# Supplementary material for: Network-based analysis reveals potential microRNA regulation of oncogenic pathways in SOX10-depleted uveal melanoma
Source: Cell Mol Life Sci. 2026 May 13;83(1):206. doi: 10.1007/s00018-026-06239-5 (PMC13168400; doi:10.1007/s00018-026-06239-5)
Supplement: Supplementary file 1 — Supplementary Material 1 (XLSX 4.32 MB) [file 18_2026_6239_MOESM1_ESM.xlsx]

## Sheet: Readme
This is an overview of all the sheets in this file, with each sheet highlighted in either yellow or blue and their subsheets in grey. We provide column descriptions for each sheet.
S1 The UM network information.	S2: The results of differentially expressed gene analysis.
S1a: the network nodes and their attributes	logFC: Log2 fold change in expression between SOX10-KD and control conditions
ID - Unique identifier for the miRNA or gene	AveExpr: Average expression level across all samples in the analysis
logFC - Log2 fold change between SOX10 knockdown and control conditions	t: t-statistic from differential expression test measuring significance of expression change
AveExpr - Average expression level across all samples	P.Value: Unadjusted p-value indicating statistical significance of the observed expression difference
t - t-statistic from differential expression test	adj.P.Val: Adjusted p-value corrected for multiple testing to control false discovery rate
P.Value - Uncorrected p-value indicating statistical significance of differential expression	Z-statistics: Standardized Z-score representing the magnitude and direction of expression change
adj.P.Val - Adjusted p-value corrected for multiple testing uisng FDR approach	Ave.CT: Average expression level in control (wild-type SOX10) samples
Z-statistics - Standardized z-score measuring strength of differential expression	Ave.SOX10_KD: Average expression level in SOX10 knockdown samples
Ave.CT - Average expression level in control (wild-type) samples	direction_sig: Direction and significance category of expression change (|logFC| >= 2 & adj. P <= 0.05;upregulated, downregulated, or not)
Ave.SOX10_KD - Average expression level in SOX10 knockdown samples
nodetype - Classification of node as miRNA, gene, or other network element
S1b: the network edges and their properties.
source: The regulatory molecule (e.g., miRNA or transcription factor) in the interaction
target: The gene being regulated by the source molecule
corr_p-value: Statistical significance of the correlation between source and target expression levels
corr_spearman: Spearman correlation coefficient measuring monotonic relationship between source and target expression
mutual_information: Measure of statistical dependence capturing both linear and non-linear relationships
int_type: Type or category of regulatory interaction (e.g., miRNA-gene, gene-gene)
S3: The results of differentially regulatory activities analysis.	S4: The results of gene set enrichment analysis.
ID - Unique identifier for the miRNA or gene being analyzed	Term: Hallmark gene sets from MSigDB. Only gene sets with at least one overlap genes were shown.
logFC - Log2 fold change in regulayory activity between SOX10 knockdown and control samples	Overlap: Number of genes from our gene list of interest found in the hallmark term (the number of overlapping genes/ the number of genes in the annoated gene set)
AveExpr - Average expression level across all samples in the dataset	P-value: Statistical significance of enrichment (Fisher's exact test), indicating probability of observing overlap by chance alone.
t - t-statistic value from differential regulayory activity statistical test	Adjusted P-value: Multiple testing corrected p-value computed using the Benjamini-Hochberg method.
P.Value - Uncorrected p-value indicating statistical significance of differential regulayory activity	Odds Ratio: Measure of enrichment strength comparing observed versus expected gene overlap frequency.
adj.P.Val - Adjusted p-value corrected for multiple testing using FDR approach	Combined Score: A metric integrating p-value and odds ratio to rank pathway significance.
Z-statistics - Standardized z-score measuring strength of differential regulayory activity	Genes: List of specific genes from our input gene list that overlaps with the hallmark gene set.
Ave.CT - Average expression level in control (wild-type) samples
Ave.SOX10_KD - Average expression level in SOX10 knockdown samples
significance_sign - Significance status indicating whether the miRNA/gene passes statistical thresholds (|z-score| >= 1.64)
S5: The identified 17 driver miRNAs' regulatory profile and their targets.	S6: Summary of miRNA-gene interaction evidence.
driver_mir: MiRNA name	miRNA: MiRNA names
target: Gene regulated by the driver miRNA in the UM network	Target Gene: Gene symbol or identifier targeted by the miRNA
target_DE_Zscore: Z-score quantifying the differential expression level of the target gene	Gene Description: Functional description or biological role of the target gene
target_Z_change (if |z| >= 1.64, sig): Change in target gene Z-score; values exceeding ±1.64 indicate statistical significance	hallmark_gene_set: Hallmark gene set associated with the miRNA-gene interaction
target_logfc: Log2 fold-change in target gene expression between SOX10-knockdown and control conditions	ref_PMID: PubMed identifiers for literature sources supporting the miRNA-gene interaction
target_DE_padj: Adjusted p-value for differential expression of the target gene	ref_cancer or cell line_reference: Cancer type or specific cell line where interaction was studied in the literature
target_DE_sig (adjp<=0.05&|log2fc|>=1): Binary indicator: target is significantly differentially expressed (adjusted p<=0.05, |log2FC|>=1)	ref_phenotype: Observed biological outcome or cellular behavior resulting from miRNA-target interaction in the literature

## Sheet: S1a_um-net-node
ID	logFC	AveExpr	t	P.Value	adj.P.Val	Z-statistics	Ave.CT	Ave.SOX10_KD	nodetype
hsa-miR-211-5p	0.0149302	12.8291	0.0232688	0.981764	0.989478	0.0228571	12.8216	12.8365	miRNA
hsa-miR-211-3p	0.192149	0.567367	0.487933	0.63315	0.865687	0.477298	0.471293	0.663442	miRNA
hsa-miR-25-3p	-0.00753148	14.9187	-0.0680414	0.946715	0.965451	-0.0668327	14.9225	14.915	miRNA
hsa-miR-25-5p	-0.12222	9.30012	-0.561619	0.583255	0.865687	-0.548636	9.36123	9.23901	miRNA
hsa-miR-3125	0.121162	2.84052	0.214395	0.833331	0.902321	0.210432	2.77993	2.9011	miRNA
hsa-miR-3682-5p	0.119028	0.353928	0.384769	0.70619	0.865687	0.376977	0.294413	0.413442	miRNA
hsa-miR-3682-3p	-0.796213	0.363428	-1.93976	0.0728281	0.241288	-1.79391	0.761534	-0.0346787	miRNA
hsa-miR-570-3p	-0.546213	0.238428	-1.85623	0.0845901	0.273938	-1.72465	0.511534	-0.0346787	miRNA
hsa-miR-4426	-0.923453	0.802048	-1.53466	0.147153	0.436597	-1.44966	1.26377	0.340321	miRNA
hsa-miR-621	0.119028	0.155807	0.430391	0.673463	0.865687	0.4214	0.0962931	0.215321	miRNA
hsa-let-7d-5p	-0.169346	9.59513	-0.754572	0.46301	0.865687	-0.733899	9.6798	9.51046	mRNA
hsa-miR-4755-5p	-0.395245	4.28222	-1.09162	0.293432	0.741116	-1.05062	4.47984	4.0846	miRNA
hsa-miR-4755-3p	-0.329092	0.129867	-1.44231	0.171211	0.493899	-1.36832	0.294413	-0.0346787	miRNA
hsa-miR-4664-5p	-0.0374141	1.57331	-0.0559372	0.956182	0.97201	-0.0549449	1.59202	1.5546	miRNA
hsa-miR-573	-0.18982	3.41602	-0.46522	0.648928	0.865687	-0.455252	3.51093	3.32111	miRNA
hsa-miR-186-3p	-0.00597177	0.0933072	-0.0303706	0.9762	0.985979	-0.0298331	0.0962931	0.0903213	miRNA
hsa-miR-186-5p	0.125146	12.6166	0.37961	0.709931	0.865687	0.371949	12.5541	12.6792	miRNA
hsa-miR-146a-5p	0.128174	19.8995	0.723156	0.481492	0.865687	0.703905	19.8354	19.9636	miRNA
hsa-miR-146a-3p	0.366694	4.48382	0.767193	0.455711	0.865687	0.745928	4.30047	4.66716	miRNA
hsa-miR-4485-5p	-0.462444	4.1666	-0.7294	0.477784	0.865687	-0.709872	4.39782	3.93537	miRNA
hsa-miR-3654	-0.421213	0.175928	-0.997934	0.335248	0.818108	-0.963597	0.386534	-0.0346787	miRNA
hsa-miR-103a-2-5p	0.128704	3.45765	0.414165	0.685029	0.865687	0.40561	3.3933	3.522	miRNA
hsa-miR-378a-5p	0.0415593	9.47099	0.0902254	0.929386	0.952481	0.0886171	9.45021	9.49176	miRNA
hsa-miR-34a-5p	0.201035	12.1734	0.524108	0.608401	0.865687	0.512357	12.0728	12.2739	miRNA
hsa-miR-34a-3p	1.02412	3.1229	1.70677	0.109937	0.342381	1.59848	2.61084	3.63495	miRNA
hsa-miR-3189-5p	0.159269	0.425928	0.393565	0.699831	0.865687	0.385549	0.346293	0.505562	miRNA
hsa-miR-3189-3p	0.073707	1.17563	0.104467	0.918281	0.944376	0.102599	1.13877	1.21248	miRNA
hsa-miR-1249-5p	-0.00597177	0.416428	-0.0174253	0.986343	0.992472	-0.017117	0.419413	0.413442	miRNA
KALRN	-0.0412927	9.05152	-0.192852	0.849844	0.912507	-0.189317	9.07217	9.03088	mRNA
TNFRSF14	-1.73116	11.1688	-25.863	3.21722e-13	1.66186e-11	-7.28498	12.0344	10.3033	mRNA
USP7	-0.101359	12.7655	-4.58936	0.000420902	0.00216193	-3.52662	12.8161	12.7148	mRNA
HNRNPD	-0.730957	13.1606	-19.0688	2.05022e-11	5.24036e-10	-6.7024	13.5261	12.7951	mRNA
IER3	2.344	6.32037	14.7659	6.26602e-10	1.00914e-08	6.18359	5.14837	7.49237	mRNA
STRADA	1.0144	8.54459	11.1304	2.44126e-08	2.65413e-07	5.57741	8.0374	9.05179	mRNA
GATA4	-0.882933	8.6604	-16.6681	1.25159e-10	2.46347e-09	-6.43294	9.10186	8.21893	mRNA
USF1	0.0840607	10.9185	3.08653	0.0080448	0.0333101	2.65018	10.8765	10.9605	mRNA
SUMO1	0.325422	11.3152	9.3597	2.10665e-07	1.87048e-06	5.18967	11.1525	11.4779	mRNA
CEBPA	0.20279	6.64889	1.26903	0.225122	0.609149	1.21302	6.54749	6.75028	mRNA
IRF3	0.431987	10.6441	6.29564	1.96972e-05	0.000125103	4.2683	10.4281	10.8601	mRNA
SNAI1	0.579052	5.0258	2.19955	0.0451381	0.158703	2.00337	4.73628	5.31533	mRNA
CEBPB	0.0472038	9.64714	0.89675	0.385014	0.865687	0.868696	9.62354	9.67074	mRNA
LCK	-0.0493043	0.509122	-0.128899	0.899271	0.929773	-0.126582	0.533774	0.48447	mRNA
SOX30	0.023816	0.743802	0.0486592	0.961878	0.976121	0.0477967	0.731894	0.75571	mRNA
FOXO1	2.07227	10.1317	73.9626	1.48106e-19	1.54087e-15	9.04614	9.09554	11.1678	mRNA
PRDM1	0.431695	1.11298	0.770559	0.453777	0.865687	0.749134	0.897135	1.32883	mRNA
SOX10	-3.3496	13.0203	-31.3728	2.24921e-14	2.10583e-12	-7.63551	14.6951	11.3455	mRNA
SP3	0.282953	11.878	6.92433	7.04553e-06	4.78571e-05	4.49231	11.7365	12.0194	mRNA
FUBP1	-0.0905163	11.9907	-2.06851	0.0575849	0.196449	-1.89884	12.036	11.9455	mRNA
HDAC1	0.122598	11.6784	1.57763	0.136972	0.412311	1.48716	11.6171	11.7397	mRNA
SPDEF	-0.360786	1.5611	-0.757239	0.461462	0.865687	-0.736441	1.7415	1.38071	mRNA
DLG4	1.51009	9.11582	20.3069	8.74694e-12	2.56381e-10	6.82575	8.36078	9.87086	mRNA
ZNF281	-0.029664	11.56	-0.728424	0.478362	0.865687	-0.708939	11.5749	11.5452	mRNA
STAT3	0.347113	12.8353	10.6292	4.36472e-08	4.45326e-07	5.47542	12.6618	13.0089	mRNA
KSR1	0.561593	9.24712	6.60756	1.17477e-05	7.72087e-05	4.38222	8.96633	9.52792	mRNA
MMP3	-0.320545	0.519742	-0.675122	0.510595	0.865687	-0.657911	0.680015	0.35947	mRNA
RPF1	-1.0971	9.3253	-21.2586	4.69426e-12	1.52784e-10	-6.91453	9.87385	8.77675	mRNA
OSR1	1.02098	1.3345	2.36062	0.0332825	0.121055	2.12866	0.824015	1.84499	mRNA
MYBL2	-0.964379	12.0837	-5.7213	5.28401e-05	0.000311457	-4.0427	12.5659	11.6015	mRNA
PRKCA	2.08991	12.1436	27.3757	1.47283e-13	9.00746e-12	7.38959	11.0986	13.1885	mRNA
ATF7	0.0861794	11.0749	1.87294	0.0821077	0.267157	1.73859	11.0318	11.118	mRNA
RREB1	-0.416714	12.9274	-14.8356	5.88806e-10	9.55761e-09	-6.1934	13.1357	12.719	mRNA
PTK2	-0.198521	13.2553	-6.37081	1.73693e-05	0.000111244	-4.29627	13.3546	13.156	mRNA
PEBP1	-0.235859	13.3585	-7.39214	3.39327e-06	2.42921e-05	-4.64546	13.4764	13.2405	mRNA
TBPL1	-0.267647	8.39906	-4.38957	0.000617087	0.00308794	-3.42399	8.53289	8.26524	mRNA
NCL	-1.25396	14.867	-26.1946	2.70071e-13	1.44488e-11	-7.30853	15.494	14.2401	mRNA
ABL1	0.0051121	12.7872	0.0743722	0.941766	0.961995	0.0730499	12.7846	12.7897	mRNA
CEBPD	0.984036	7.5604	10.6789	4.11637e-08	4.22765e-07	5.48578	7.06838	8.05242	mRNA
ELK1	-0.128548	10.5475	-3.31504	0.00510709	0.0219524	-2.8002	10.6118	10.4833	mRNA
HSF1	-0.0368697	12.5079	-0.903895	0.381342	0.865687	-0.875426	12.5264	12.4895	mRNA
NR0B1	-0.379786	0.997483	-0.9611	0.352808	0.846627	-0.929156	1.18738	0.80759	mRNA
NFIX	-0.526282	11.0099	-1.22997	0.238978	0.637073	-1.17754	11.273	10.7467	mRNA
ZBTB16	0.979298	0.773423	3.19941	0.00642809	0.0271022	2.72511	0.283774	1.26307	mRNA
SREBF1	0.671978	12.6896	6.91799	7.11698e-06	4.83111e-05	4.49016	12.3536	13.0256	mRNA
CD47	-0.480967	10.6523	-8.46716	7.03039e-07	5.66211e-06	-4.96052	10.8928	10.4119	mRNA
ARNTL	1.01366	9.20367	23.6832	1.07542e-12	4.45287e-11	7.12049	8.69685	9.7105	mRNA
MZF1	0.834809	9.73041	13.1199	2.95158e-09	3.97342e-08	5.93427	9.31301	10.1478	mRNA
EYA3	-0.238631	11.0009	-5.94582	3.57324e-05	0.000217054	-4.13347	11.1202	10.8816	mRNA
WWP2	0.211686	10.9608	6.00192	3.24403e-05	0.000198234	4.15562	10.855	11.0667	mRNA
PMEPA1	0.00146139	7.40038	0.00540227	0.995766	0.996807	0.00530674	7.39964	7.40111	mRNA
HIPK2	0.189084	11.5973	5.09873	0.000162074	0.000884586	3.7718	11.5028	11.6919	mRNA
GFI1	1.49999	3.59903	2.51331	0.0248196	0.0929906	2.2442	2.84904	4.34903	mRNA
POU3F2	0.0717971	8.37183	0.463168	0.650362	0.865687	0.45326	8.33593	8.40773	mRNA
IL10RA	-0.122425	1.08592	-0.292444	0.774236	0.865687	-0.286838	1.14714	1.02471	mRNA
PML	0.277572	10.379	5.03911	0.000180924	0.000980451	3.74426	10.2402	10.5178	mRNA
STAT6	0.604919	13.4862	21.1544	5.01884e-12	1.60941e-10	6.90504	13.1837	13.7886	mRNA
RGS2	0.0583841	11.0039	0.114922	0.910139	0.938003	0.112864	10.9747	11.0331	mRNA
EGR2	0.142308	4.77322	0.714523	0.486648	0.865687	0.69565	4.70207	4.84438	mRNA
MTF1	-0.441976	10.091	-13.8791	1.41564e-09	2.06747e-08	-6.05369	10.312	9.86999	mRNA
CNBP	-0.649777	13.2167	-17.3247	7.46002e-11	1.57238e-09	-6.5111	13.5415	12.8918	mRNA
ZNF148	0.225837	11.3034	5.51341	7.63766e-05	0.000439142	3.95549	11.1905	11.4163	mRNA
UIMC1	0.151119	10.3349	4.83945	0.000262398	0.00138807	3.64985	10.2593	10.4105	mRNA
NR2C1	0.119636	9.65902	1.96776	0.0692294	0.231044	1.81692	9.5992	9.71884	mRNA
CASP3	-1.20975	10.0038	-25.2162	4.55441e-13	2.16097e-11	-7.23797	10.6087	9.3989	mRNA
SREBF2	0.0909806	13.6328	1.5311	0.148025	0.4388	1.44654	13.5873	13.6783	mRNA
TRIM33	0.0198821	11.4614	0.270078	0.791041	0.873071	0.264959	11.4515	11.4714	mRNA
THRB	2.60003	6.69165	15.063	4.81498e-10	7.97944e-09	6.22502	5.39164	7.99167	mRNA
DUSP5	-0.189512	8.80501	-1.93829	0.0730215	0.241776	-1.7927	8.89977	8.71026	mRNA
ETV1	1.77904	12.4402	28.081	1.03775e-13	7.00927e-12	7.43601	11.5506	13.3297	mRNA
BLVRA	-0.509874	10.0519	-7.26857	4.10414e-06	2.89269e-05	-4.60604	10.3068	9.79693	mRNA
PRKAA2	1.50908	7.86143	16.183	1.8567e-10	3.4643e-09	6.37275	7.10689	8.61596	mRNA
WT1	-1.22228	2.41595	-1.31526	0.209559	0.576945	-1.25478	3.02708	1.80481	mRNA
PURA	-0.359613	10.4839	-6.38159	1.70598e-05	0.000109396	-4.30026	10.6637	10.3041	mRNA
IL10	-0.0493043	0.134122	-0.144627	0.887067	0.921584	-0.142017	0.158774	0.10947	mRNA
CSNK2B	0.229333	9.67735	5.85978	4.14778e-05	0.000248429	4.09909	9.56268	9.79201	mRNA
RHPN2	-0.307206	9.39504	-1.88531	0.0803137	0.262072	-1.74887	9.54865	9.24144	mRNA
ADGRG6	-1.8149	4.76144	-6.67811	1.0471e-05	6.93404e-05	-4.40721	5.66889	3.85399	mRNA
TCF3	-0.13525	11.9809	-3.51216	0.0034508	0.0152567	-2.92444	12.0485	11.9132	mRNA
FYN	1.1913	11.2521	40.7377	6.02749e-16	1.48716e-13	8.08876	10.6565	11.8478	mRNA
TGIF1	0.100079	11.2044	3.68589	0.00244469	0.0110735	3.0301	11.1544	11.2544	mRNA
PKN1	0.399292	12.1773	6.42989	1.57429e-05	0.000101682	4.31803	11.9777	12.377	mRNA
NLK	-0.093086	10.6651	-0.716451	0.485494	0.865687	-0.697494	10.7116	10.6185	mRNA
HBEGF	0.492896	8.33148	2.03291	0.0614771	0.207935	1.87005	8.08504	8.57793	mRNA
LAMTOR4	0.113157	11.0405	1.76322	0.0996665	0.315313	1.64647	10.984	11.0971	mRNA
GRAP2	-0.509483	5.0993	-1.68509	0.114123	0.353633	-1.57993	5.35405	4.84456	mRNA
SRC	-0.0108136	11.4921	-0.0847037	0.933696	0.956015	-0.0831952	11.4975	11.4867	mRNA
SMYD3	-0.147445	9.36917	-3.21446	0.00623855	0.026386	-2.73497	9.44289	9.29545	mRNA
TBP	-0.172526	8.92826	-3.69166	0.00241691	0.0109547	-3.03355	9.01453	8.842	mRNA
HNF1A	-1.08671	1.15282	-2.97024	0.0101316	0.0412985	-2.5713	1.69618	0.60947	mRNA
RAD9A	-0.446669	9.45052	-6.73971	9.4756e-06	6.31767e-05	-4.42881	9.67385	9.22719	mRNA
ETS2	-0.825646	9.94514	-13.6818	1.70766e-09	2.44125e-08	-6.02342	10.358	9.53232	mRNA
GATA3	0.0906867	8.03588	0.550453	0.590684	0.865687	0.537845	7.99054	8.08122	mRNA
XIAP	0.0707116	11.2784	3.52557	0.0033601	0.0148777	2.93272	11.243	11.3138	mRNA
IKZF1	-0.492344	1.325	-0.950594	0.357934	0.85516	-0.919309	1.57118	1.07883	mRNA
HNF4A	-0.683906	1.20142	-1.27646	0.222563	0.603761	-1.21974	1.54338	0.85947	mRNA
E2F1	-2.17055	9.85359	-20.507	7.65666e-12	2.2874e-10	-6.84483	10.9389	8.76832	mRNA
LAMTOR2	0.0578546	10.5137	1.49097	0.158153	0.463012	1.41131	10.4848	10.5427	mRNA
DLX5	-0.948794	4.06253	-0.464123	0.649694	0.865687	-0.454187	4.53693	3.58813	mRNA
ESR2	1.02098	1.41926	2.85479	0.0127291	0.0508823	2.49126	0.908774	1.92975	mRNA
BTLA	0.273816	0.545682	0.647274	0.527926	0.865687	0.631175	0.408774	0.68259	mRNA
CCKBR	0.0756957	0.196622	0.217572	0.830902	0.900652	0.213545	0.158774	0.23447	mRNA
NPHP4	-0.440432	10.161	-7.10973	5.25616e-06	3.64766e-05	-4.55429	10.3812	9.94081	mRNA
ATF4	0.599143	13.2172	14.4745	8.15066e-10	1.26995e-08	6.14197	12.9176	13.5167	mRNA
CTNNB1	-0.308658	15.5271	-11.0969	2.53611e-08	2.74728e-07	-5.57077	15.6815	15.3728	mRNA
ESR1	-1.02462	4.03778	-3.21794	0.00619548	0.0262407	-2.73725	4.55009	3.52547	mRNA
POU2F1	0.0583841	11.1768	1.58875	0.134439	0.405883	1.49682	11.1476	11.206	mRNA
PPP2CA	0.0314343	12.0816	0.618812	0.545978	0.865687	0.603798	12.0659	12.0973	mRNA
SP1	0.167478	12.71	4.63045	0.000389264	0.00200606	3.54726	12.6263	12.7937	mRNA
PAX6	0.429455	1.01974	1.05726	0.308294	0.769342	1.01881	0.805015	1.23447	mRNA
LIMK1	0.0279704	11.7688	0.407293	0.689952	0.865687	0.39892	11.7548	11.7828	mRNA
ATF3	2.6198	8.82043	34.7932	5.37446e-15	7.29535e-13	7.81782	7.51053	10.1303	mRNA
PFN1	0.100177	14.5989	2.44725	0.0281926	0.104278	2.1946	14.5488	14.649	mRNA
RUNX2	2.2357	6.78297	16.4672	1.47182e-10	2.83964e-09	6.40827	5.66512	7.90081	mRNA
PIM3	-0.487502	11.5227	-8.10708	1.17269e-06	9.07515e-06	-4.8602	11.7664	11.2789	mRNA
NKX2-1	1.23911	2.17029	1.1666	0.26286	0.683025	1.11966	1.55074	2.78985	mRNA
NR1H4	0.846936	0.707242	1.53719	0.146535	0.435011	1.45188	0.283774	1.13071	mRNA
TFAP2A	-0.15646	14.4206	-3.64607	0.0026454	0.0119234	-3.00619	14.4988	14.3424	mRNA
KLF4	2.7398	7.54754	36.8417	2.4323e-15	4.23321e-13	7.91704	6.17763	8.91744	mRNA
STAT2	0.773595	12.096	14.3811	8.87628e-10	1.37029e-08	6.12841	11.7092	12.4828	mRNA
ETV5	0.660173	12.7471	17.2928	7.64701e-11	1.60373e-09	6.50739	12.417	13.0771	mRNA
RBPJ	-0.0712126	11.7004	-1.34392	0.200351	0.557271	-1.28055	11.736	11.6648	mRNA
ZNF398	-0.230357	10.5674	-5.7995	4.6073e-05	0.000273917	-4.0747	10.6826	10.4522	mRNA
PBX1	2.49017	8.02248	23.3789	1.28353e-12	5.20157e-11	7.09607	6.7774	9.26757	mRNA
RORA	-0.616246	5.98337	-2.47157	0.026903	0.0999576	-2.21292	6.29149	5.67525	mRNA
HNRNPK	-0.243893	14.5061	-9.33836	2.16607e-07	1.91755e-06	-5.18449	14.628	14.3841	mRNA
KLC1	0.327669	10.8873	5.15774	0.000145415	0.000800012	3.79877	10.7235	11.0511	mRNA
THEM4	-0.517062	9.90593	-7.20363	4.53918e-06	3.18221e-05	-4.58503	10.1645	9.6474	mRNA
RRAGD	-2.00233	10.4273	-31.8147	1.85384e-14	1.82761e-12	-7.66038	11.4285	9.42614	mRNA
PIK3R1	-0.0176749	11.7134	-0.144165	0.887425	0.92172	-0.141563	11.7222	11.7045	mRNA
UBE2N	-0.56075	11.385	-10.7102	3.96773e-08	4.09001e-07	-5.49228	11.6654	11.1046	mRNA
CREB1	-0.0478134	11.0328	-1.60978	0.129756	0.393868	-1.51507	11.0567	11.0089	mRNA
RHEBL1	-1.04629	6.59449	-6.08958	2.79173e-05	0.0001722	-4.18982	7.11764	6.07134	mRNA
DAG1	1.27217	14.2641	27.724	1.23761e-13	7.96365e-12	7.41269	13.628	14.9001	mRNA
TGFBR2	-0.745704	10.3754	-8.36091	8.16319e-07	6.49956e-06	-4.93143	10.7482	10.0025	mRNA
TEAD4	-0.812496	10.0815	-13.9299	1.34945e-09	1.98045e-08	-6.0614	10.4877	9.67523	mRNA
ISL1	-0.65296	6.66723	-6.07013	2.88605e-05	0.000177705	-4.18228	6.99371	6.34075	mRNA
PUF60	-0.482337	11.967	-10.8832	3.24248e-08	3.41715e-07	-5.52781	12.2082	11.7259	mRNA
REST	0.255858	12.0376	8.99165	3.42652e-07	2.9379e-06	5.09834	11.9096	12.1655	mRNA
FOS	0.00551567	9.03818	0.0422175	0.966921	0.979722	0.0414696	9.03542	9.04094	mRNA
FOSL2	1.32928	10.3106	6.4183	1.60489e-05	0.000103467	4.31378	9.64598	10.9753	mRNA
ARNT	0.40978	11.32	13.3438	2.36782e-09	3.2659e-08	5.97032	11.1151	11.5249	mRNA
PSMB1	0.287352	11.5388	7.51383	2.81913e-06	2.04719e-05	4.68358	11.3951	11.6825	mRNA
TAL1	-1.15268	3.65741	-4.05714	0.00117671	0.00561117	-3.24447	4.23375	3.08107	mRNA
PTPN2	-0.384671	9.80868	-9.14544	2.7914e-07	2.42557e-06	-5.13701	10.001	9.61634	mRNA
ZSCAN9	0.468505	10.1612	7.77689	1.90047e-06	1.41939e-05	4.76373	9.92698	10.3955	mRNA
GRK5	0.505716	9.85508	4.00706	0.00129795	0.00614043	3.21643	9.60222	10.1079	mRNA
ACTB	0.587946	17.5356	26.2465	2.62834e-13	1.41262e-11	7.31218	17.2417	17.8296	mRNA
ATF2	0.34875	10.9712	8.16146	1.08442e-06	8.43105e-06	4.87567	10.7968	11.1455	mRNA
PEA15	-0.0048133	12.4881	-0.0818089	0.935957	0.957717	-0.0803527	12.4905	12.4857	mRNA
E2F6	-0.606363	10.7476	-18.5405	2.99584e-11	7.24252e-10	-6.64678	11.0507	10.4444	mRNA
APBB1	0.249944	11.0377	6.28439	2.00727e-05	0.000127314	4.26408	10.9127	11.1626	mRNA
FLI1	0.0756957	0.446622	0.230466	0.821063	0.893536	0.226177	0.408774	0.48447	mRNA
CD80	0.575696	1.09286	1.01453	0.327541	0.804261	0.979078	0.805015	1.38071	mRNA
POU4F1	-0.502029	8.56929	-3.03485	0.00891382	0.0366514	-2.61534	8.8203	8.31827	mRNA
GATA2	0.218327	10.2651	0.449865	0.659695	0.865687	0.440334	10.156	10.3743	mRNA
RRAGC	-0.762519	8.93531	-16.7708	1.15294e-10	2.29515e-09	-6.4454	9.31657	8.55405	mRNA
RTKN	-0.734894	10.9147	-14.7545	6.33e-10	1.01687e-08	-6.18199	11.2822	10.5473	mRNA
DND1	-0.224137	4.55843	-0.918672	0.373824	0.865687	-0.889333	4.6705	4.44636	mRNA
KLF3	0.126925	11.4371	2.06059	0.0584307	0.198811	1.89245	11.3736	11.5005	mRNA
TP63	-0.733504	2.61311	-1.72231	0.107022	0.334868	-1.61173	2.97986	2.24635	mRNA
YY1	0.0451202	12.4197	1.66008	0.119121	0.366602	1.55847	12.3972	12.4423	mRNA
VDR	-1.39263	8.7236	-24.5066	6.73555e-13	3.01511e-11	-7.1847	9.41992	8.02728	mRNA
PAQR3	-0.426351	9.02284	-5.34331	0.000103702	0.000583691	-3.88176	9.23601	8.80966	mRNA
TFAP4	-1.61689	9.61934	-29.0496	6.50391e-14	4.83758e-12	-7.49751	10.4278	8.81089	mRNA
TCF7L2	1.17821	11.2447	25.4646	3.9814e-13	1.9373e-11	7.25619	10.6556	11.8338	mRNA
FCGR3A	0.523816	0.670682	1.34429	0.200233	0.557018	1.28089	0.408774	0.93259	mRNA
ONECUT1	0.123016	6.70745	0.289158	0.776698	0.865687	0.283624	6.64594	6.76896	mRNA
ADGRV1	0.35793	5.93733	1.38164	0.188733	0.532469	1.31434	5.75836	6.11629	mRNA
NR3C2	0.740324	7.44147	5.21135	0.000131822	0.000730014	3.82303	7.0713	7.81163	mRNA
APP	-0.00992647	15.1202	-0.0796989	0.937605	0.958865	-0.0782807	15.1252	15.1152	mRNA
HNRNPL	-0.104029	13.6445	-2.89504	0.0117568	0.0473479	-2.51936	13.6966	13.5925	mRNA
HNRNPA1	0.242074	15.5149	7.13453	5.05588e-06	3.51915e-05	4.56246	15.3939	15.636	mRNA
RFX3	0.454502	8.89396	4.75432	0.000307935	0.00161108	3.60853	8.66671	9.12122	mRNA
TP73	-1.43126	6.29231	-8.50791	6.64125e-07	5.38698e-06	-4.97157	7.00794	5.57668	mRNA
HINFP	0.411339	9.0441	8.46985	7.00399e-07	5.64613e-06	4.96125	8.83843	9.24977	mRNA
EZH2	-1.02579	10.1754	-16.3896	1.56766e-10	2.99289e-09	-6.39864	10.6883	9.66255	mRNA
BTK	-2.45654	3.93954	-7.04867	5.78572e-06	3.98418e-05	-4.53407	5.16781	2.71127	mRNA
TWIST1	0.837603	9.84168	3.80162	0.00194459	0.00895226	3.09857	9.42288	10.2605	mRNA
IRF7	1.25579	7.36956	12.1147	8.27742e-09	1.00083e-07	5.76271	6.74167	7.99746	mRNA
TFAP2B	0.0756957	0.196622	0.217281	0.831124	0.900793	0.21326	0.158774	0.23447	mRNA
FOSL1	-0.644908	7.88199	-5.51197	7.65746e-05	0.00044016	-3.95488	8.20445	7.55954	mRNA
MITF	-2.60082	13.3086	-42.8831	2.95395e-16	9.49357e-14	-8.17519	14.609	12.0082	mRNA
PRDM14	0.0025754	1.22154	0.00355643	0.997213	0.997593	0.00349353	1.22026	1.22283	mRNA
EP300	0.690709	13.2643	25.6254	3.65187e-13	1.81486e-11	7.26787	12.9189	13.6096	mRNA
WAS	0.802165	4.04815	4.23973	0.000824405	0.0040236	3.34447	3.64706	4.44923	mRNA
PARP1	-0.576865	13.7361	-17.6949	5.61632e-11	1.23271e-09	-6.55361	14.0246	13.4477	mRNA
IRF4	-3.00764	7.73932	-22.0458	2.86096e-12	1.00925e-10	-6.98439	9.24314	6.2355	mRNA
E2F4	-1.2439	10.1977	-27.4941	1.38791e-13	8.64999e-12	-7.39748	10.8197	9.57578	mRNA
RHOD	1.32456	2.64452	1.32103	0.207676	0.572473	1.25998	1.98225	3.3068	mRNA
STUB1	-0.870508	12.0108	-20.9699	5.65384e-12	1.78573e-10	-6.88811	12.446	11.5755	mRNA
MAF	-0.20677	9.11246	-1.9389	0.072941	0.24159	-1.7932	9.21585	9.00908	mRNA
HDAC3	0.160459	11.1857	6.73585	9.53492e-06	6.35419e-05	4.42746	11.1055	11.2659	mRNA
RFX2	-0.0956024	7.82753	-1.11856	0.282154	0.719301	-1.07549	7.87533	7.77973	mRNA
HEY2	0.543425	7.51741	2.74974	0.015653	0.0613485	2.41691	7.2457	7.78912	mRNA
IRF1	0.936121	7.54692	14.6871	6.72471e-10	1.07071e-08	6.17243	7.07886	8.01498	mRNA
NR3C1	0.986065	11.4764	27.4199	1.4405e-13	8.8334e-12	7.39254	10.9834	11.9695	mRNA
CAB39L	-1.3643	10.0023	-20.2084	9.34326e-12	2.69528e-10	-6.81627	10.6845	9.32019	mRNA
SOX2	0.141192	3.02994	0.309836	0.761249	0.865687	0.303841	2.95935	3.10054	mRNA
SPI1	1.36667	2.92483	4.35861	0.000655027	0.00326145	3.40774	2.2415	3.60817	mRNA
BANP	0.208854	9.31086	2.5425	0.0234558	0.0883549	2.26593	9.20643	9.41529	mRNA
PAX5	0.502575	1.4313	1.04971	0.311633	0.776103	1.0118	1.18001	1.68259	mRNA
NRK	0.325696	0.196622	0.983772	0.341925	0.828377	0.950369	0.0337741	0.35947	mRNA
LAMTOR3	-0.272382	10.1616	-5.25996	0.00012064	0.000671726	-3.84482	10.2978	10.0254	mRNA
FURIN	0.929755	11.6415	25.7595	3.39929e-13	1.73836e-11	7.27755	11.1766	12.1063	mRNA
SALL4	0.428275	9.44571	5.5103	7.68024e-05	0.000441125	3.95417	9.23157	9.65985	mRNA
NRAS	-0.65257	12.2516	-18.2338	3.7511e-11	8.77991e-10	-6.61359	12.5779	11.9253	mRNA
BABAM1	0.389232	10.3608	11.4814	1.64556e-08	1.86646e-07	5.64565	10.1662	10.5554	mRNA
ZBED1	-0.205822	2.39602	-0.610245	0.551478	0.865687	-0.595547	2.49893	2.29311	mRNA
RELA	0.22752	11.8655	5.8692	4.08041e-05	0.000244813	4.10288	11.7517	11.9793	mRNA
VAV1	0.648816	0.733182	1.15725	0.266534	0.689879	1.11108	0.408774	1.05759	mRNA
SIRPB1	-2.3807	2.7363	-3.11731	0.00756767	0.0314868	-2.67077	3.92665	1.54595	mRNA
HLTF	-0.900323	11.3468	-15.9022	2.34444e-10	4.2459e-09	-6.33689	11.7969	10.8966	mRNA
PTK2B	1.39911	8.41513	18.1023	4.13514e-11	9.52469e-10	6.59915	7.71557	9.11468	mRNA
EN1	0.312571	6.04836	1.56326	0.140309	0.420846	1.47464	5.89208	6.20465	mRNA
TP53BP1	0.771899	12.6998	15.8306	2.48949e-10	4.48729e-09	6.32763	12.3138	13.0857	mRNA
IRF8	-0.247425	0.358182	-0.751091	0.465037	0.865687	-0.730578	0.481894	0.23447	mRNA
SAV1	0.0624362	10.592	0.537192	0.59957	0.865687	0.52502	10.5608	10.6232	mRNA
MAPK3	0.530864	11.1348	15.1319	4.53238e-10	7.57093e-09	6.2345	10.8694	11.4003	mRNA
EVL	-0.274111	10.615	-3.5993	0.00290252	0.0129818	-2.97788	10.7521	10.4779	mRNA
NKX3-1	-1.73579	2.93905	-2.5976	0.0210755	0.0802169	-2.30663	3.80694	2.07116	mRNA
UBE2V2	-0.441247	11.3718	-6.63758	1.11855e-05	7.37561e-05	-4.39289	11.5925	11.1512	mRNA
SMAD4	0.444167	11.5238	8.46868	7.01546e-07	5.65225e-06	4.96094	11.3018	11.7459	mRNA
WWTR1	-0.0329114	7.93229	-0.246543	0.80884	0.885456	-0.241923	7.94875	7.91583	mRNA
ETS1	-2.84226	12.6653	-51.4843	2.3204e-17	2.07079e-14	-8.47651	14.0865	11.2442	mRNA
PLCB1	-0.199042	9.18471	-0.686682	0.503499	0.865687	-0.668994	9.28423	9.08519	mRNA
HRAS	-0.333783	9.20739	-4.99311	0.000197017	0.00106245	-3.72281	9.37429	9.0405	mRNA
RPA2	-0.689882	10.2195	-17.178	8.36122e-11	1.73654e-09	-6.49395	10.5645	9.87459	mRNA
ZFYVE9	-0.0994584	10.2393	-2.60559	0.0207503	0.0791084	-2.3125	10.289	10.1896	mRNA
SMURF2	0.150018	10.5603	3.97159	0.00139148	0.0065458	3.19641	10.4853	10.6353	mRNA
GNG2	-1.26439	0.991664	-2.88668	0.0119525	0.0480668	-2.51354	1.62386	0.35947	mRNA
ICOS	-0.122425	0.170682	-0.35281	0.729486	0.865687	-0.345809	0.231894	0.10947	mRNA
APEX1	-0.0202754	13.1273	-0.308594	0.762174	0.865687	-0.302627	13.1375	13.1172	mRNA
GNA11	-0.235934	12.1328	-8.62603	5.63665e-07	4.63031e-06	-5.00327	12.2508	12.0149	mRNA
MOB1B	-0.975135	10.8604	-18.5568	2.96075e-11	7.17007e-10	-6.64851	11.348	10.3728	mRNA
PAX3	0.0720282	13.7675	1.47672	0.161888	0.472232	1.39875	13.7315	13.8035	mRNA
PES1	-0.739284	12.2716	-21.7395	3.46197e-12	1.18926e-10	-6.95757	12.6412	11.902	mRNA
E2F2	-1.31737	9.66933	-4.82447	0.000269872	0.00142527	-3.64262	10.328	9.01064	mRNA
GFI1B	0.12875	3.5594	0.648865	0.526927	0.865687	0.632704	3.49502	3.62377	mRNA
MAP2K2	-0.022768	13.4102	-0.343535	0.736301	0.865687	-0.336756	13.4216	13.3988	mRNA
PITX1	0.227882	4.81126	0.0941154	0.926351	0.95016	0.0924365	4.69732	4.9252	mRNA
SMAD7	0.984684	10.1185	14.8442	5.84312e-10	9.49569e-09	6.19461	9.62616	10.6108	mRNA
STRAP	-0.0679914	12.9014	-1.18154	0.257072	0.671396	-1.13334	12.9354	12.8674	mRNA
KDM5A	0.345225	12.9339	8.31753	8.67987e-07	6.8796e-06	4.91943	12.7612	13.1065	mRNA
AKT1	-0.012052	13.117	-0.25485	0.802545	0.880718	-0.250055	13.1231	13.111	mRNA
ERF	0.768552	12.5934	14.5304	7.74647e-10	1.2151e-08	6.15004	12.2091	12.9777	mRNA
PTEN	0.00869638	13.4545	0.0393625	0.969157	0.981394	0.0386654	13.4501	13.4588	mRNA
TEAD2	0.922438	12.3326	38.0659	1.54566e-15	3.00959e-13	7.97324	11.8714	12.7938	mRNA
MIRLET7D	0.543064	2.91457	1.11998	0.28157	0.718161	1.0768	2.64304	3.1861	mRNA
MLST8	-0.228049	11.1841	-5.82183	4.43115e-05	0.000264118	-4.08377	11.2981	11.0701	mRNA
PAK3	-2.94484	2.24713	-6.89892	7.33678e-06	4.96906e-05	-4.48368	3.71955	0.774711	mRNA
FOXA1	2.57094	5.94043	18.7676	2.54216e-11	6.29075e-10	6.67091	4.65496	7.2259	mRNA
KAT5	0.117895	11.2527	2.70307	0.0171533	0.0666431	2.3834	11.1937	11.3116	mRNA
CDC42	-0.0160345	13.375	-0.358291	0.725471	0.865687	-0.351157	13.383	13.367	mRNA
ARPC4	0.585767	11.9419	23.8215	9.93083e-13	4.18632e-11	7.13146	11.649	12.2348	mRNA
MYB	-2.08169	5.44951	-16.1566	1.89761e-10	3.52964e-09	-6.36941	6.49035	4.40867	mRNA
TFE3	0.715159	10.7681	22.4294	2.26118e-12	8.40805e-11	7.01735	10.4106	11.1257	mRNA
IRF9	0.847137	6.00824	10.0229	9.07982e-08	8.64376e-07	5.34424	5.58468	6.43181	mRNA
SMAD1	0.290929	9.2704	6.86778	7.71118e-06	5.20583e-05	4.47305	9.12493	9.41586	mRNA
NANOG	-0.372425	0.420682	-1.09041	0.293943	0.74205	-1.04951	0.606894	0.23447	mRNA
SIRPA	-2.23309	12.0729	-23.5653	1.15145e-12	4.71645e-11	-7.11107	13.1894	10.9563	mRNA
STAT1	0.0347399	11.6508	0.457249	0.654507	0.865687	0.44751	11.6334	11.6681	mRNA
REL	0.600826	9.8321	8.09927	1.18596e-06	9.16941e-06	4.85797	9.53169	10.1325	mRNA
TNKS2	-0.420819	11.9898	-11.7287	1.25371e-08	1.46437e-07	-5.69226	12.2002	11.7794	mRNA
RHOA	0.279295	13.9345	9.9834	9.53559e-08	9.04269e-07	5.33536	13.7948	14.0741	mRNA
PGR	0.596936	0.457242	1.77296	0.0979833	0.310868	1.65471	0.158774	0.75571	mRNA
SMAD3	1.80064	9.83389	50.4296	3.09587e-17	2.36013e-14	8.44289	8.93357	10.7342	mRNA
SPIB	0.716856	1.34032	1.12199	0.280742	0.716703	1.07865	0.981894	1.69875	mRNA
NF2	-0.423485	12.7698	-23.8123	9.98343e-13	4.20005e-11	-7.13074	12.9815	12.558	mRNA
YBX1	-0.95067	14.7926	-17.9244	4.72318e-11	1.0674e-09	-6.57941	15.2679	14.3173	mRNA
PDPK1	0.35018	11.472	17.892	4.83932e-11	1.08934e-09	6.5758	11.2969	11.6471	mRNA
DDIT3	0.0238472	8.50385	0.498946	0.625566	0.865687	0.487978	8.49192	8.51577	mRNA
PIP5K1B	0.234831	5.27242	0.577753	0.572606	0.865687	0.564217	5.155	5.38983	mRNA
E2F7	-0.991184	9.86072	-10.4987	5.09582e-08	5.09911e-07	-5.44793	10.3563	9.36513	mRNA
YWHAE	-0.653434	12.9428	-25.1468	4.72979e-13	2.22906e-11	-7.23285	13.2695	12.6161	mRNA
WWC1	-0.687481	9.317	-7.61431	2.42243e-06	1.77634e-05	-4.71455	9.66074	8.97326	mRNA
EIF4EBP1	-1.67362	11.4222	-35.0348	4.88322e-15	6.86121e-13	-7.82988	12.259	10.5854	mRNA
STK11	0.790394	11.361	15.5383	3.18938e-10	5.58328e-09	6.28928	10.9658	11.7562	mRNA
RASAL3	-0.174304	0.519742	-0.512813	0.616078	0.865687	-0.501417	0.606894	0.43259	mRNA
PAK1	-0.0893242	11.0096	-3.615	0.00281349	0.0126227	-2.98741	11.0543	10.965	mRNA
RNF8	-0.484868	10.4462	-14.1459	1.10258e-09	1.66176e-08	-6.0938	10.6886	10.2037	mRNA
E2F3	-0.717192	12.5568	-27.1632	1.63951e-13	9.80992e-12	-7.37532	12.9154	12.1982	mRNA
PIP4K2C	-0.216826	11.4121	-6.52532	1.34452e-05	8.76507e-05	-4.35273	11.5205	11.3036	mRNA
FRK	-0.474037	8.01815	-1.72907	0.105774	0.331577	-1.61748	8.25517	7.78113	mRNA
SOX4	0.135861	14.57	0.5279	0.605835	0.865687	0.516027	14.5021	14.638	mRNA
YWHAB	-0.661233	13.271	-41.4686	4.70808e-16	1.27977e-13	-8.1188	13.6016	12.9404	mRNA
UBE2I	-0.190978	12.4955	-5.02087	0.000187137	0.00101294	-3.73578	12.591	12.4	mRNA
RBMS1	0.0402878	11.3619	0.574835	0.574525	0.865687	0.5614	11.3417	11.382	mRNA
TP53	0.682212	12.0076	9.16455	2.72167e-07	2.37038e-06	5.14177	11.6665	12.3487	mRNA
DRP2	1.65259	4.15091	4.31532	0.000712127	0.00351488	3.38487	3.32462	4.97721	mRNA
JAK2	0.481174	8.22281	7.02718	5.98516e-06	4.11341e-05	4.52691	7.98222	8.46339	mRNA
ROPN1	-1.76496	6.02768	-8.68687	5.18324e-07	4.29147e-06	-5.0194	6.91015	5.1452	mRNA
RPA3	0.0211213	9.33767	0.35679	0.726569	0.865687	0.349693	9.3271	9.34823	mRNA
RBX1	-0.0126629	10.8229	-0.294418	0.772759	0.865687	-0.288768	10.8293	10.8166	mRNA
HIF1A	-1.13027	12.1367	-23.3682	1.29158e-12	5.22413e-11	-7.09521	12.7018	11.5716	mRNA
DUSP7	0.0250889	10.7994	0.155595	0.878574	0.917693	0.152777	10.7869	10.8119	mRNA
JUNB	1.34024	11.3883	26.2301	2.65097e-13	1.4219e-11	7.31103	10.7182	12.0585	mRNA
BHLHE40	-1.80317	10.2874	-29.686	4.82357e-14	3.82457e-12	-7.53661	11.189	9.38586	mRNA
VHL	-0.192194	10.794	-4.26441	0.000785883	0.00385146	-3.35772	10.8901	10.6979	mRNA
NFYA	-0.448309	12.2029	-8.91107	3.81898e-07	3.24061e-06	-5.07777	12.4271	11.9788	mRNA
AMOTL2	0.649548	13.0455	20.3415	8.5468e-12	2.5157e-10	6.82907	12.7207	13.3702	mRNA
NR2C2	0.143563	11.4273	4.8912	0.000238179	0.00126827	3.67465	11.3555	11.499	mRNA
PPARA	0.350846	10.8879	5.96628	3.44935e-05	0.000210107	4.14157	10.7124	11.0633	mRNA
EYA1	1.39675	8.69055	5.6777	5.70566e-05	0.000334571	4.02466	7.99218	9.38893	mRNA
GRB2	0.0325275	12.8232	1.22591	0.240456	0.63951	1.17385	12.807	12.8395	mRNA
TGFBR1	-0.383837	11.9836	-9.07735	3.05564e-07	2.64096e-06	-5.11998	12.1755	11.7917	mRNA
RUNX3	0.330448	6.75134	2.70723	0.0170139	0.0661548	2.38641	6.58612	6.91656	mRNA
PAX2	2.75316	2.82559	7.00128	6.23526e-06	4.27479e-05	4.51825	1.44902	4.20217	mRNA
LTF	-0.247425	0.483182	-0.652379	0.524724	0.865687	-0.63608	0.606894	0.35947	mRNA
ETV6	0.0279698	10.4375	0.579523	0.571445	0.865687	0.565925	10.4235	10.4515	mRNA
XPA	-0.116175	7.54837	-1.02665	0.321998	0.794512	-0.99036	7.60645	7.49028	mRNA
FOXP3	-0.00856197	5.07408	-0.0348923	0.972658	0.98399	-0.0342746	5.07836	5.0698	mRNA
USP13	0.190621	11.3174	5.51089	7.67219e-05	0.000440838	3.95442	11.2221	11.4127	mRNA
ACTG1	0.40307	17.1341	16.7319	1.18927e-10	2.35518e-09	6.4407	16.9326	17.3356	mRNA
STAT5A	-1.3062	5.7432	-1.26556	0.226329	0.61175	-1.20987	6.3963	5.0901	mRNA
FOXD1	-0.0394741	8.74634	-0.485099	0.635109	0.865687	-0.474548	8.76607	8.7266	mRNA
BID	-1.08433	9.17225	-17.4601	6.72003e-11	1.43516e-09	-6.52678	9.71442	8.63009	mRNA
ATF1	-0.805294	8.89875	-23.2956	1.34765e-12	5.44042e-11	-7.08933	9.30139	8.4961	mRNA
RXRA	0.313741	12.2599	10.1437	7.82579e-08	7.52855e-07	5.3711	12.103	12.4168	mRNA
NFE2L1	0.682652	14.6419	8.97123	3.52176e-07	3.00665e-06	5.09314	14.3005	14.9832	mRNA
ITPR3	-0.488634	11.6959	-4.62099	0.000396325	0.00204094	-3.54252	11.9402	11.4516	mRNA
LAMTOR5	-0.399939	10.9274	-11.2095	2.23168e-08	2.45555e-07	-5.59301	11.1273	10.7274	mRNA
FMNL1	0.638044	7.28425	8.24614	9.60686e-07	7.54024e-06	4.89953	6.96523	7.60327	mRNA
IQGAP1	0.495871	13.902	18.9087	2.29761e-11	5.75006e-10	6.68574	13.6541	14.15	mRNA
MYOD1	0.200696	0.134122	0.759523	0.460138	0.865687	0.738619	0.0337741	0.23447	mRNA
WDR83	0.527611	8.69026	6.92048	7.08885e-06	4.81358e-05	4.491	8.42645	8.95406	mRNA
RPS6KB1	-0.387542	10.392	-9.77803	1.23267e-07	1.14489e-06	-5.28858	10.5858	10.1982	mRNA
ASCL1	0.851755	3.46097	0.499047	0.625496	0.865687	0.488076	3.03509	3.88685	mRNA
YAP1	0.347015	12.8383	4.46065	0.000538285	0.00271989	3.46094	12.6648	13.0118	mRNA
CHEK2	-0.695474	8.74789	-3.78789	0.00199801	0.00918206	-3.09053	9.09562	8.40015	mRNA
RELB	0.455358	9.59935	8.46081	7.09322e-07	5.70504e-06	4.95879	9.37167	9.82703	mRNA
EGR1	0.11097	8.77953	0.270044	0.791066	0.873071	0.264926	8.72404	8.83501	mRNA
ELF1	-0.178087	11.8049	-3.42988	0.00406404	0.0177417	-2.87315	11.894	11.7159	mRNA
XPO1	-0.387806	13.2678	-10.0946	8.3123e-08	7.96552e-07	-5.36021	13.4617	13.0739	mRNA
AHR	1.02291	8.74172	14.4026	8.70324e-10	1.34854e-08	6.13154	8.23026	9.25317	mRNA
RAF1	0.573459	12.7831	25.4373	4.04024e-13	1.95912e-11	7.25421	12.4964	13.0699	mRNA
WIPF3	-2.22369	7.32962	-47.9293	6.28476e-17	3.76583e-14	-8.35976	8.44146	6.21777	mRNA
DIAPH3	-0.111587	10.3172	-0.550017	0.590975	0.865687	-0.537423	10.373	10.2615	mRNA
TGFB1	0.793012	11.2136	8.93386	3.70336e-07	3.15078e-06	5.08361	10.8171	11.6101	mRNA
BRAF	0.00706779	11.0123	0.193933	0.849014	0.912507	0.190377	11.0088	11.0158	mRNA
PPP1R14A	0.773816	0.545682	1.57247	0.138163	0.415389	1.48267	0.158774	0.93259	mRNA
NR4A1	0.404194	13.2216	7.79957	1.8377e-06	1.37717e-05	4.7705	13.0195	13.4237	mRNA
KDM4A	0.47982	10.9684	11.965	9.71084e-09	1.15944e-07	5.7357	10.7285	11.2083	mRNA
NFKB2	0.541538	11.1492	10.2665	6.73786e-08	6.56323e-07	5.39802	10.8784	11.42	mRNA
PPP2R5A	0.00607133	10.7219	0.048144	0.962282	0.976365	0.0472907	10.7189	10.7249	mRNA
NFIC	0.232148	13.2489	4.58629	0.000423373	0.00217409	3.52507	13.1329	13.365	mRNA
CASP8	0.956734	7.80914	10.9272	3.08182e-08	3.26836e-07	5.53672	7.33078	8.28751	mRNA
MKRN1	0.701852	11.7517	20.5829	7.28216e-12	2.1927e-10	6.85201	11.4008	12.1026	mRNA
GNA14	-0.299304	0.509122	-0.57174	0.576563	0.865687	-0.558412	0.658774	0.35947	mRNA
NR1D1	-0.205583	9.41986	-1.38324	0.188255	0.531478	-1.31576	9.52266	9.31707	mRNA
CDC25C	0.254964	8.87065	1.25633	0.229555	0.618477	1.20151	8.74317	8.99814	mRNA
RRAGA	0.355577	10.7085	9.14399	2.79676e-07	2.42922e-06	5.13665	10.5307	10.8863	mRNA
TRIM27	-0.655353	10.5473	-13.7261	1.637e-09	2.35145e-08	-6.03026	10.875	10.2196	mRNA
ROCK2	0.00375205	12.9272	0.0941405	0.926332	0.95016	0.0924612	12.9253	12.929	mRNA
CASP10	1.18516	4.17084	4.38289	0.000625067	0.00312638	3.4205	3.57826	4.76342	mRNA
NCKIPSD	0.371452	9.85947	6.94959	6.76793e-06	4.60984e-05	4.50086	9.67375	10.0452	mRNA
MDC1	-0.299993	11.0404	-8.05681	1.26104e-06	9.6874e-06	-4.8458	11.1904	10.8904	mRNA
MYC	-3.42976	12.6321	-46.9117	8.47261e-17	4.40316e-14	-8.32444	14.347	10.9172	mRNA
MYCN	-0.101184	0.608182	-0.205007	0.840517	0.907573	-0.201232	0.658774	0.55759	mRNA
ATM	-0.128451	11.644	-1.93507	0.073446	0.24297	-1.79005	11.7083	11.5798	mRNA
NAT10	-0.831845	12.1275	-45.7668	1.19491e-16	5.33184e-14	-8.28362	12.5434	11.7115	mRNA
PKN2	-0.691754	11.1611	-18.8176	2.45252e-11	6.09051e-10	-6.67618	11.507	10.8152	mRNA
GOPC	0.233511	9.96562	3.86732	0.00170823	0.00793641	3.13677	9.84887	10.0824	mRNA
SRGAP2	0.865391	12.4786	23.6686	1.08456e-12	4.48626e-11	7.11933	12.0459	12.9113	mRNA
RNF20	0.636908	11.3567	21.008	5.51602e-12	1.74878e-10	6.89162	11.0383	11.6752	mRNA
SOX9	3.00507	9.07514	44.4579	1.78902e-16	6.85205e-14	8.23544	7.5726	10.5777	mRNA
KLF17	0.0756957	0.196622	0.191734	0.850704	0.912507	0.18822	0.158774	0.23447	mRNA
THAP11	-0.365674	9.74896	-7.03174	5.94228e-06	4.08528e-05	-4.52843	9.9318	9.56612	mRNA
NFYB	0.441408	9.09878	9.46928	1.82761e-07	1.64079e-06	5.21607	8.87808	9.31949	mRNA
HMGA1	0.125528	14.4673	3.77548	0.00204761	0.0093956	3.08324	14.4045	14.53	mRNA
KPNA2	0.01185	14.1195	0.13044	0.898074	0.928971	0.128094	14.1135	14.1254	mRNA
FLNA	0.978659	16.668	36.9632	2.32377e-15	4.16531e-13	7.92272	16.1787	17.1573	mRNA
DVL2	-0.25275	11.7222	-4.07048	0.0011464	0.00547286	-3.25189	11.8486	11.5959	mRNA
ZEB1	0.00952806	8.07855	0.0530413	0.958448	0.973606	0.0521007	8.07379	8.08332	mRNA
RARB	0.0384383	10.6101	0.149088	0.883611	0.921005	0.146394	10.5909	10.6293	mRNA
PPP1R12B	0.190749	9.89588	2.76587	0.0151649	0.0596191	2.42842	9.80051	9.99126	mRNA
SRF	-0.0279844	11.8297	-0.403733	0.692508	0.865687	-0.395453	11.8437	11.8157	mRNA
MAZ	-0.0974976	13.7651	-3.13377	0.00732408	0.0305669	-2.68174	13.8138	13.7163	mRNA
POU3F1	-0.90748	4.97841	-2.75256	0.0155664	0.0610318	-2.41893	5.43215	4.52467	mRNA
PREX2	-0.497425	0.483182	-1.32289	0.207073	0.571036	-1.26166	0.731894	0.23447	mRNA
TFDP1	-1.10704	12.0632	-28.1371	1.00959e-13	6.86325e-12	-7.43964	12.6167	11.5096	mRNA
RARA	0.579415	10.5928	11.5264	1.56562e-08	1.78641e-07	5.65421	10.3031	10.8825	mRNA
MYCL	-0.34836	6.10629	-2.74323	0.0158544	0.0620624	-2.41225	6.28047	5.93211	mRNA
MTMR4	-0.619705	12.337	-29.2407	5.9416e-14	4.49035e-12	-7.50936	12.6468	12.0271	mRNA
NRF1	-0.0555509	9.41222	-1.31098	0.210962	0.579931	-1.25092	9.43999	9.38444	mRNA
DAAM1	-2.01927	11.6115	-57.533	4.93346e-18	9.76684e-15	-8.6549	12.6212	10.6019	mRNA
SMAD2	-0.0714046	12.067	-1.66297	0.118535	0.365118	-1.56095	12.1027	12.0313	mRNA
LEF1	2.17731	10.2003	11.7203	1.26521e-08	1.47616e-07	5.6907	9.11163	11.2889	mRNA
USF2	-0.610004	12.2116	-18.9481	2.23396e-11	5.6075e-10	-6.68985	12.5166	11.9066	mRNA
NF1	0.670297	13.2025	15.519	3.24232e-10	5.65943e-09	6.28673	12.8674	13.5377	mRNA
PIAS4	-0.0333447	10.5944	-0.595881	0.560765	0.865687	-0.581705	10.611	10.5777	mRNA
JUN	0.202317	10.6466	1.67241	0.116634	0.360321	1.56906	10.5454	10.7478	mRNA
CDX2	-0.0493043	0.134122	-0.173812	0.864502	0.914203	-0.170647	0.158774	0.10947	mRNA
CREBBP	0.740304	13.7199	26.5435	2.2518e-13	1.25433e-11	7.33293	13.3497	14.09	mRNA
KIF14	0.0196206	10.5163	0.100992	0.920989	0.946117	0.0991881	10.5065	10.5261	mRNA
CDKN1B	0.748308	11.6513	19.2217	1.84047e-11	4.77738e-10	6.71815	11.2772	12.0255	mRNA
RHOB	1.4903	8.46725	12.4567	5.78264e-09	7.22726e-08	5.82293	7.7221	9.2124	mRNA
FOXO3	0.0183629	11.1997	0.0755022	0.940883	0.961374	0.0741595	11.1905	11.2089	mRNA
CTCF	0.0210871	11.9599	0.317982	0.755192	0.865687	0.3118	11.9494	11.9705	mRNA
PDCD1	-0.0493043	0.134122	-0.170384	0.867146	0.914203	-0.167285	0.158774	0.10947	mRNA
NFKB1	-0.256622	10.3131	-3.64384	0.00265713	0.0119723	-3.00485	10.4414	10.1847	mRNA
NEDD4L	-0.625544	13.3278	-16.197	1.83542e-10	3.42916e-09	-6.37452	13.6406	13.0151	mRNA
PRKCD	0.00128846	11.3567	0.0313066	0.975467	0.985547	0.0307524	11.3561	11.3574	mRNA
PPARGC1A	-0.00023415	9.20381	-0.000543966	0.999574	0.999597	-0.000534347	9.20393	9.20369	mRNA
SALL2	-0.345253	3.11824	-0.284191	0.780424	0.867175	-0.278767	3.29087	2.94561	mRNA
SNAI2	-1.64955	12.2585	-18.0646	4.25308e-11	9.75882e-10	-6.59498	13.0833	11.4338	mRNA
NBN	-0.432412	11.3525	-7.14333	4.98675e-06	3.4749e-05	-4.56534	11.5687	11.1363	mRNA
PPARG	0.653278	3.39331	2.5997	0.0209894	0.0799475	2.30817	3.06667	3.71995	mRNA
PAK2	-0.751514	12.1965	-22.3389	2.38942e-12	8.79138e-11	-7.00963	12.5723	11.8208	mRNA
ZNF184	0.442603	9.94904	8.0917	1.199e-06	9.25653e-06	4.8558	9.72774	10.1703	mRNA
BRCC3	-0.601605	9.84829	-9.65307	1.44402e-07	1.32245e-06	-5.25956	10.1491	9.54749	mRNA
EEF2K	-1.2214	11.0237	-33.4679	9.20057e-15	1.09633e-12	-7.74984	11.6344	10.413	mRNA
HSF4	-0.844753	9.3444	-9.12566	2.86558e-07	2.48643e-06	-5.13208	9.76678	8.92202	mRNA
NFATC2	-0.45808	7.53285	-2.55248	0.0230066	0.0868108	-2.27332	7.76189	7.30381	mRNA
PTPN6	1.31981	3.23587	2.71635	0.0167127	0.0650941	2.39297	2.57596	3.89577	mRNA
ELK4	-0.326913	11.9281	-9.53024	1.68961e-07	1.52768e-06	-5.2306	12.0915	11.7646	mRNA
RFX1	0.582535	10.4069	15.7296	2.71061e-10	4.82776e-09	6.31449	10.1157	10.6982	mRNA
DDB2	0.612734	10.3469	10.0574	8.70203e-08	8.31817e-07	5.35193	10.0405	10.6533	mRNA
NR2F1	5.1151	9.57158	39.8867	8.08082e-16	1.88301e-13	8.05297	7.01403	12.1291	mRNA
DIAPH2	-0.632163	9.21815	-15.1958	4.28649e-10	7.20323e-09	-6.24322	9.53424	8.90207	mRNA
TCF7	0.252734	9.86893	4.57089	0.000435977	0.00223498	3.51729	9.74257	9.9953	mRNA
JUND	1.22841	12.3016	14.9261	5.4331e-10	8.88791e-09	6.20606	11.6874	12.9158	mRNA
BAIAP2	-0.246887	11.1103	-5.23597	0.000126029	0.000699507	-3.83409	11.2338	10.9869	mRNA
BRCA1	-1.29469	10.921	-19.2216	1.84061e-11	4.77738e-10	-6.71814	11.5683	10.2736	mRNA
BAP1	0.404384	12.6867	11.4993	1.61319e-08	1.8342e-07	5.64907	12.4845	12.8889	mRNA
PHB	-0.597382	13.3487	-23.6198	1.11564e-12	4.58907e-11	-7.11543	13.6474	13.05	mRNA
NFATC1	0.608853	11.1839	17.3269	7.44726e-11	1.57048e-09	6.51136	10.8795	11.4883	mRNA
YWHAH	-0.288173	11.5399	-7.70033	2.12967e-06	1.57626e-05	-4.74071	11.684	11.3958	mRNA
EGFR	0.430258	1.33818	0.864888	0.401677	0.865687	0.838629	1.12305	1.55331	mRNA
PHLPP2	0.0447497	9.35754	0.451597	0.658476	0.865687	0.442018	9.33516	9.37991	mRNA
GABPA	-0.206842	10.1413	-7.26944	4.09861e-06	2.88928e-05	-4.60632	10.2447	10.0379	mRNA
ICOSLG	-0.932094	2.66527	-1.66697	0.117727	0.363137	-1.56439	3.13131	2.19922	mRNA
ITPR2	0.540689	10.1562	11.5712	1.49008e-08	1.71092e-07	5.6627	9.88585	10.4265	mRNA
RHOC	0.964973	12.2888	28.5956	8.08069e-14	5.75444e-12	7.469	11.8063	12.7713	mRNA
PPP2R5E	0.619436	12.2155	8.12066	1.14996e-06	8.91236e-06	4.86407	11.9057	12.5252	mRNA
GATA1	-0.00906327	0.404243	-0.0224091	0.982438	0.989991	-0.0220126	0.408774	0.399711	mRNA
MTOR	0.0785832	12.8846	2.60304	0.0208537	0.0794738	2.31062	12.8453	12.9239	mRNA
TYK2	0.242484	11.9148	5.74244	5.09137e-05	0.000300778	4.05139	11.7936	12.0361	mRNA
ENO1	-0.42558	15.6898	-6.4827	1.44245e-05	9.36417e-05	-4.3373	15.9026	15.477	mRNA
BCL6	2.51573	11.1299	32.2538	1.53388e-14	1.58466e-12	7.68467	9.87208	12.3878	mRNA
ATP1B4	0.200696	0.134122	0.743461	0.469497	0.865687	0.723298	0.0337741	0.23447	mRNA
PAX8	0.209494	1.81336	0.216659	0.8316	0.901229	0.21265	1.70862	1.91811	mRNA
POU2F2	0.753336	3.49511	2.99094	0.00972454	0.0397472	2.58547	3.11845	3.87178	mRNA
GATA6	0.774714	6.07693	4.21087	0.000871918	0.00423725	3.32889	5.68957	6.46429	mRNA
KLLN	1.46187	5.70552	8.23999	9.69146e-07	7.59953e-06	4.8978	4.97459	6.43646	mRNA
RB1	0.336325	11.2129	4.52816	0.000473019	0.00241102	3.49559	11.0448	11.3811	mRNA
PPM1A	0.0827301	11.178	2.01613	0.0633933	0.213692	1.85642	11.1366	11.2193	mRNA
MAP3K11	0.33421	12.4984	5.60197	6.52366e-05	0.000379039	3.99302	12.3313	12.6655	mRNA
UTRN	0.269184	11.8483	1.19195	0.253096	0.663399	1.14286	11.7137	11.9829	mRNA
NFATC4	3.08298	3.52609	4.16945	0.000945073	0.00456947	3.30639	1.9846	5.06759	mRNA
CAB39	-0.0117154	10.9832	-0.319189	0.754296	0.865687	-0.31298	10.989	10.9773	mRNA
HOXA2	1.42956	3.95046	9.42251	1.9416e-07	1.73494e-06	5.20484	3.23567	4.66524	mRNA
KTN1	-0.852231	12.7729	-20.8734	6.01978e-12	1.87449e-10	-6.87918	13.199	12.3468	mRNA
UTF1	0.0756957	0.196622	0.282927	0.781373	0.867654	0.27753	0.158774	0.23447	mRNA
PIK3R6	-1.27151	3.54554	-0.831144	0.419842	0.865687	-0.806695	4.18129	2.90978	mRNA
FMNL2	-0.0558245	11.7694	-0.459402	0.652998	0.865687	-0.449601	11.7973	11.7415	mRNA
RBL1	-0.764428	9.62953	-11.4005	1.80064e-08	2.02428e-07	-5.63014	10.0117	9.24731	mRNA
TSC2	0.644592	12.2547	18.0175	4.40517e-11	1.00624e-09	6.58977	11.9324	12.577	mRNA
BARD1	0.00942605	9.75525	0.0634164	0.950331	0.967934	0.0622905	9.75054	9.75996	mRNA
IFNG	-0.0493043	0.134122	-0.173812	0.864502	0.914203	-0.170647	0.158774	0.10947	mRNA
AR	0.71473	2.98266	1.28186	0.220714	0.600053	1.22463	2.6253	3.34003	mRNA
SP4	-0.168429	9.29536	-4.17723	0.000930873	0.00450497	-3.31063	9.37957	9.21114	mRNA
LAMTOR1	-0.000456542	11.7137	-0.00836955	0.99344	0.996723	-0.00822154	11.7139	11.7135	mRNA
LAMA2	-1.19782	3.96668	-6.30457	1.94043e-05	0.000123448	-4.27164	4.56559	3.36777	mRNA
MAG	0.0372671	2.29348	0.0843944	0.933938	0.956187	0.0828915	2.27484	2.31211	mRNA
TXK	0.810366	3.42644	3.06202	0.00844586	0.0348571	2.63371	3.02126	3.83163	mRNA
RPS6KA2	-1.43064	10.7102	-16.932	1.01437e-10	2.05539e-09	-6.46479	11.4255	9.99488	mRNA
CIITA	-2.12594	5.53053	-15.0437	4.89718e-10	8.08055e-09	-6.22236	6.5935	4.46756	mRNA
PFN2	0.0222736	12.2161	0.479215	0.639185	0.865687	0.468839	12.2049	12.2272	mRNA
AKT1S1	0.653267	12.0123	23.0494	1.55826e-12	6.13707e-11	7.0692	11.6856	12.3389	mRNA
SMURF1	0.373984	11.8498	26.7986	1.97439e-13	1.12979e-11	7.35052	11.6628	12.0368	mRNA
RPA1	-0.184642	12.1699	-10.6011	4.51188e-08	4.5778e-07	-5.46955	12.2622	12.0776	mRNA
HERC2	0.502774	13.558	8.70112	5.08274e-07	4.21742e-06	5.02316	13.3066	13.8094	mRNA
NR2F2	-0.0257613	10.9606	-0.389428	0.702819	0.865687	-0.381518	10.9735	10.9477	mRNA
XRCC5	-0.29362	13.9957	-10.3131	6.36792e-08	6.2391e-07	-5.40815	14.1425	13.8489	mRNA
RHEB	-0.0792844	11.5524	-1.25901	0.228614	0.616259	-1.20394	11.5921	11.5128	mRNA
DIAPH1	-0.221653	12.8751	-5.85088	4.21248e-05	0.000252016	-4.09551	12.986	12.7643	mRNA
RAC1	0.0641856	13.6324	3.13162	0.00735554	0.0306803	2.6803	13.6003	13.6645	mRNA
TFAP2C	-1.01456	9.12026	-6.17597	2.41021e-05	0.000150527	-4.22305	9.62753	8.61298	mRNA
ERG	-1.79037	2.4199	-2.74915	0.0156711	0.0614078	-2.41649	3.31509	1.52471	mRNA
RNF111	-0.0787419	10.9978	-1.37348	0.1912	0.538125	-1.30704	11.0371	10.9584	mRNA
PPP5C	-0.184636	12.0107	-4.7516	0.000309515	0.00161874	-3.6072	12.1031	11.9184	mRNA
UBE2D3	0.0590046	13.1785	1.26984	0.224844	0.608606	1.21375	13.149	13.208	mRNA
RAC2	0.387177	1.17548	0.741291	0.470769	0.865687	0.721228	0.981894	1.36907	mRNA
NOTCH1	-0.148323	10.8682	-1.95468	0.0708892	0.235832	-1.80619	10.9424	10.7941	mRNA
RNF146	0.447976	9.82397	12.4151	6.03767e-09	7.52136e-08	5.81571	9.59998	10.048	mRNA
ADAR	0.174482	14.348	14.7901	6.13194e-10	9.89619e-09	6.187	14.2608	14.4353	mRNA
MEN1	-0.381908	11.0333	-8.63052	5.60182e-07	4.6044e-06	-5.00446	11.2242	10.8423	mRNA
KLF5	-0.995665	8.40899	-11.641	1.37999e-08	1.59763e-07	-5.67585	8.90682	7.91116	mRNA
ETV4	0.0775477	11.5013	0.79458	0.44012	0.865687	0.77199	11.4625	11.5401	mRNA
CBL	0.44509	12.1496	12.4767	5.66403e-09	7.11293e-08	5.82639	11.9271	12.3721	mRNA
PRC1	0.0124813	6.99473	0.0525074	0.958866	0.973865	0.0515763	6.98849	7.00097	mRNA
KLF1	0.127575	0.710923	0.282065	0.78202	0.868166	0.276687	0.647135	0.774711	mRNA
STAT4	-0.280304	1.60134	-0.811534	0.430641	0.865687	-0.788095	1.7415	1.46119	mRNA
RNF168	-0.913704	11.1862	-21.6	3.77923e-12	1.2763e-10	-6.9452	11.6431	10.7294	mRNA
GLI1	2.82737	8.59477	28.7171	7.62212e-14	5.51211e-12	7.47668	7.18108	10.0085	mRNA
ZNF395	0.0641207	11.027	0.823194	0.424199	0.865687	0.799158	10.9949	11.0591	mRNA
ARAF	0.400246	11.1295	7.86587	1.66643e-06	1.25647e-05	4.79017	10.9293	11.3296	mRNA
IFNGR1	0.214105	9.58206	3.10549	0.00774745	0.0321582	2.66288	9.475	9.68911	mRNA
CITED2	2.22753	11.1877	38.7098	1.22471e-15	2.5944e-13	8.00194	10.074	12.3015	mRNA
SCAI	0.599154	8.38318	7.83192	1.75192e-06	1.31618e-05	4.78012	8.08361	8.68276	mRNA
ESRRG	0.773816	0.545682	2.47208	0.0268765	0.0998854	2.21331	0.158774	0.93259	mRNA
TXN	-0.74082	11.3279	-18.2006	3.84449e-11	8.9635e-10	-6.60995	11.6983	10.9575	mRNA
EPAS1	2.51415	11.0995	54.7242	9.91322e-18	1.22294e-14	8.57495	9.84246	12.3566	mRNA
CYBA	0.0782772	7.06042	0.431251	0.672852	0.865687	0.422237	7.02128	7.09956	mRNA
GABPB1	-0.224989	9.70694	-8.44962	7.20528e-07	5.78851e-06	-4.95575	9.81943	9.59444	mRNA
FOXM1	-0.01235	12.3644	-0.0709282	0.944458	0.9639	-0.0696677	12.3706	12.3583	mRNA
ARNTL2	0.450696	0.957242	1.33625	0.202783	0.561902	1.27366	0.731894	1.18259	mRNA
SOCS1	1.51726	7.92844	10.2017	7.29018e-08	7.04236e-07	5.38387	7.16981	8.68707	mRNA
IRF2	0.228725	9.47959	3.33344	0.00492351	0.0212024	2.812	9.36523	9.59395	mRNA
RFX5	0.0132658	11.9928	0.18345	0.857075	0.912507	0.180099	11.9862	11.9995	mRNA
BRAP	0.205699	10.4565	7.29811	3.92098e-06	2.77854e-05	4.61553	10.3537	10.5594	mRNA
AKT2	0.0762887	12.5906	2.95595	0.0104224	0.0423929	2.56149	12.5525	12.6288	mRNA
HIVEP1	-0.166188	10.0561	-1.83597	0.0876886	0.282446	-1.70772	10.1392	9.97297	mRNA
LIN7B	1.91912	8.1017	21.7132	3.51955e-12	1.20313e-10	6.95524	7.14214	9.06126	mRNA
ARHGEF6	-0.387978	4.60438	-0.71693	0.485207	0.865687	-0.697952	4.79837	4.41039	mRNA
SLC38A9	0.0656408	9.2337	0.878941	0.394269	0.865687	0.851901	9.20088	9.26652	mRNA
MAP3K8	1.39997	6.78853	20.1311	9.84194e-12	2.80442e-10	6.8088	6.08854	7.48851	mRNA
E2F5	-0.172043	10.1333	-2.06792	0.0576474	0.196614	-1.89837	10.2194	10.0473	mRNA
ELF3	0.447567	2.61664	1.3205	0.207848	0.572835	1.2595	2.39286	2.84043	mRNA
SNW1	0.0810944	11.7658	2.68334	0.0178287	0.0689922	2.36916	11.7253	11.8064	mRNA
TRAF6	-0.372338	10.1807	-5.97406	3.40336e-05	0.000207456	-4.14465	10.3669	9.99452	mRNA
SPRED1	0.24969	11.3478	11.061	2.64245e-08	2.84849e-07	5.56361	11.223	11.4727	mRNA
MECOM	0.370476	8.20086	4.50316	0.000496184	0.00251961	3.48281	8.01562	8.3861	mRNA
PRKCQ	0.28107	7.90344	2.23259	0.0424224	0.150246	2.02935	7.7629	8.04397	mRNA
STAT5B	-0.0183256	10.6295	-0.244414	0.810456	0.886386	-0.239838	10.6386	10.6203	mRNA
TAX1BP3	0.728931	8.55972	9.75177	1.2742e-07	1.1785e-06	5.28252	8.19525	8.92418	mRNA
ZBTB7A	-0.258797	11.5774	-4.29255	0.000744192	0.00365936	-3.37276	11.7068	11.448	mRNA
HLA-DRB1	3.06614	3.851	2.72607	0.0163972	0.0639602	2.39995	2.31793	5.38407	mRNA
RPL36	-0.173672	14.1455	-3.60781	0.0028539	0.0127875	-2.98305	14.2323	14.0587	mRNA
IL11	2.00911	1.90169	3.64793	0.00263563	0.0118844	3.00732	0.897135	2.90624	mRNA
MXRA7	-0.178589	11.6787	-6.35806	1.77427e-05	0.000113414	-4.29155	11.768	11.5894	mRNA
AQR	0.349001	11.823	6.72909	9.63979e-06	6.41897e-05	4.4251	11.6485	11.9975	mRNA
FANCC	-0.0322712	9.23201	-0.686467	0.50363	0.865687	-0.668789	9.24815	9.21588	mRNA
BCAT1	-1.7692	5.24633	-2.67932	0.0179696	0.0694669	-2.36624	6.13093	4.36173	mRNA
VCAM1	0.148816	0.358182	0.458328	0.653751	0.865687	0.448558	0.283774	0.43259	mRNA
RAPGEF1	-0.0100939	13.014	-0.0442003	0.965369	0.97855	-0.0434172	13.019	13.0089	mRNA
EPHA2	0.0422472	10.8805	0.772871	0.452451	0.865687	0.751336	10.8594	10.9016	mRNA
ASCL2	-2.41619	2.21381	-5.2879	0.000114662	0.000640993	-3.85727	3.4219	1.00571	mRNA
TSLP	-0.179673	2.74925	-0.208026	0.838205	0.905714	-0.20419	2.83909	2.65942	mRNA
IGF1	-3.96394	3.35104	-7.19694	4.5867e-06	3.21391e-05	-4.58286	5.33301	1.36907	mRNA
OGT	0.321808	12.4796	9.75216	1.27357e-07	1.17818e-06	5.28261	12.3187	12.6405	mRNA
SCD	0.11163	16.2848	0.910708	0.377863	0.865687	0.88184	16.229	16.3406	mRNA
FSTL4	0.00886832	3.04411	0.0157349	0.987668	0.993471	0.0154566	3.03968	3.04854	mRNA
CCDC38	0.352017	2.79297	0.800001	0.437075	0.865687	0.777142	2.61697	2.96898	mRNA
HSP90AA1	-0.725625	16.0722	-18.2726	3.64519e-11	8.58473e-10	-6.61783	16.435	15.7094	mRNA
ARPC5L	-0.557495	9.93943	-11.043	2.6974e-08	2.89953e-07	-5.56002	10.2182	9.66068	mRNA
HSPA8	-0.656538	16.0719	-20.1827	9.50613e-12	2.73099e-10	-6.81379	16.4002	15.7437	mRNA
ZNF598	-1.03082	11.1943	-14.578	7.4199e-10	1.16693e-08	-6.15687	11.7097	10.6789	mRNA
HSP90B1	0.0264525	15.173	0.238998	0.81457	0.889054	0.234534	15.1598	15.1863	mRNA
FAAH	0.311636	6.82972	2.72918	0.0162975	0.063606	2.40218	6.6739	6.98554	mRNA
JAM2	0.492374	1.65068	0.892877	0.387014	0.865687	0.865046	1.4045	1.89687	mRNA
EIF5A2	-1.52622	8.92086	-17.3561	7.28104e-11	1.54156e-09	-6.51475	9.68397	8.15775	mRNA
SSRP1	-0.479111	13.4528	-16.3357	1.63806e-10	3.1075e-09	-6.39193	13.6923	13.2132	mRNA
NMNAT1	0.349514	9.55387	5.54416	7.22993e-05	0.000417128	3.96859	9.37911	9.72863	mRNA
RNASEH2A	-0.862245	5.83741	-7.29136	3.96205e-06	2.80527e-05	-4.61336	6.26853	5.40629	mRNA
PER2	-1.1463	7.87385	-9.99768	9.36829e-08	8.89415e-07	-5.33857	8.447	7.3007	mRNA
NARF	-0.421813	11.8342	-7.51938	2.79552e-06	2.03215e-05	-4.6853	12.0451	11.6233	mRNA
CDK5R1	-2.18477	11.5005	-50.3657	3.15103e-17	2.36013e-14	-8.44083	12.5929	10.4081	mRNA
CDK4	-1.07317	12.9073	-24.333	7.42479e-13	3.27127e-11	-7.17138	13.4439	12.3707	mRNA
SLC25A32	-1.17252	11.0451	-17.9784	4.53569e-11	1.03058e-09	-6.58543	11.6314	10.4589	mRNA
EIF4EBP2	-0.905799	13.4375	-29.9331	4.30247e-14	3.51095e-12	-7.55151	13.8904	12.9846	mRNA
IL6ST	-0.741333	12.8226	-8.30755	8.80361e-07	6.9632e-06	-4.91665	13.1933	12.452	mRNA
B4GALT1	-0.302221	10.3186	-10.5357	4.87614e-08	4.90688e-07	-5.45577	10.4698	10.1675	mRNA
SON	0.0583184	14.1854	1.96725	0.0692936	0.231184	1.8165	14.1563	14.2146	mRNA
PIN1	0.173775	11.1254	3.50439	0.00350451	0.0154746	2.91963	11.0385	11.2123	mRNA
CCND2	-0.497425	1.51178	-1.02548	0.32253	0.795355	-0.989272	1.7605	1.26307	mRNA
AGPS	-0.703248	11.0281	-17.2958	7.62922e-11	1.60097e-09	-6.50774	11.3797	10.6765	mRNA
SOD2	-0.236151	10.0135	-4.53976	0.000462649	0.00236305	-3.5015	10.1315	9.89538	mRNA
FKBP1A	-0.0682	13.2994	-1.25556	0.229826	0.619088	-1.20081	13.3335	13.2653	mRNA
IPMK	-0.300469	9.02991	-3.33437	0.00491444	0.0211655	-2.81259	9.18014	8.87967	mRNA
ORMDL1	0.10945	10.168	1.39856	0.183707	0.521551	1.32943	10.1133	10.2227	mRNA
IRF2BP2	0.547507	12.9781	3.27946	0.00548175	0.0234308	2.77727	12.7044	13.2519	mRNA
NAV1	-0.098209	11.2589	-2.19677	0.0453739	0.159421	-2.00117	11.308	11.2098	mRNA
HMGCR	-1.08688	13.1089	-15.917	2.31547e-10	4.19889e-09	-6.33881	13.6524	12.5655	mRNA
CCDC115	0.639152	9.0958	12.7286	4.37357e-09	5.64099e-08	5.86941	8.77623	9.41538	mRNA
CD46	0.354407	12.3053	8.1063	1.174e-06	9.08273e-06	4.85998	12.1281	12.4825	mRNA
NDRG1	2.29071	10.6573	28.0172	1.07075e-13	7.16294e-12	7.43187	9.51196	11.8027	mRNA
BCL2L11	1.33012	9.89349	18.8513	2.39399e-11	5.95572e-10	6.67972	9.22843	10.5586	mRNA
CHSY1	0.0114134	9.86559	0.0801412	0.937259	0.958652	0.078715	9.85988	9.8713	mRNA
BCL3	0.90715	7.70328	9.17089	2.69893e-07	2.354e-06	5.14334	7.24971	8.15686	mRNA
SPRY1	1.27513	10.0314	9.32531	2.2033e-07	1.94805e-06	5.18131	9.39386	10.669	mRNA
CEP72	-0.129045	8.75083	-1.78105	0.096604	0.307129	-1.66155	8.81536	8.68631	mRNA
PAWR	0.0834187	10.3202	1.17176	0.26085	0.678812	1.12438	10.2785	10.3619	mRNA
LBR	0.0113758	11.1946	0.0968995	0.92418	0.948529	0.0951701	11.1889	11.2003	mRNA
IL13	0.023816	0.420682	0.0533066	0.958241	0.973442	0.0523613	0.408774	0.43259	mRNA
CD59	0.0163264	12.1337	0.132989	0.896095	0.927791	0.130596	12.1255	12.1418	mRNA
EDN1	-0.0493043	0.134122	-0.182321	0.857945	0.912507	-0.178991	0.158774	0.10947	mRNA
EEF2	0.263252	17.5802	7.77623	1.90233e-06	1.42053e-05	4.76353	17.4486	17.7118	mRNA
PLA2G4A	1.20324	9.95489	6.13342	2.59078e-05	0.000160727	4.20674	9.35327	10.5565	mRNA
VASP	0.788855	12.3339	17.8687	4.92495e-11	1.10414e-09	6.57319	11.9395	12.7284	mRNA
STK4	-0.12512	11.8515	-4.89301	0.000237376	0.00126448	-3.67551	11.9141	11.789	mRNA
NEGR1	2.19866	1.58122	5.67453	5.73759e-05	0.000336302	4.02335	0.481894	2.68055	mRNA
EXOC5	0.0120784	11.334	0.243311	0.811294	0.886826	0.238757	11.328	11.34	mRNA
DDIT4	2.09647	10.8603	32.6289	1.30721e-14	1.39516e-12	7.70512	9.81203	11.9085	mRNA
APAF1	-0.0554819	10.5639	-1.35712	0.196221	0.54832	-1.29239	10.5916	10.5362	mRNA
TXNIP	2.52954	10.261	37.5522	1.86626e-15	3.52605e-13	7.94992	8.99621	11.5258	mRNA
CARHSP1	1.28968	11.812	25.4076	4.10556e-13	1.98391e-11	7.25203	11.1672	12.4569	mRNA
BBC3	1.24188	9.80682	16.5349	1.39331e-10	2.70936e-09	6.41662	9.18588	10.4278	mRNA
MACC1	1.27382	1.1188	4.1025	0.00107685	0.005162	3.26964	0.481894	1.75571	mRNA
DMXL1	-0.290633	11.6632	-4.98913	0.000198479	0.00106937	-3.72094	11.8085	11.5179	mRNA
FGG	0.450696	0.259122	1.39024	0.186165	0.526782	1.32201	0.0337741	0.48447	mRNA
FKBP14	-0.289129	10.7277	-1.88156	0.0808539	0.263712	-1.74575	10.8722	10.5831	mRNA
ATP1A2	0.439057	1.16854	1.03752	0.317082	0.785336	1.00047	0.949015	1.38807	mRNA
PCBD2	0.804332	7.42446	6.54468	1.30236e-05	8.50481e-05	4.35971	7.0223	7.82663	mRNA
RBBP4	-0.0604249	12.9068	-3.35072	0.00475717	0.0205346	-2.82303	12.937	12.8765	mRNA
TAF8	0.361164	11.2269	16.091	2.00332e-10	3.69838e-09	6.36109	11.0463	11.4075	mRNA
SMCR8	0.13902	11.8091	3.81955	0.00187697	0.00866757	3.10904	11.7396	11.8786	mRNA
MAN2A2	0.228753	11.0289	5.06075	0.000173832	0.000943723	3.75429	10.9145	11.1432	mRNA
SEMA4G	0.320219	9.60513	7.20459	4.5324e-06	3.17798e-05	4.58534	9.44502	9.76524	mRNA
LZIC	-0.0579531	10.4095	-1.10535	0.287642	0.730008	-1.06331	10.4385	10.3805	mRNA
BZW1	-0.0214656	11.7197	-0.484003	0.635868	0.865687	-0.473485	11.7305	11.709	mRNA
HDGF	0.336288	14.0121	9.76356	1.25538e-07	1.16289e-06	5.28524	13.8439	14.1802	mRNA
MUC17	0.200696	0.134122	0.607585	0.553191	0.865687	0.592985	0.0337741	0.23447	mRNA
ELN	1.1599	1.06184	2.38515	0.0317589	0.116117	2.14743	0.481894	1.64179	mRNA
GLRX	1.11906	8.2537	16.3786	1.58168e-10	3.01554e-09	6.39728	7.69417	8.81323	mRNA
MCAM	-0.117788	12.867	-1.51948	0.150899	0.445884	-1.43636	12.9259	12.8081	mRNA
CANX	-0.0110573	15.7738	-0.203795	0.841446	0.908225	-0.200044	15.7794	15.7683	mRNA
HAS2	-3.73972	6.05451	-14.0127	1.24852e-09	1.85242e-08	-6.07389	7.92436	4.18465	mRNA
PGK1	-0.599983	14.0411	-20.8662	6.04803e-12	1.88049e-10	-6.87851	14.3411	13.7411	mRNA
TBK1	-0.281916	10.5352	-5.969	3.43317e-05	0.000209182	-4.14265	10.6762	10.3943	mRNA
TNFSF15	0.0756957	0.321622	0.16371	0.872299	0.916167	0.160738	0.283774	0.35947	mRNA
BLOC1S6	-0.355709	11.5458	-6.26768	2.06447e-05	0.000130613	-4.2578	11.7237	11.368	mRNA
BLMH	0.0240109	11.781	0.494327	0.628741	0.865687	0.483499	11.769	11.793	mRNA
APC	-0.271231	12.6853	-5.70222	5.46437e-05	0.00032132	-4.03482	12.821	12.5497	mRNA
HSP90AB1	-0.578066	17.104	-38.0247	1.56904e-15	3.0328e-13	-7.97139	17.393	16.8149	mRNA
FGF2	-0.236053	2.08802	-0.335773	0.742021	0.865687	-0.329178	2.20604	1.96999	mRNA
PTP4A1	-0.0266617	12.4003	-0.268876	0.791947	0.873683	-0.263783	12.4136	12.387	mRNA
RSRC2	-0.137871	11.1711	-6.73286	9.58119e-06	6.38198e-05	-4.42642	11.2401	11.1022	mRNA
SOAT1	-1.12686	11.6125	-35.5328	4.01588e-15	5.99375e-13	-7.85443	12.176	11.0491	mRNA
SH3BP2	-0.41892	11.1508	-10.6327	4.34643e-08	4.43893e-07	-5.47616	11.3602	10.9413	mRNA
EREG	-0.122425	0.170682	-0.408047	0.689411	0.865687	-0.399655	0.231894	0.10947	mRNA
ITGB8	1.06446	9.07472	1.4078	0.181005	0.516468	1.33767	8.54249	9.60695	mRNA
PGAM1	-0.16824	12.1125	-2.02166	0.0627564	0.211698	-1.86091	12.1966	12.0284	mRNA
AKR1A1	0.233935	10.4413	3.57456	0.00304856	0.0135915	2.9628	10.3244	10.5583	mRNA
FASN	-0.771162	15.6291	-6.78869	8.75529e-06	5.8682e-05	-4.44583	16.0147	15.2435	mRNA
CBX3	-0.283528	12.9895	-9.86478	1.10544e-07	1.03451e-06	-5.30848	13.1313	12.8477	mRNA
NAA15	-1.23251	11.6198	-32.2292	1.55014e-14	1.58971e-12	-7.68332	12.2361	11.0036	mRNA
CBR1	-0.32302	10.5739	-5.06932	0.000171103	0.000929994	-3.75825	10.7354	10.4124	mRNA
MDH1	-0.173692	12.4608	-3.00493	0.00945867	0.0387436	-2.59502	12.5476	12.3739	mRNA
DDX21	-2.47828	12.6277	-54.2509	1.11892e-17	1.30952e-14	-8.561	13.8668	11.3885	mRNA
TLR7	-0.622425	0.710923	-1.00424	0.332307	0.812585	-0.969478	1.02214	0.399711	mRNA
RBM8A	-0.0224212	12.1577	-0.62596	0.541412	0.865687	-0.610679	12.1689	12.1465	mRNA
ANKRD26	-0.519798	10.5411	-9.92095	1.03055e-07	9.70752e-07	-5.32125	10.801	10.2812	mRNA
PNP	-2.03853	9.4774	-43.1395	2.71904e-16	9.12381e-14	-8.18518	10.4967	8.45813	mRNA
TSR1	-1.32922	12.0639	-54.7641	9.81316e-18	1.22294e-14	-8.57611	12.7285	11.3993	mRNA
LPCAT1	-0.744163	10.5194	-13.0325	3.21994e-09	4.30529e-08	-5.91997	10.8915	10.1473	mRNA
CGGBP1	0.0110823	12.0304	0.0902677	0.929353	0.952481	0.0886586	12.0248	12.0359	mRNA
EIF3C	-0.0425781	9.70114	-0.385693	0.705521	0.865687	-0.377878	9.72243	9.67985	mRNA
SMARCA5	0.196484	13.1232	5.68542	5.62852e-05	0.000330417	4.02787	13.0249	13.2214	mRNA
PSMD9	0.0541315	8.23069	0.984631	0.341517	0.828059	0.951172	8.20363	8.25776	mRNA
PRIM1	-1.3799	9.2114	-14.6844	6.74108e-10	1.07183e-08	-6.17205	9.90135	8.52145	mRNA
CYCS	-1.30241	12.606	-21.5059	4.01077e-12	1.3362e-10	-6.9368	13.2573	11.9548	mRNA
DUS3L	-1.2034	10.4794	-19.4605	1.55733e-11	4.129e-10	-6.74245	11.0811	9.87767	mRNA
RPL27	-0.2349	14.1866	-2.92314	0.0111215	0.044949	-2.53886	14.304	14.0691	mRNA
DSP	-1.80284	3.98448	-1.90697	0.0772558	0.253693	-1.76684	4.8859	3.08305	mRNA
SLC7A5	-1.84836	13.0857	-25.9486	3.07445e-13	1.60192e-11	-7.2911	14.0099	12.1615	mRNA
TNFRSF10A	-0.0493043	0.134122	-0.158613	0.876239	0.916167	-0.155739	0.158774	0.10947	mRNA
B2M	0.0378301	12.2961	0.418494	0.681935	0.865687	0.409824	12.2772	12.3151	mRNA
HILPDA	-0.661509	8.89329	-12.28	6.95228e-09	8.53899e-08	-5.79207	9.22405	8.56254	mRNA
RASSF1	0.233013	9.01969	3.20799	0.00631936	0.0267008	2.73073	8.90319	9.1362	mRNA
LBP	0.200696	0.259122	0.666398	0.515989	0.865687	0.649541	0.158774	0.35947	mRNA
AMD1	-1.67753	10.9397	-41.7992	4.21628e-16	1.21835e-13	-8.13218	11.7784	10.1009	mRNA
TOP1	-0.125915	12.8033	-4.84514	0.000259615	0.00137491	-3.65258	12.8663	12.7404	mRNA
TULP4	-0.289534	11.9098	-5.77825	4.78167e-05	0.00028336	-4.06605	12.0546	11.7651	mRNA
PDCD10	-0.193399	10.1877	-3.39787	0.00433119	0.018812	-2.85298	10.2844	10.091	mRNA
CAD	-1.07332	12.8732	-19.585	1.42864e-11	3.8635e-10	-6.75497	13.4099	12.3365	mRNA
HAUS6	-0.841958	10.259	-16.4015	1.55246e-10	2.97199e-09	-6.40013	10.6799	9.83799	mRNA
CD28	-2.64173	3.41586	-6.56583	1.25789e-05	8.22849e-05	-4.3673	4.73672	2.09499	mRNA
SLC8A3	-0.247425	0.233182	-0.757114	0.461535	0.865687	-0.736322	0.356894	0.10947	mRNA
PTTG1	-0.263234	11.6948	-1.96765	0.069244	0.231074	-1.81682	11.8264	11.5632	mRNA
FUT11	0.0967542	10.0478	2.36554	0.0329718	0.120091	2.13243	9.99946	10.0962	mRNA
DNAJC8	-0.507435	11.855	-13.5528	1.93283e-09	2.72874e-08	-6.00335	12.1087	11.6012	mRNA
FAHD1	-0.516737	10.5665	-18.1327	4.04296e-11	9.35345e-10	-6.60249	10.8249	10.3081	mRNA
ZBTB21	-0.123669	10.4244	-1.63465	0.124399	0.379947	-1.53657	10.4862	10.3625	mRNA
MAT2A	-0.711227	12.7545	-25.6698	3.56601e-13	1.79129e-11	-7.27109	13.1101	12.3989	mRNA
CSDE1	0.0318227	14.6282	0.991158	0.338431	0.823601	0.95727	14.6123	14.6441	mRNA
ST3GAL5	-0.337591	8.48189	-3.51618	0.00342336	0.0151402	-2.92692	8.65069	8.3131	mRNA
RRM2	-1.16008	11.1938	-6.36118	1.76504e-05	0.000112907	-4.29271	11.7738	10.6138	mRNA
CCL5	0.148816	0.358182	0.353692	0.728839	0.865687	0.34667	0.283774	0.43259	mRNA
NID1	-1.58671	2.29906	-2.60586	0.0207396	0.0790746	-2.31269	3.09242	1.50571	mRNA
SLC43A3	-2.27545	7.16504	-17.0798	9.02916e-11	1.85012e-09	-6.48237	8.30277	6.02731	mRNA
ALDH16A1	0.286103	11.0051	3.85253	0.00175874	0.0081525	3.12821	10.862	11.1481	mRNA
PRKCE	-1.50789	10.8824	-42.3401	3.52636e-16	1.08757e-13	-8.15381	11.6364	10.1285	mRNA
BCL2A1	-0.424304	0.571622	-1.10377	0.288302	0.731154	-1.06185	0.783774	0.35947	mRNA
SLPI	-2.25263	3.0995	-4.20306	0.000885259	0.0042986	-3.32466	4.22581	1.97318	mRNA
IRS2	-0.924866	12.5028	-21.5753	3.83861e-12	1.29426e-10	-6.943	12.9652	12.0403	mRNA
BRCA2	-0.815488	9.81422	-13.4934	2.04704e-09	2.87064e-08	-5.99403	10.222	9.40648	mRNA
ICAM1	-0.990563	10.6471	-20.2827	8.88931e-12	2.59466e-10	-6.82343	11.1424	10.1519	mRNA
TPGS1	0.643338	9.36838	10.247	6.89892e-08	6.69989e-07	5.39378	9.04671	9.69005	mRNA
KCMF1	0.6922	11.4287	20.7473	6.53628e-12	2.00554e-10	6.86744	11.0826	11.7748	mRNA
TUBD1	0.0808212	8.36669	1.08404	0.296663	0.747432	1.04362	8.32628	8.4071	mRNA
MC2R	0.0756957	0.196622	0.242881	0.81162	0.886826	0.238336	0.158774	0.23447	mRNA
CD274	-0.358546	1.05998	-0.787142	0.444321	0.865687	-0.764917	1.23926	0.88071	mRNA
LAIR1	0.200696	0.259122	0.510323	0.617776	0.865687	0.499005	0.158774	0.35947	mRNA
LGALS8	0.218859	6.39092	0.261032	0.797869	0.877725	0.256107	6.28149	6.50035	mRNA
KCNMB1	0.773816	0.670682	2.22345	0.0431577	0.15249	2.02218	0.283774	1.05759	mRNA
ARHGEF39	0.015776	9.44245	0.0813602	0.936307	0.957989	0.0799121	9.43457	9.45034	mRNA
FPR2	0.127575	0.295682	0.296504	0.771198	0.865687	0.290808	0.231894	0.35947	mRNA
HFE	1.00331	2.01215	1.02872	0.321057	0.792795	0.992288	1.5105	2.5138	mRNA
NPHS1	0.575696	0.446622	1.39393	0.18507	0.52464	1.3253	0.158774	0.73447	mRNA
BCL2	-1.50087	12.1388	-41.9842	3.96525e-16	1.17956e-13	-8.13962	12.8893	11.3884	mRNA
MET	-1.30109	12.7738	-6.13642	2.57762e-05	0.000159958	-4.20789	13.4244	12.1233	mRNA
SIRT1	-0.0289423	10.1384	-0.805309	0.434106	0.865687	-0.782184	10.1528	10.1239	mRNA
NUP98	-0.146566	13.2039	-3.58261	0.00300024	0.0133917	-2.96771	13.2772	13.1306	mRNA
LDHA	-0.547454	14.627	-10.3291	6.24548e-08	6.13059e-07	-5.41163	14.9007	14.3533	mRNA
TJP2	-0.228161	5.31178	-1.64649	0.121917	0.373643	-1.54678	5.42586	5.1977	mRNA
SMARCA4	0.0314132	14.1312	0.691447	0.500591	0.865687	0.673561	14.1155	14.1469	mRNA
ALDH9A1	-0.274048	11.4665	-9.73903	1.29487e-07	1.1963e-06	-5.27957	11.6036	11.3295	mRNA
NAMPT	-0.775405	10.967	-20.7213	6.64852e-12	2.03128e-10	-6.86501	11.3547	10.5793	mRNA
AK2	-1.05097	12.088	-32.6588	1.29078e-14	1.38603e-12	-7.70673	12.6135	11.5625	mRNA
MCM7	-0.957449	12.957	-15.2053	4.25108e-10	7.16094e-09	-6.24452	13.4357	12.4783	mRNA
MFN2	-0.198223	12.5655	-7.49955	2.88081e-06	2.08883e-05	-4.67914	12.6646	12.4664	mRNA
POP1	-1.06872	10.8698	-28.0316	1.06323e-13	7.13537e-12	-7.4328	11.4042	10.3355	mRNA
SPTBN1	-0.650189	15.9079	-19.2843	1.76134e-11	4.60297e-10	-6.72455	16.233	15.5828	mRNA
CTTN	-0.262966	13.5041	-8.36486	8.11782e-07	6.46712e-06	-4.93251	13.6355	13.3726	mRNA
CYBB	0.429455	1.29098	0.928491	0.368885	0.865687	0.898563	1.07626	1.50571	mRNA
PPP1R10	0.155272	11.1792	5.83636	4.32034e-05	0.000257953	4.08965	11.1015	11.2568	mRNA
AREG	-0.171464	1.80856	-0.313655	0.758408	0.865687	-0.307572	1.8943	1.72283	mRNA
EIF4G1	-0.43848	15.3463	-14.31	9.47401e-10	1.45028e-08	-6.11803	15.5655	15.127	mRNA
BIRC5	-0.360214	11.6893	-1.56884	0.139004	0.417559	-1.47951	11.8694	11.5092	mRNA
TFRC	-1.4503	13.5224	-29.3887	5.54204e-14	4.26523e-12	-7.51847	14.2476	12.7973	mRNA
TYMS	0.00161251	12.568	0.00898072	0.992961	0.996723	0.00882189	12.5672	12.5688	mRNA
MTDH	-1.11435	13.4246	-32.0703	1.65974e-14	1.68155e-12	-7.67457	13.9817	12.8674	mRNA
ZEB2	-0.0767649	13.5449	-1.40394	0.182128	0.518932	-1.33423	13.5833	13.5065	mRNA
CCND1	-0.757391	13.8244	-8.31776	8.677e-07	6.87862e-06	-4.91949	14.2031	13.4457	mRNA
CMAS	-0.0552235	10.3335	-1.19798	0.250812	0.658614	-1.14838	10.3611	10.3059	mRNA
FAH	-0.0182624	10.9534	-0.379581	0.709952	0.865687	-0.37192	10.9625	10.9442	mRNA
SLC4A2	-0.310515	13.5977	-7.4027	3.33886e-06	2.39271e-05	-4.64879	13.753	13.4425	mRNA
HNRNPUL1	0.145719	14.1987	6.48455	1.43804e-05	9.33704e-05	4.33797	14.1258	14.2716	mRNA
CFL1	0.177611	15.0448	6.32578	1.87267e-05	0.00011933	4.27956	14.956	15.1336	mRNA
POLD1	-0.666941	11.0288	-10.6064	4.48396e-08	4.55498e-07	-5.47065	11.3623	10.6953	mRNA
CDC20	0.0494946	11.1864	0.290282	0.775856	0.865687	0.284724	11.1616	11.2111	mRNA
RDH11	-0.71225	11.3918	-20.8671	6.04432e-12	1.88049e-10	-6.8786	11.7479	11.0356	mRNA
BIRC3	0.127575	0.993802	0.273562	0.788416	0.871401	0.268368	0.930015	1.05759	mRNA
CDC25A	-2.30827	10.5946	-41.1853	5.17849e-16	1.35457e-13	-8.10723	11.7487	9.44047	mRNA
GPI	-0.455063	13.4551	-10.6017	4.50872e-08	4.57673e-07	-5.46967	13.6826	13.2276	mRNA
ITGA6	-0.327129	9.61786	-6.0365	3.05709e-05	0.000187438	-4.16917	9.78142	9.4543	mRNA
DTYMK	-0.436429	10.4357	-5.13348	0.000152037	0.000833712	-3.78772	10.6539	10.2175	mRNA
SFN	-0.400224	1.5363	-0.797651	0.438394	0.865687	-0.774908	1.73642	1.33619	mRNA
U2SURP	-0.530325	12.456	-16.4315	1.51504e-10	2.90833e-09	-6.40385	12.7212	12.1908	mRNA
DHCR7	-0.373273	11.6886	-2.31763	0.0361209	0.130473	-2.09556	11.8753	11.502	mRNA
IMPDH2	-0.163882	13.6172	-4.33767	0.00068204	0.0033831	-3.3967	13.6992	13.5353	mRNA
TIGAR	-0.816527	10.0348	-14.6837	6.74484e-10	1.07202e-08	-6.17196	10.443	9.62649	mRNA
IMP3	-0.852406	10.4152	-31.3305	2.29151e-14	2.12452e-12	-7.63311	10.8414	9.98898	mRNA
ARF6	-1.0233	12.5665	-26.4016	2.4239e-13	1.3256e-11	-7.32305	13.0781	12.0548	mRNA
QDPR	-1.58094	11.6428	-35.2695	4.45183e-15	6.43889e-13	-7.8415	12.4333	10.8524	mRNA
ADCY9	0.0630149	11.7368	0.32649	0.748883	0.865687	0.320112	11.7053	11.7683	mRNA
IFRD2	-1.41203	10.9211	-23.5009	1.19536e-12	4.86779e-11	-7.10591	11.6271	10.215	mRNA
PTMA	-0.682369	14.4641	-16.5903	1.33243e-10	2.60484e-09	-6.42342	14.8053	14.1229	mRNA
PNPLA6	0.5498	11.4247	9.56457	1.61679e-07	1.46658e-06	5.23874	11.1498	11.6996	mRNA
IGFBP4	-0.505608	9.62784	-10.2801	6.62726e-08	6.46902e-07	-5.40099	9.88065	9.37504	mRNA
PKM	0.193161	15.4922	5.99089	3.30618e-05	0.000201855	4.15128	15.3956	15.5888	mRNA
ENTPD7	0.48341	10.7319	10.5189	4.97415e-08	4.99367e-07	5.45223	10.4902	10.9736	mRNA
FKBP5	-1.12686	9.13808	-22.4346	2.25407e-12	8.38906e-11	-7.01779	9.70151	8.57465	mRNA
OCA2	-1.7906	9.81853	-14.7737	6.22236e-10	1.00304e-08	-6.18469	10.7138	8.92323	mRNA
PCSK9	0.575696	0.446622	1.72946	0.105702	0.331481	1.61782	0.158774	0.73447	mRNA
BCL2L1	0.52167	11.2539	10.6548	4.23475e-08	4.33331e-07	5.48077	10.9931	11.5147	mRNA
HLA-A	0.524667	13.0363	13.7401	1.61518e-09	2.32169e-08	6.03242	12.7739	13.2986	mRNA
DUSP4	-1.07935	13.8242	-16.8637	1.0708e-10	2.15724e-09	-6.4566	14.3639	13.2846	mRNA
STMN1	-0.335759	13.2896	-6.22613	2.21416e-05	0.000139195	-4.24212	13.4575	13.1217	mRNA
GNAQ	-0.0194896	11.2227	-0.240742	0.813245	0.888244	-0.236242	11.2324	11.213	mRNA
PTPN11	-0.167762	13.6645	-3.19937	0.00642856	0.0271022	-2.72508	13.7483	13.5806	mRNA
CR2	0.200696	0.134122	0.734735	0.474629	0.865687	0.714968	0.0337741	0.23447	mRNA
EPO	0.439057	0.628303	1.0002	0.33419	0.816023	0.965709	0.408774	0.847831	mRNA
NOS3	1.23154	1.50046	2.08265	0.0561034	0.191879	1.91023	0.884694	2.11623	mRNA
EPHX1	0.433993	10.5699	7.12204	5.1557e-06	3.58031e-05	4.55835	10.3529	10.7869	mRNA
ERBB2	1.96151	11.3462	27.8692	1.15174e-13	7.54499e-12	7.42222	10.3654	12.3269	mRNA
IL5	1.1321	0.974823	2.37602	0.0323179	0.117976	2.14046	0.408774	1.54087	mRNA
COL1A2	1.37317	2.64115	2.1676	0.0479185	0.167203	1.97809	1.95456	3.32773	mRNA
CEACAM5	-0.0493043	0.134122	-0.173812	0.864502	0.914203	-0.170647	0.158774	0.10947	mRNA
HMOX1	0.0275373	9.10093	0.447272	0.66152	0.865687	0.437815	9.08717	9.1147	mRNA
OGN	0.200696	0.134122	0.743461	0.469497	0.865687	0.723298	0.0337741	0.23447	mRNA
SPP1	2.18987	8.78666	7.04802	5.79162e-06	3.98693e-05	4.53386	7.69173	9.8816	mRNA
TOP3A	-0.733197	11.0332	-20.1497	9.71927e-12	2.7789e-10	-6.8106	11.3998	10.6666	mRNA
POMC	-0.0493043	0.134122	-0.184748	0.856076	0.912507	-0.181371	0.158774	0.10947	mRNA
PIGR	0.170057	0.618802	0.281058	0.782777	0.868868	0.275702	0.533774	0.703831	mRNA
APOE	0.297592	14.2532	5.31963	0.000108246	0.00060731	3.87132	14.1044	14.402	mRNA
CCNB1	0.0167443	12.0544	0.151865	0.88146	0.919472	0.149119	12.0461	12.0628	mRNA
TERT	-1.83126	5.83268	-11.0681	2.62096e-08	2.82715e-07	-5.56504	6.74831	4.91704	mRNA
TRIM25	-0.700076	11.8795	-18.2438	3.7237e-11	8.72553e-10	-6.61467	12.2295	11.5294	mRNA
ISG20	0.415832	5.61467	3.49389	0.00357841	0.015781	2.91312	5.40675	5.82259	mRNA
SERPINE1	-0.23555	7.04072	-0.850637	0.409284	0.865687	-0.825154	7.1585	6.92295	mRNA
CYP19A1	-2.68413	7.0755	-37.2367	2.09792e-15	3.85945e-13	-7.93542	8.41756	5.73344	mRNA
CBS	-0.843294	7.42892	-9.62813	1.49064e-07	1.36157e-06	-5.25371	7.85056	7.00727	mRNA
ASPH	0.158145	13.11	3.411	0.00421957	0.0183728	2.86126	13.0309	13.189	mRNA
DPP4	0.200696	0.134122	0.736339	0.473683	0.865687	0.716499	0.0337741	0.23447	mRNA
CEACAM1	-0.662821	8.54095	-2.48261	0.026336	0.0980689	-2.22122	8.87236	8.20953	mRNA
SLC19A1	-2.17111	10.2865	-30.0457	4.08507e-14	3.35969e-12	-7.55826	11.3721	9.201	mRNA
TSC22D3	1.49267	8.89177	14.8867	5.62606e-10	9.17138e-09	6.20057	8.14543	9.6381	mRNA
PIAS1	0.212567	10.4657	3.62202	0.00277458	0.0124641	2.99167	10.3594	10.572	mRNA
LGALS1	1.05556	12.1382	7.78723	1.87157e-06	1.39955e-05	4.76682	11.6104	12.666	mRNA
STAR	-0.132626	1.37106	-0.269583	0.791414	0.873278	-0.264475	1.43738	1.30475	mRNA
VLDLR	1.51804	12.7108	37.3825	1.98728e-15	3.70464e-13	7.94214	11.9517	13.4698	mRNA
CXCR4	0.160455	0.977363	0.310729	0.760585	0.865687	0.304713	0.897135	1.05759	mRNA
UCA1	0.200696	0.134122	0.706578	0.491422	0.865687	0.688049	0.0337741	0.23447	mRNA
APOA2	0.184535	1.2672	0.365694	0.72006	0.865687	0.358379	1.17493	1.35947	mRNA
S100A9	-0.768665	1.1188	-1.41006	0.18035	0.514809	-1.33968	1.50314	0.73447	mRNA
APOB	2.07082	1.73442	5.51638	7.59735e-05	0.000436944	3.95676	0.699015	2.76983	mRNA
CPB2	-1.90682	3.43076	-8.64148	5.51771e-07	4.54418e-06	-5.00738	4.38417	2.47735	mRNA
AHSG	0.023816	0.545682	0.0606676	0.952481	0.969372	0.0595909	0.533774	0.55759	mRNA
S100A4	2.61244	4.70506	14.3523	9.11303e-10	1.4027e-08	6.12422	3.39884	6.01128	mRNA
ALOX5AP	0.148816	0.608182	0.390932	0.701732	0.865687	0.382983	0.533774	0.68259	mRNA
CFTR	0.200696	0.582242	0.399492	0.695558	0.865687	0.391323	0.481894	0.68259	mRNA
GAPDH	0.27565	17.2432	10.4457	5.42846e-08	5.40219e-07	5.43667	17.1054	17.381	mRNA
HP	0.273816	0.170682	0.914709	0.37583	0.865687	0.885605	0.0337741	0.30759	mRNA
TLR9	0.471936	0.394742	1.23776	0.236161	0.631329	1.18464	0.158774	0.63071	mRNA
PRTN3	-0.360786	1.11298	-0.790515	0.442413	0.865687	-0.768125	1.29338	0.93259	mRNA
HSD11B2	-2.47024	4.19347	-5.886	3.96307e-05	0.000238421	-4.10962	5.42859	2.95835	mRNA
PTGS2	1.64985	1.75494	2.0497	0.0596127	0.20233	1.88365	0.930015	2.57986	mRNA
TF	0.259937	1.60902	0.552655	0.589215	0.865687	0.539973	1.47905	1.73899	mRNA
CD14	0.575696	1.18498	1.39821	0.183807	0.521717	1.32912	0.897135	1.47283	mRNA
NOS2	-1.78492	5.87673	-4.73003	0.000322368	0.00168197	-3.59663	6.76919	4.98428	mRNA
IL12A	-2.55839	3.37632	-6.1519	2.51071e-05	0.000156176	-4.21383	4.65552	2.09713	mRNA
IFNL1	0.200696	0.134122	0.743461	0.469497	0.865687	0.723298	0.0337741	0.23447	mRNA
CCL19	0.148816	0.233182	0.402958	0.693065	0.865687	0.394699	0.158774	0.30759	mRNA
ISG15	0.166152	6.60386	0.518599	0.612139	0.865687	0.507022	6.52078	6.68694	mRNA
IBSP	0.200696	0.134122	0.734735	0.474629	0.865687	0.714968	0.0337741	0.23447	mRNA
MMP1	2.21997	1.64376	3.43673	0.00400903	0.0175125	2.87745	0.533774	2.75375	mRNA
CXCL8	1.78816	2.37877	3.27011	0.00558475	0.023837	2.77122	1.48469	3.27285	mRNA
CYP27B1	-0.730982	5.61382	-4.46564	0.000533159	0.00269659	-3.46352	5.97931	5.24832	mRNA
CSF1	-0.628712	9.70408	-5.72259	5.27202e-05	0.000310794	-4.04323	10.0184	9.38973	mRNA
DIO2	1.98016	5.39721	15.335	3.79845e-10	6.48443e-09	6.26209	4.40713	6.38728	mRNA
GDF15	-0.215041	10.771	-1.1464	0.270845	0.697572	-1.10112	10.8785	10.6635	mRNA
TNFRSF10B	0.0976652	13.2541	1.45046	0.168964	0.489031	1.37554	13.2053	13.303	mRNA
CDKN1A	1.60411	12.7422	19.2148	1.84945e-11	4.7944e-10	6.71744	11.9401	13.5442	mRNA
ITGA5	0.290182	11.9546	2.64463	0.0192296	0.073868	2.34105	11.8096	12.0997	mRNA
ADM	-0.957645	4.95126	-1.15943	0.265673	0.688462	-1.11308	5.43009	4.47244	mRNA
IL6	-0.0705449	0.644742	-0.160802	0.874547	0.916167	-0.157886	0.680015	0.60947	mRNA
IL1B	-0.122425	0.170682	-0.37457	0.713593	0.865687	-0.367035	0.231894	0.10947	mRNA
MIR378A	0.0215758	1.13892	0.0546167	0.957216	0.972778	0.053648	1.12814	1.14971	mRNA
PDE7A	-0.60211	10.4988	-15.8224	2.50671e-10	4.51445e-09	-6.32657	10.7999	10.1978	mRNA
MSR1	0.54664	2.78978	0.60906	0.55224	0.865687	0.594406	2.51646	3.0631	mRNA
CCL2	0.556695	0.977363	1.53345	0.147449	0.437259	1.4486	0.699015	1.25571	mRNA
SFTPD	0.648816	1.25442	1.08111	0.297921	0.749701	1.0409	0.930015	1.57883	mRNA
PROS1	-0.0867613	13.1099	-1.51967	0.150851	0.445773	-1.43653	13.1533	13.0666	mRNA
CCR5	0.200696	0.384122	0.683799	0.505264	0.865687	0.666231	0.283774	0.48447	mRNA
TNF	0.200696	0.134122	0.734735	0.474629	0.865687	0.714968	0.0337741	0.23447	mRNA
GNLY	0.273816	0.170682	0.714064	0.486923	0.865687	0.695211	0.0337741	0.30759	mRNA
DUSP1	1.47038	9.78618	22.3214	2.41507e-12	8.85066e-11	7.00814	9.05099	10.5214	mRNA
GFER	0.411401	10.0073	8.31886	8.66351e-07	6.87183e-06	4.91979	9.80161	10.213	mRNA
TRAF3IP2	-0.0319833	10.2791	-0.661711	0.5189	0.865687	-0.645042	10.2951	10.2631	mRNA
ODC1	0.0333901	12.5557	0.0854497	0.933114	0.95553	0.0839278	12.539	12.5724	mRNA
ABCB1	-0.339545	1.1426	-0.685158	0.504431	0.865687	-0.667534	1.31238	0.972831	mRNA
INSR	0.0873604	11.0441	2.22403	0.0431109	0.152363	2.02263	11.0004	11.0878	mRNA
GRM5	-0.415915	1.69798	-0.685133	0.504447	0.865687	-0.66751	1.90593	1.49002	mRNA
LDLR	-0.027568	12.3623	-0.10418	0.918505	0.944513	-0.102318	12.3761	12.3486	mRNA
IL18BP	0.41038	7.54361	5.42137	9.00784e-05	0.000511958	3.91587	7.33842	7.7488	mRNA
PDK4	0.126011	8.6447	0.293529	0.773424	0.865687	0.287899	8.5817	8.70771	mRNA
ID3	2.38929	13.0407	45.5594	1.27285e-16	5.50397e-14	8.27609	11.8461	14.2354	mRNA
EDNRB	-1.53808	13.0578	-25.6377	3.62789e-13	1.80722e-11	-7.26877	13.8269	12.2888	mRNA
GJB1	-3.48415	5.65017	-11.3818	1.83858e-08	2.06307e-07	-5.62654	7.39225	3.9081	mRNA
MIA	-1.20753	4.03203	-3.46986	0.00375344	0.0164784	-2.89817	4.6358	3.42827	mRNA
CD3E	-0.299304	0.259122	-1.09116	0.293627	0.741476	-1.0502	0.408774	0.10947	mRNA
RET	-1.28678	8.16431	-14.2643	9.88162e-10	1.50773e-08	-6.11131	8.8077	7.52092	mRNA
AXL	2.24118	3.3464	3.56717	0.00309361	0.0137762	2.95828	2.22581	4.46699	mRNA
SOX18	0.0905937	6.81572	0.778038	0.449496	0.865687	0.756255	6.77043	6.86102	mRNA
MMP2	0.189057	1.07642	0.387185	0.704441	0.865687	0.379332	0.981894	1.17095	mRNA
MAOB	-0.497425	0.556302	-1.35338	0.197384	0.551021	-1.28904	0.805015	0.30759	mRNA
HGF	1.9881	1.02782	8.49693	6.74379e-07	5.45013e-06	4.9686	0.0337741	2.02187	mRNA
TYMP	0.365059	5.97602	3.21494	0.00623258	0.0263687	2.73529	5.79349	6.15855	mRNA
HPSE	0.56285	8.69447	6.2021	2.30592e-05	0.000144444	4.233	8.41305	8.9759	mRNA
RAB20	-1.03918	8.59451	-15.4356	3.4828e-10	6.02402e-09	-6.2756	9.1141	8.07491	mRNA
COL1A1	2.068	9.10098	15.618	2.9797e-10	5.24687e-09	6.29983	8.06698	10.135	mRNA
ABCA2	-0.113035	11.9767	-2.31317	0.0364283	0.131459	-2.09211	12.0332	11.9202	mRNA
CASR	0.200696	0.134122	0.557749	0.585824	0.865687	0.544897	0.0337741	0.23447	mRNA
PLAUR	-0.354568	6.91237	-4.82875	0.000267716	0.00141478	-3.64469	7.08965	6.73508	mRNA
PTGES	0.273816	1.82428	0.698318	0.496415	0.865687	0.680142	1.68738	1.96119	mRNA
UGT8	-2.52975	6.86175	-21.2888	4.60472e-12	1.50304e-10	-6.91726	8.12663	5.59687	mRNA
ENPP2	-0.985786	1.17548	-1.98852	0.0666672	0.223453	-1.83391	1.66838	0.68259	mRNA
EXO1	-1.68467	10.7945	-10.1282	7.97624e-08	7.65924e-07	-5.36767	11.6369	9.95218	mRNA
NOX4	0.225485	2.50594	0.152531	0.880945	0.919163	0.149772	2.39319	2.61868	mRNA
PLD1	1.09935	8.79971	10.5579	4.74893e-08	4.79512e-07	5.46046	8.25004	9.34939	mRNA
MUC2	-0.0493043	0.134122	-0.184748	0.856076	0.912507	-0.181371	0.158774	0.10947	mRNA
VEGFA	1.02546	10.5593	13.7356	1.62224e-09	2.33105e-08	6.03172	10.0466	11.0721	mRNA
LPL	-1.18438	1.57666	-1.70815	0.109677	0.341748	-1.59965	2.16885	0.98447	mRNA
FN1	0.122992	13.2337	0.453247	0.657316	0.865687	0.443622	13.1722	13.2952	mRNA
ITGA11	1.14644	3.15314	2.06147	0.0583359	0.198559	1.89316	2.57992	3.72636	mRNA
POLK	-0.178284	10.1909	-2.59016	0.0213826	0.0812673	-2.30116	10.28	10.1017	mRNA
IL2RB	0.198542	6.06962	0.405236	0.691429	0.865687	0.396917	5.97034	6.16889	mRNA
KDM5B	0.392469	13.4428	9.6435	1.46172e-07	1.33749e-06	5.25732	13.2466	13.6391	mRNA
CXCL1	0.0383523	2.94077	0.0225291	0.982344	0.989944	0.0221305	2.92159	2.95994	mRNA
COL2A1	-2.57427	3.05901	-7.0822	5.48832e-06	3.79684e-05	-4.5452	4.34614	1.77187	mRNA
MMP28	0.596936	0.582242	1.66254	0.118622	0.365281	1.56058	0.283774	0.88071	mRNA
G6PD	0.687946	12.4691	23.3743	1.28697e-12	5.2105e-11	7.0957	12.1252	12.8131	mRNA
LTB	0.575696	0.321622	1.78039	0.096716	0.307302	1.66099	0.0337741	0.60947	mRNA
HDAC4	-1.58912	11.0735	-40.8517	5.79794e-16	1.46297e-13	-8.09349	11.868	10.2789	mRNA
EEF1A1	0.184775	17.7942	5.1026	0.000160921	0.000878861	3.77358	17.7018	17.8866	mRNA
CDKN2B	1.78102	8.59359	16.9773	9.7874e-11	1.98993e-09	6.4702	7.70308	9.4841	mRNA
F2R	0.35705	12.4285	2.33265	0.0351041	0.127118	2.10716	12.25	12.6071	mRNA
CA9	0.0756957	0.196622	0.259191	0.79926	0.878567	0.254305	0.158774	0.23447	mRNA
TLR2	0.0564332	1.91728	0.0619582	0.951472	0.96856	0.0608584	1.88907	1.9455	mRNA
ITGAX	0.623387	5.44958	3.35257	0.00473968	0.0204676	2.82421	5.13789	5.76128	mRNA
PLAU	0.551615	1.77894	0.97972	0.343852	0.831749	0.946582	1.50314	2.05475	mRNA
CDH2	0.850175	6.22958	2.9992	0.00956676	0.0391443	2.59111	5.80449	6.65467	mRNA
SCTR	-0.122425	0.170682	-0.35281	0.729486	0.865687	-0.345809	0.231894	0.10947	mRNA
VIM	0.0510483	17.5788	0.375014	0.71327	0.865687	0.367468	17.5532	17.6043	mRNA
ACE	0.966856	0.642202	2.50383	0.025279	0.0945264	2.23711	0.158774	1.12563	mRNA
FLT1	2.84801	5.29117	3.27717	0.00550684	0.0235285	2.77579	3.86716	6.71517	mRNA
BSG	0.313986	14.6957	7.53236	2.74108e-06	1.99604e-05	4.68932	14.5387	14.8527	mRNA
TNC	-0.485786	0.852363	-1.44395	0.170757	0.493231	-1.36978	1.09526	0.60947	mRNA
NCF2	-0.098344	1.03364	-0.19431	0.848724	0.912507	-0.190746	1.08281	0.98447	mRNA
TNIP1	0.555975	11.2801	16.339	1.63366e-10	3.10195e-09	6.39234	11.0021	11.5581	mRNA
SLC9A2	-0.254786	0.611863	-0.528166	0.605655	0.865687	-0.516285	0.739256	0.48447	mRNA
CD2AP	0.162191	12.4233	1.65097	0.12099	0.371438	1.55063	12.3422	12.5044	mRNA
NQO2	-0.640705	9.84345	-14.5086	7.90169e-10	1.23714e-08	-6.14689	10.1638	9.5231	mRNA
PREX1	0.0690368	8.10859	0.505869	0.62082	0.865687	0.494688	8.07407	8.14311	mRNA
FTH1	-0.357093	17.2605	-8.78524	4.53002e-07	3.7918e-06	-5.04522	17.439	17.0819	mRNA
IL12RB2	-0.655978	10.5947	-10.3683	5.95769e-08	5.87422e-07	-5.42007	10.9227	10.2667	mRNA
CDKN2A	0.829248	10.1841	14.7036	6.62553e-10	1.05787e-08	6.17478	9.76945	10.5987	mRNA
DKC1	-1.6099	11.7583	-47.1817	7.8221e-17	4.20628e-14	-8.3339	12.5633	10.9534	mRNA
ITGB3	1.85189	3.33268	3.30565	0.00520345	0.0223369	2.79416	2.40674	4.25863	mRNA
POR	-0.603758	12.6449	-13.2582	2.57494e-09	3.52492e-08	-5.95663	12.9467	12.343	mRNA
IGFBP3	1.18579	6.56202	1.38867	0.186631	0.527887	1.32061	5.96912	7.15491	mRNA
SLC9A3	-0.0839061	6.21525	-0.513015	0.61594	0.865687	-0.501613	6.2572	6.17329	mRNA
XYLT1	-0.919899	12.1027	-22.4391	2.24788e-12	8.37345e-11	-7.01817	12.5626	11.6427	mRNA
GAST	0.523816	0.295682	0.982507	0.342525	0.829396	0.949187	0.0337741	0.55759	mRNA
FGFR4	-1.20966	9.80619	-18.2789	3.62843e-11	8.55004e-10	-6.61851	10.411	9.20137	mRNA
IL21R	-0.247425	0.358182	-0.669028	0.514359	0.865687	-0.652065	0.481894	0.23447	mRNA
PSIP1	-0.280025	10.8497	-9.93671	1.01051e-07	9.529e-07	-5.32482	10.9897	10.7097	mRNA
BAK1	0.0448831	10.9362	1.03179	0.319669	0.790111	0.995139	10.9138	10.9587	mRNA
DMBT1	0.200696	0.259122	0.628727	0.539651	0.865687	0.613341	0.158774	0.35947	mRNA
PIM1	0.106619	8.44904	0.472839	0.643615	0.865687	0.46265	8.39573	8.50235	mRNA
VIP	0.200696	0.134122	0.759523	0.460138	0.865687	0.738619	0.0337741	0.23447	mRNA
OAS1	0.127575	0.420682	0.325218	0.749826	0.865687	0.318869	0.356894	0.48447	mRNA
MCL1	0.925569	12.988	30.7806	2.92647e-14	2.57874e-12	7.60153	12.5252	13.4507	mRNA
IL2RG	0.325696	0.321622	0.807682	0.432783	0.865687	0.784438	0.158774	0.48447	mRNA
SERPINA1	0.641454	1.55998	1.25961	0.228406	0.615936	1.20447	1.23926	1.88071	mRNA
NME1	-1.10009	12.16	-17.0607	9.16544e-11	1.87621e-09	-6.48011	12.7101	11.61	mRNA
AGT	-0.0842311	3.1053	-0.119113	0.906878	0.935365	-0.116977	3.14741	3.06318	mRNA
WASF3	-0.983236	11.2392	-24.1262	8.34531e-13	3.61981e-11	-7.15536	11.7308	10.7476	mRNA
CISH	-0.219063	8.26668	-1.13481	0.275513	0.706086	-1.09046	8.37622	8.15715	mRNA
TPX2	0.0146722	12.737	0.0965202	0.924476	0.948746	0.0947977	12.7296	12.7443	mRNA
CCDC88A	-0.050576	12.1129	-1.37282	0.191398	0.53849	-1.30645	12.1382	12.0876	mRNA
AHSP	-0.122425	0.170682	-0.37457	0.713593	0.865687	-0.367035	0.231894	0.10947	mRNA
IL2RA	0.200696	0.134122	0.745639	0.468221	0.865687	0.725377	0.0337741	0.23447	mRNA
VEGFC	1.47249	7.10985	12.0761	8.62406e-09	1.03915e-07	5.75578	6.3736	7.84609	mRNA
MYD88	-0.0959263	9.51254	-1.98813	0.0667146	0.223594	-1.83359	9.5605	9.46457	mRNA
PRF1	0.200696	0.384122	0.568214	0.57889	0.865687	0.555007	0.283774	0.48447	mRNA
MUC1	0.814408	6.49276	9.178	2.67368e-07	2.33392e-06	5.14511	6.08556	6.89997	mRNA
OPRM1	0.648816	0.358182	2.64174	0.0193383	0.0742201	2.33894	0.0337741	0.68259	mRNA
MAP2K5	0.566318	9.86016	9.65135	1.4472e-07	1.32506e-06	5.25915	9.577	10.1433	mRNA
TRH	-0.0493043	0.134122	-0.173812	0.864502	0.914203	-0.170647	0.158774	0.10947	mRNA
IKBKE	0.561343	10.0116	18.8165	2.45433e-11	6.09138e-10	6.67607	9.73095	10.2923	mRNA
ROR1	0.446844	7.87155	2.75913	0.015367	0.0603233	2.42361	7.64813	8.09498	mRNA
HLA-G	0.398816	1.87515	0.778829	0.449045	0.865687	0.757007	1.67574	2.07455	mRNA
SLC39A1	-0.519686	12.5829	-12.6364	4.80527e-09	6.13554e-08	-5.85378	12.8428	12.3231	mRNA
MMP13	0.200696	0.259122	0.737554	0.472967	0.865687	0.717659	0.158774	0.35947	mRNA
BRK1	0.0517388	11.737	1.67496	0.116124	0.358891	1.57125	11.7111	11.7628	mRNA
INSIG2	0.524855	8.43958	11.0151	2.78515e-08	2.98697e-07	5.55443	8.17715	8.70201	mRNA
FUT1	0.721936	0.394742	2.69527	0.0174174	0.0675534	2.37778	0.0337741	0.75571	mRNA
PDGFB	0.857979	10.5835	8.30307	8.85973e-07	7.00231e-06	4.91541	10.1545	11.0125	mRNA
SPAST	0.0505326	10.8714	1.501	0.15557	0.457242	1.42013	10.8461	10.8966	mRNA
ZFP36	0.535102	9.2551	9.49246	1.77378e-07	1.59622e-06	5.22161	8.98755	9.52265	mRNA
PSEN1	0.560456	11.4539	19.741	1.28309e-11	3.51981e-10	6.77053	11.1737	11.7342	mRNA
MCTS1	-0.123465	10.0437	-1.84541	0.0862323	0.278354	-1.71562	10.1054	9.98198	mRNA
CXCL2	-0.122425	0.295682	-0.34156	0.737755	0.865687	-0.334828	0.356894	0.23447	mRNA
XAF1	0.200696	0.582242	0.455646	0.655632	0.865687	0.445952	0.481894	0.68259	mRNA
NAT1	0.317052	8.7051	4.25028	0.000807707	0.00395084	3.35014	8.54657	8.86362	mRNA
FAS	0.25669	8.66312	2.04629	0.059987	0.203551	1.88089	8.53478	8.79147	mRNA
PRKCH	0.255216	9.98205	1.94403	0.0722682	0.239717	1.79742	9.85444	10.1097	mRNA
HSPA4	-0.170294	13.896	-4.78188	0.000292359	0.00153572	-3.62198	13.9811	13.8108	mRNA
LRP1	1.59326	14.0134	22.0584	2.83881e-12	1.00482e-10	6.98548	13.2168	14.81	mRNA
FDPS	0.0225512	12.7024	0.297422	0.770512	0.865687	0.291706	12.6911	12.7137	mRNA
SLC2A4	0.536468	8.79394	5.92677	3.69289e-05	0.000223545	4.1259	8.52571	9.06217	mRNA
CAV1	-0.0500292	8.92655	-0.546545	0.593296	0.865687	-0.534066	8.95156	8.90153	mRNA
LPIN1	-0.905057	12.8011	-29.9208	4.32677e-14	3.51151e-12	-7.55077	13.2537	12.3486	mRNA
HK2	-1.23175	12.0516	-28.7465	7.51543e-14	5.46321e-12	-7.47854	12.6675	11.4357	mRNA
HSD17B7	0.36012	9.5033	7.77376	1.90932e-06	1.42499e-05	4.76279	9.32324	9.68336	mRNA
FDFT1	-0.656605	14.335	-18.5831	2.90456e-11	7.05436e-10	-6.65133	14.6633	14.0067	mRNA
IDH1	-0.878781	12.8968	-22.0341	2.88171e-12	1.01401e-10	-6.98338	13.3362	12.4575	mRNA
SIRPG	-0.0493043	0.134122	-0.144627	0.887067	0.921584	-0.142017	0.158774	0.10947	mRNA
ITGAM	-0.622425	1.3688	-1.61753	0.128066	0.389474	-1.52177	1.68001	1.05759	mRNA
HBB	-0.299304	0.259122	-1.03387	0.318726	0.788152	-0.99708	0.408774	0.10947	mRNA
BAX	0.349414	11.3919	6.4068	1.63587e-05	0.000105302	4.30955	11.2172	11.5666	mRNA
NAIP	0.637177	0.977363	1.22242	0.24173	0.642205	1.17067	0.658774	1.29595	mRNA
ALDOC	-0.144955	9.72947	-4.0435	0.00120854	0.00575054	-3.23686	9.80195	9.65699	mRNA
DDC	-0.808906	0.638923	-2.23813	0.0419828	0.148966	-2.03369	1.04338	0.23447	mRNA
CDH13	-0.735786	0.477363	-1.59638	0.132723	0.401366	-1.50345	0.845256	0.10947	mRNA
FCER2	0.200696	0.259122	0.548635	0.591899	0.865687	0.536087	0.158774	0.35947	mRNA
ALOX15	0.346936	0.582242	1.0728	0.301507	0.756265	1.03321	0.408774	0.75571	mRNA
IGF2	3.58104	4.25263	5.83996	4.29334e-05	0.000256487	4.0911	2.46211	6.04315	mRNA
PGF	0.0125592	8.30008	0.146201	0.885847	0.921584	0.143561	8.2938	8.30636	mRNA
MT2A	1.06532	8.39788	8.52281	6.50469e-07	5.29053e-06	4.9756	7.86522	8.93054	mRNA
ALDOA	0.113909	11.3246	1.72623	0.106296	0.332947	1.61507	11.2676	11.3816	mRNA
STK3	0.210326	10.4074	1.25459	0.23017	0.619896	1.19992	10.3023	10.5126	mRNA
SCARB1	-0.744716	13.4004	-23.6492	1.09679e-12	4.52794e-11	-7.11778	13.7727	13.028	mRNA
MTTP	1.1259	4.24317	3.41312	0.00420183	0.0182994	2.8626	3.68022	4.80612	mRNA
PLA2G6	1.22943	9.67536	11.3086	1.99566e-08	2.21973e-07	5.61238	9.06064	10.2901	mRNA
TM7SF2	2.46468	9.45215	26.7583	2.01565e-13	1.1487e-11	7.34775	8.21982	10.6845	mRNA
ABCA1	2.17892	6.10509	2.76306	0.0152487	0.0599149	2.42642	5.01563	7.19455	mRNA
ABCA7	1.41532	9.5253	18.2509	3.70412e-11	8.68934e-10	6.61545	8.81764	10.233	mRNA
PRSS8	-0.478424	0.763923	-1.01627	0.326743	0.802826	-0.980696	1.00314	0.524711	mRNA
UCP2	0.81969	9.0346	4.40741	0.000596257	0.00299227	3.43331	8.62476	9.44445	mRNA
EBP	-0.368403	11.1562	-6.26287	2.08123e-05	0.000131488	-4.25599	11.3404	10.972	mRNA
CGA	2.50734	1.66244	3.65185	0.00261527	0.0117977	3.00968	0.408774	2.91611	mRNA
STIM1	0.510519	11.3325	17.7704	5.30425e-11	1.17581e-09	6.56214	11.0773	11.5878	mRNA
PDGFA	0.379018	9.97676	3.34994	0.00476455	0.0205622	2.82254	9.78725	10.1663	mRNA
REN	0.398816	0.358182	1.24808	0.232472	0.624697	1.19402	0.158774	0.55759	mRNA
TBXA2R	0.720512	8.74304	11.6157	1.41873e-08	1.63841e-07	5.67111	8.38278	9.10329	mRNA
CXCL12	1.02661	1.44332	1.65677	0.119797	0.368466	1.55563	0.930015	1.95663	mRNA
SOAT2	1.97658	3.44096	5.04075	0.000180377	0.000977865	3.74502	2.45268	4.42925	mRNA
BDKRB1	0.648816	0.358182	2.64174	0.0193383	0.0742201	2.33894	0.0337741	0.68259	mRNA
MMP9	1.40334	1.30856	4.29964	0.000734057	0.00361292	3.37653	0.606894	2.01023	mRNA
ALAS2	-0.533613	0.949397	-0.881425	0.392969	0.865687	-0.854245	1.2162	0.68259	mRNA
MIR17HG	-1.09297	7.5368	-18.1041	4.12961e-11	9.52239e-10	-6.59935	8.08329	6.99031	mRNA
TGFA	0.203184	5.89777	1.09339	0.292678	0.739614	1.05226	5.79618	5.99936	mRNA
HLA-DRA	0.115937	0.591743	0.308235	0.762442	0.865687	0.302275	0.533774	0.649711	mRNA
CLDN2	0.325696	0.196622	1.17842	0.258273	0.673609	1.13048	0.0337741	0.35947	mRNA
SERPING1	3.55238	2.54833	9.2977	2.28426e-07	2.01368e-06	5.17458	0.772135	4.32452	mRNA
SYK	0.200696	0.384122	0.470149	0.645488	0.865687	0.460039	0.283774	0.48447	mRNA
AIRE	-0.0493043	0.134122	-0.182321	0.857945	0.912507	-0.178991	0.158774	0.10947	mRNA
ENG	-0.234295	11.8773	-10.2684	6.72215e-08	6.55091e-07	-5.39844	11.9944	11.7601	mRNA
PLIN2	-0.365455	9.91288	-13.7552	1.59223e-09	2.29292e-08	-6.03474	10.0956	9.73015	mRNA
ASAH1	-1.07202	13.9018	-35.9453	3.42227e-15	5.29867e-13	-7.87446	14.4378	13.3658	mRNA
HSPD1	-0.935534	14.5038	-34.9777	4.99485e-15	6.93721e-13	-7.82704	14.9716	14.0361	mRNA
SLC35E1	0.0363162	11.4973	1.23217	0.238181	0.635755	1.17955	11.4791	11.5154	mRNA
SCRN1	0.0137249	13.9734	0.180781	0.85913	0.913309	0.177482	13.9666	13.9803	mRNA
ID1	2.60827	11.4445	53.2742	1.44131e-17	1.51136e-14	8.53177	10.1404	12.7486	mRNA
MAPK14	0.0368544	12.0052	1.13369	0.275966	0.707051	1.08943	11.9867	12.0236	mRNA
ARL4A	-1.15415	9.20289	-13.7506	1.59921e-09	2.30111e-08	-6.03403	9.77996	8.62581	mRNA
BAMBI	-0.15374	11.2796	-0.407344	0.689916	0.865687	-0.39897	11.3564	11.2027	mRNA
HDAC11	0.775838	8.76316	13.7706	1.56895e-09	2.26689e-08	6.03711	8.37524	9.15108	mRNA
TM9SF2	0.413954	13.0729	9.42586	1.93318e-07	1.7278e-06	5.20565	12.8659	13.2799	mRNA
S100A10	-0.795267	9.11535	-4.76155	0.000303766	0.00159086	-3.61207	9.51298	8.71772	mRNA
MRPS23	-0.312283	11.4305	-9.90994	1.04479e-07	9.8257e-07	-5.31876	11.5867	11.2744	mRNA
ABCC1	-0.778664	11.0605	-17.8943	4.83101e-11	1.08825e-09	-6.57605	11.4499	10.6712	mRNA
ERMAP	1.3351	8.01078	24.7828	5.77672e-13	2.63655e-11	7.20565	7.34323	8.67832	mRNA
ZMYND8	0.648868	12.4769	20.3969	8.23742e-12	2.43832e-10	6.83436	12.1525	12.8014	mRNA
PNPLA8	0.202686	10.5501	6.07188	2.87742e-05	0.000177226	4.18296	10.4487	10.6514	mRNA
RSBN1	0.337263	9.40074	7.12246	5.15229e-06	3.57853e-05	4.55849	9.23211	9.56937	mRNA
STC2	-1.19166	6.7409	-4.17973	0.000926356	0.00448466	-3.31199	7.33673	6.14507	mRNA
RAPGEFL1	0.2164	8.17293	3.4199	0.00414554	0.0180692	2.86687	8.06473	8.28113	mRNA
CIART	-0.700432	5.49784	-5.95474	3.51867e-05	0.000213988	-4.13701	5.84806	5.14763	mRNA
NEDD9	0.966085	12.0762	26.2735	2.5915e-13	1.39894e-11	7.31408	11.5932	12.5592	mRNA
ADORA2B	-0.166057	3.41512	-0.489621	0.631985	0.865687	-0.478935	3.49815	3.3321	mRNA
SLC11A2	-0.90838	10.7534	-22.6176	2.01747e-12	7.66493e-11	-7.03327	11.2076	10.2992	mRNA
ZHX2	0.22933	9.97083	5.0057	0.00019247	0.00103953	3.7287	9.85616	10.0855	mRNA
LAMB2	1.33512	14.1207	26.3671	2.46783e-13	1.34255e-11	7.32064	13.4531	14.7883	mRNA
TFF3	-0.935281	2.11126	-0.732006	0.476241	0.865687	-0.712361	2.5789	1.64362	mRNA
AURKA	0.00762876	11.2451	0.0525466	0.958836	0.973858	0.0516149	11.2413	11.2489	mRNA
MYO5B	0.200636	5.53832	0.596218	0.560547	0.865687	0.582029	5.438	5.63864	mRNA
NBEA	1.51424	11.4158	26.437	2.37967e-13	1.30645e-11	7.32552	10.6587	12.1729	mRNA
CRKL	0.288289	12.4122	13.5754	1.89127e-09	2.67456e-08	6.00688	12.268	12.5563	mRNA
MAN2B2	0.71696	11.3731	21.8095	3.31352e-12	1.14561e-10	6.96374	11.0146	11.7316	mRNA
KDM3A	0.269374	11.6447	7.30715	3.86668e-06	2.74237e-05	4.61842	11.51	11.7794	mRNA
RRP1	-1.14212	10.7286	-21.8034	3.32628e-12	1.14829e-10	-6.9632	11.2997	10.1575	mRNA
SERPINA3	-0.0493043	0.134122	-0.182321	0.857945	0.912507	-0.178991	0.158774	0.10947	mRNA
CHCHD6	-1.52181	9.71714	-21.9567	3.02342e-12	1.05767e-10	-6.97663	10.478	8.95624	mRNA
GRTP1	0.417349	8.60154	4.95955	0.00020969	0.00112514	3.70705	8.39286	8.81021	mRNA
PMP22	-2.96734	11.0904	-40.0803	7.55537e-16	1.80692e-13	-8.06119	12.5741	9.60675	mRNA
PPAN	-1.57243	8.33328	-26.7654	2.00826e-13	1.14761e-11	-7.34825	9.11949	7.54706	mRNA
TP53INP1	1.06419	12.3999	19.6864	1.33216e-11	3.62126e-10	6.7651	11.8678	12.932	mRNA
CHST15	3.848	4.22109	12.5136	5.45155e-09	6.87079e-08	5.83277	2.29709	6.14509	mRNA
ADD3	0.920061	12.2473	19.5131	1.50157e-11	4.01669e-10	6.74775	11.7873	12.7074	mRNA
CYP1A1	3.24657	7.52584	17.8915	4.84103e-11	1.08934e-09	6.57574	5.90256	9.14912	mRNA
ASCC1	0.836689	10.4146	10.6085	4.47253e-08	4.54777e-07	5.4711	9.99629	10.833	mRNA
C1QTNF6	1.15174	9.74222	33.0705	1.08542e-14	1.21993e-12	7.72883	9.16635	10.3181	mRNA
XPC	0.874143	11.4088	14.4364	8.43869e-10	1.31142e-08	6.13645	10.9717	11.8459	mRNA
TAF4B	-1.76973	9.42097	-27.6421	1.28905e-13	8.25465e-12	-7.40729	10.3058	8.53611	mRNA
GADD45A	1.89472	9.82876	18.9742	2.19279e-11	5.53064e-10	6.69257	8.8814	10.7761	mRNA
PTGER4	-0.080763	5.76328	-0.413775	0.685308	0.865687	-0.405231	5.80366	5.7229	mRNA
BNIP3	-0.95117	10.4154	-38.8394	1.16916e-15	2.51483e-13	-8.00766	10.891	9.93982	mRNA
PRPSAP1	0.514577	11.0489	17.1597	8.48186e-11	1.75599e-09	6.4918	10.7916	11.3062	mRNA
MARCKS	0.79084	13.0158	8.45099	7.19151e-07	5.77855e-06	4.95612	12.6204	13.4112	mRNA
POLE2	-1.64971	7.51883	-14.7795	6.18983e-10	9.98179e-09	-6.18552	8.34368	6.69397	mRNA
PIK3R4	-0.385889	11.2479	-10.2451	6.91502e-08	6.71397e-07	-5.39337	11.4408	11.0549	mRNA
CAT	0.0226919	10.5509	0.322661	0.751721	0.865687	0.316371	10.5395	10.5622	mRNA
VGLL4	1.44428	13.0148	28.4713	8.58073e-14	6.02865e-12	7.46109	12.2926	13.7369	mRNA
MAML1	0.0434429	11.5283	1.489	0.158667	0.464128	1.40957	11.5066	11.5501	mRNA
SEC23A	0.512443	12.2506	11.9797	9.55877e-09	1.14324e-07	5.73838	11.9944	12.5069	mRNA
GBE1	0.897473	11.7018	7.13475	5.05411e-06	3.5185e-05	4.56253	11.253	12.1505	mRNA
PLOD2	0.0223625	8.34309	0.151634	0.881639	0.91959	0.148892	8.33191	8.35427	mRNA
SLC3A2	-0.475006	14.1376	-8.74541	4.78338e-07	3.98163e-06	-5.0348	14.3751	13.9001	mRNA
SMS	-1.39893	13.1737	-35.4038	4.22339e-15	6.21565e-13	-7.84811	13.8731	12.4742	mRNA
ACP5	-0.764053	11.3195	-8.05516	1.26406e-06	9.70349e-06	-4.84532	11.7015	10.9375	mRNA
HSPG2	-0.321206	13.0123	-5.37503	9.79233e-05	0.000553469	-3.89568	13.1729	12.8517	mRNA
NTHL1	-0.683588	9.26524	-7.5835	2.53741e-06	1.85384e-05	-4.7051	9.60704	8.92345	mRNA
TP53BP2	0.000736091	11.8507	0.0375269	0.970595	0.982518	0.0368624	11.8504	11.8511	mRNA
EGR3	-1.18246	4.4326	-3.70727	0.00234334	0.0106512	-3.04287	5.02383	3.84136	mRNA
CHD3	0.709583	14.2766	19.3558	1.67528e-11	4.40829e-10	6.73184	13.9218	14.6313	mRNA
WDR89	-0.775019	9.05798	-18.6555	2.75611e-11	6.73281e-10	-6.65905	9.44549	8.67047	mRNA
EGLN3	-0.481328	6.2996	-3.16698	0.00685624	0.0287348	-2.70375	6.54026	6.05893	mRNA
GOLPH3	0.397277	11.7043	12.6047	4.96355e-09	6.31192e-08	5.84839	11.5057	11.9029	mRNA
SLC2A1	-1.20337	9.59166	-20.1693	9.59211e-12	2.74817e-10	-6.81249	10.1933	8.98997	mRNA
ARNT2	-0.553802	5.68715	-4.26086	0.00079131	0.00387425	-3.35582	5.96405	5.41025	mRNA
ERBB3	-0.883479	11.9346	-14.3215	9.37447e-10	1.43715e-08	-6.11971	12.3763	11.4928	mRNA
CLU	3.85315	5.52082	12.4439	5.8598e-09	7.31498e-08	5.82071	3.59425	7.44739	mRNA
L1CAM	1.67132	11.9307	26.0805	2.86763e-13	1.51269e-11	7.30047	11.095	12.7664	mRNA
MRPL14	-0.455822	10.9909	-14.8066	6.04222e-10	9.77758e-09	-6.18933	11.2188	10.763	mRNA
PGM5	2.18208	8.9663	32.8563	1.1875e-14	1.30048e-12	7.71738	7.87526	10.0573	mRNA
GNB1	0.0139008	14.0036	0.553599	0.588587	0.865687	0.540885	13.9966	14.0105	mRNA
HBP1	1.05759	11.3565	24.6841	6.10156e-13	2.76974e-11	7.19819	10.8277	11.8853	mRNA
NAB2	0.310675	11.4137	3.67099	0.00251789	0.0113878	3.02118	11.2583	11.569	mRNA
MPI	-0.144283	10.3346	-3.88745	0.00164184	0.00764913	-3.14837	10.4067	10.2624	mRNA
NADSYN1	0.61253	11.1012	17.9025	4.80135e-11	1.08331e-09	6.57697	10.7949	11.4075	mRNA
CCNG2	0.998702	11.1248	12.7377	4.3331e-09	5.59396e-08	5.87095	10.6255	11.6242	mRNA
TNS3	-1.1925	12.5525	-32.7673	1.23293e-14	1.33715e-12	-7.71259	13.1487	11.9562	mRNA
CD40LG	0.325696	0.196622	0.985232	0.341232	0.827703	0.951734	0.0337741	0.35947	mRNA
EAPP	0.665028	10.1801	15.9851	2.18757e-10	3.99805e-09	6.34756	9.8476	10.5126	mRNA
TGFB2	-0.0677537	4.0754	-0.206531	0.83935	0.906615	-0.202726	4.10927	4.04152	mRNA
ID2	0.285419	11.4359	3.63286	0.00271558	0.0122147	2.99822	11.2932	11.5786	mRNA
IL1R1	-0.0705449	1.01974	-0.168711	0.868437	0.914872	-0.165644	1.05501	0.98447	mRNA
CTNNA1	0.955689	14.6543	41.6314	4.45854e-16	1.25509e-13	8.12541	14.1764	15.1321	mRNA
CDK11B	-0.0445278	10.6657	-0.711127	0.488685	0.865687	-0.692402	10.6879	10.6434	mRNA
IFI35	0.353086	9.10501	2.23329	0.0423666	0.150106	2.0299	8.92847	9.28156	mRNA
BACE1	0.123666	10.9142	1.53037	0.148203	0.439186	1.44591	10.8523	10.976	mRNA
SESN1	0.0434476	9.96709	0.236488	0.816479	0.890234	0.232076	9.94537	9.98881	mRNA
BMP4	2.20843	9.71023	50.41	3.11267e-17	2.36013e-14	8.44226	8.60601	10.8144	mRNA
AKAP1	-1.34299	11.5617	-46.4254	9.79476e-17	4.56788e-14	-8.30725	12.2332	10.8902	mRNA
RALBP1	-0.436043	11.7187	-18.7245	2.6223e-11	6.46617e-10	-6.66636	11.9367	11.5007	mRNA
KITLG	1.49437	7.00766	2.19642	0.0454041	0.1595	2.00089	6.26048	7.75484	mRNA
NXT1	-1.10202	9.25431	-20.8465	6.12618e-12	1.89916e-10	-6.87668	9.80532	8.70331	mRNA
PIGF	0.584462	8.34156	7.19765	4.58162e-06	3.21089e-05	4.58309	8.04933	8.63379	mRNA
NCOA2	0.752511	12.6535	21.3562	4.41075e-12	1.44648e-10	6.92335	12.2772	13.0297	mRNA
ANXA4	0.29974	11.0521	5.24106	0.000124865	0.000693505	3.83637	10.9022	11.2019	mRNA
PPP1R3C	0.200696	1.49748	0.389416	0.702828	0.865687	0.381506	1.39714	1.59783	mRNA
EIF4B	0.108438	15.5755	1.91517	0.0761259	0.250355	1.77362	15.5213	15.6297	mRNA
EFNA1	2.24979	8.4539	26.3972	2.42949e-13	1.3256e-11	7.32274	7.32901	9.57879	mRNA
SP110	0.176611	9.36311	3.03191	0.00896594	0.0368441	2.61335	9.27481	9.45142	mRNA
PROM1	-4.43838	3.45921	-9.37087	2.07624e-07	1.84504e-06	-5.19238	5.6784	1.24002	mRNA
APOM	0.658374	4.99637	4.31184	0.000716934	0.00353715	3.38302	4.66718	5.32556	mRNA
CHEK1	-0.891483	9.50169	-13.8002	1.5255e-09	2.21251e-08	-6.04165	9.94743	9.05595	mRNA
CD63	-0.277481	14.752	-7.58261	2.54079e-06	1.85599e-05	-4.70483	14.8907	14.6132	mRNA
TFF2	0.200696	0.259122	0.467513	0.647327	0.865687	0.457479	0.158774	0.35947	mRNA
CYP26A1	1.32286	1.3202	2.74655	0.0157513	0.0616873	2.41463	0.658774	1.98163	mRNA
MST1	1.67016	6.97258	15.4001	3.59083e-10	6.18123e-09	6.27085	6.1375	7.80766	mRNA
CYP2B6	-0.0493043	0.134122	-0.162282	0.873403	0.916167	-0.159338	0.158774	0.10947	mRNA
SLC28A1	-0.122425	0.295682	-0.406054	0.690842	0.865687	-0.397713	0.356894	0.23447	mRNA
ALDH2	0.514919	9.22068	8.39382	7.79293e-07	6.22366e-06	4.94048	8.96322	9.47814	mRNA
PBK	-0.0077301	10.78	-0.0255952	0.979941	0.988045	-0.0251423	10.7839	10.7761	mRNA
SELE	-0.0493043	0.134122	-0.158613	0.876239	0.916167	-0.155739	0.158774	0.10947	mRNA
GADD45B	0.796258	9.42785	10.1815	7.47244e-08	7.21344e-07	5.37942	9.02972	9.82598	mRNA
ELL	0.632163	9.85867	18.098	4.14849e-11	9.54494e-10	6.59867	9.54259	10.1748	mRNA
CDC6	-2.35377	10.779	-27.4308	1.43267e-13	8.8111e-12	-7.39327	11.9558	9.60208	mRNA
PCSK6	-0.334308	10.6573	-2.64099	0.0193666	0.074306	-2.3384	10.8244	10.4901	mRNA
NQO1	0.201659	13.942	2.70763	0.0170007	0.0661112	2.38669	13.8411	14.0428	mRNA
AQP3	0.648816	0.483182	1.92494	0.0748002	0.247002	1.78169	0.158774	0.80759	mRNA
GSTP1	-0.250905	14.6005	-4.72074	0.000328073	0.00170983	-3.59206	14.726	14.4751	mRNA
PENK	0.773511	2.99533	2.08687	0.0556677	0.190637	1.91363	2.60858	3.38209	mRNA
FECH	0.696585	10.3347	15.8294	2.49187e-10	4.48965e-09	6.32749	9.98643	10.683	mRNA
TNFRSF10C	1.91481	3.0739	3.19987	0.00642222	0.0270836	2.72541	2.1165	4.03131	mRNA
B3GAT3	-0.199843	11.1149	-3.48934	0.00361091	0.0159143	-2.91029	11.2149	11.015	mRNA
NDRG2	0.664832	9.3535	12.4072	6.0876e-09	7.57906e-08	5.81433	9.02109	9.68592	mRNA
MME	-0.32258	13.7024	-5.79204	4.66775e-05	0.000277236	-4.07167	13.8636	13.5411	mRNA
NINJ1	0.527254	9.89841	14.1503	1.09808e-09	1.65675e-08	6.09446	9.63478	10.162	mRNA
LATS1	-0.186021	10.3382	-5.24743	0.000123424	0.000685862	-3.83922	10.4312	10.2452	mRNA
PCK2	0.385935	9.5058	4.39344	0.000612495	0.00306789	3.42602	9.31284	9.69877	mRNA
IL32	-0.327907	0.898423	-0.63898	0.533151	0.865687	-0.623203	1.06238	0.73447	mRNA
BMI1	-1.08166	9.30012	-17.301	7.59833e-11	1.59672e-09	-6.50834	9.84095	8.75929	mRNA
CYP1B1	1.45598	2.98042	2.15905	0.0486885	0.169547	1.97131	2.25243	3.70841	mRNA
COX7A2L	0.132897	11.9428	3.70443	0.00235654	0.0107054	3.04118	11.8764	12.0093	mRNA
CYP2J2	-1.8949	7.20346	-18.5879	2.89451e-11	7.03403e-10	-6.65184	8.15091	6.25601	mRNA
FLG	-0.249297	2.7168	-0.458255	0.653801	0.865687	-0.448487	2.84145	2.59215	mRNA
RNU4-2	0.247472	6.35908	0.861947	0.40324	0.865687	0.835849	6.23534	6.48282	mRNA
RASGRP2	3.59263	3.14157	6.7165	9.83841e-06	6.53981e-05	4.42069	1.34526	4.93789	mRNA
PPP2R1A	0.408485	13.8873	10.216	7.16432e-08	6.93196e-07	5.387	13.6831	14.0915	mRNA
PPP2R5B	0.812618	9.96494	12.1917	7.6297e-09	9.2921e-08	5.77644	9.55863	10.3713	mRNA
SLC31A1	-0.355125	11.3826	-6.81471	8.39624e-06	5.64378e-05	-4.45482	11.5602	11.205	mRNA
GH1	0.273816	0.170682	0.903461	0.381564	0.865687	0.875018	0.0337741	0.30759	mRNA
MGST1	-0.507843	2.10274	-0.548576	0.591938	0.865687	-0.53603	2.35666	1.84881	mRNA
SOD1	0.00140222	13.148	0.019091	0.985038	0.991786	0.0187533	13.1473	13.1487	mRNA
MIF	-0.6476	11.3446	-5.37279	9.83209e-05	0.000555492	-3.8947	11.6684	11.0208	mRNA
PDGFC	0.925642	5.67293	1.22411	0.241111	0.640965	1.17221	5.21011	6.13575	mRNA
CD19	0.417816	0.763923	0.690012	0.501465	0.865687	0.672186	0.555015	0.972831	mRNA
PAICS	-1.52495	13.1425	-38.3731	1.38252e-15	2.81913e-13	-7.98701	13.905	12.38	mRNA
HTR1A	0.920057	0.493802	3.94063	0.00147875	0.00693168	3.17882	0.0337741	0.953831	mRNA
COL7A1	1.16786	6.47624	6.38679	1.69127e-05	0.000108519	4.30218	5.89232	7.06017	mRNA
VAMP2	0.788552	9.83026	19.312	1.72738e-11	4.51984e-10	6.72739	9.43599	10.2245	mRNA
WNK4	1.21678	4.54537	4.99294	0.000197078	0.00106263	3.72273	3.93698	5.15376	mRNA
PPAT	-1.57991	10.4531	-42.9161	2.92256e-16	9.49357e-14	-8.17648	11.2431	9.66318	mRNA
SERPINB2	-0.0493043	0.134122	-0.144627	0.887067	0.921584	-0.142017	0.158774	0.10947	mRNA
GCH1	-0.325983	7.90362	-1.17648	0.25902	0.675266	-1.12871	8.06661	7.74063	mRNA
LDHC	-0.206478	1.53583	-0.284447	0.780232	0.867053	-0.279016	1.63907	1.43259	mRNA
CYGB	-0.267175	9.73744	-4.50823	0.000491393	0.00249649	-3.4854	9.87102	9.60385	mRNA
PPARD	0.371805	10.959	8.27861	9.17288e-07	7.22666e-06	4.9086	10.7731	11.1449	mRNA
MDM2	0.275797	13.442	7.61202	2.43078e-06	1.78215e-05	4.71385	13.3041	13.5799	mRNA
PHGDH	-0.0349449	7.87945	-0.448861	0.660401	0.865687	-0.439359	7.89693	7.86198	mRNA
ACADM	-0.224536	10.5114	-4.22685	0.000845278	0.00411542	-3.33753	10.6237	10.3992	mRNA
PLAT	0.86696	11.9734	8.91599	3.79368e-07	3.21979e-06	5.07903	11.54	12.4069	mRNA
ACTA1	0.934491	2.62398	3.22198	0.00614585	0.0260491	2.7399	2.15674	3.09123	mRNA
EZR	0.445693	11.8103	8.54795	6.28098e-07	5.12647e-06	4.98237	11.5875	12.0331	mRNA
NT5E	2.10279	10.8026	13.055	3.1485e-09	4.21381e-08	5.92366	9.75122	11.854	mRNA
PTHLH	0.792816	1.24166	1.75008	0.101979	0.321529	1.63533	0.845256	1.63807	mRNA
ABCC3	0.648816	0.733182	2.31868	0.0360489	0.130236	2.09638	0.408774	1.05759	mRNA
BRD7	-0.0886505	11.202	-2.87835	0.0121508	0.0487705	-2.50774	11.2463	11.1576	mRNA
TAP1	0.49786	8.90911	2.94168	0.0107209	0.0434651	2.55167	8.66018	9.15804	mRNA
SND1	0.221113	14.016	9.45251	1.86764e-07	1.67278e-06	5.21205	13.9055	14.1266	mRNA
POLB	0.178448	10.2699	4.61674	0.000399542	0.002057	3.54039	10.1807	10.3591	mRNA
TBX21	1.11818	0.967863	2.76453	0.0152047	0.0597701	2.42747	0.408774	1.52695	mRNA
SERPINB5	0.200696	0.134122	0.706578	0.491422	0.865687	0.688049	0.0337741	0.23447	mRNA
MUC3A	-0.308103	2.12404	-0.572636	0.575973	0.865687	-0.559276	2.27809	1.96999	mRNA
DBH	0.0756957	0.196622	0.262036	0.79711	0.877463	0.257089	0.158774	0.23447	mRNA
COL4A1	-0.759853	11.6751	-11.1258	2.45415e-08	2.66537e-07	-5.57649	12.055	11.2952	mRNA
TMEM8B	1.38023	9.09089	20.7881	6.36416e-12	1.95846e-10	6.87125	8.40078	9.78101	mRNA
SPHK1	0.65159	10.1688	2.94105	0.0107343	0.0435099	2.55123	9.84303	10.4946	mRNA
SLC25A3	0.0801613	14.4406	3.40688	0.00425429	0.0185164	2.85866	14.4005	14.4806	mRNA
NOL7	-0.503753	11.7513	-15.3274	3.82356e-10	6.51932e-09	-6.26107	12.0032	11.4995	mRNA
FHL2	0.663075	8.39531	5.44248	8.6724e-05	0.000494166	3.92502	8.06378	8.72685	mRNA
TNFRSF8	-3.28914	2.45216	-7.22169	4.41351e-06	3.09928e-05	-4.59089	4.09673	0.80759	mRNA
EPOR	0.765271	9.06982	9.51441	1.72434e-07	1.55472e-06	5.22684	8.68719	9.45246	mRNA
FPGS	0.394992	10.089	6.37248	1.73209e-05	0.000110968	4.29689	9.89153	10.2865	mRNA
SPRR1B	-0.0493043	0.134122	-0.144627	0.887067	0.921584	-0.142017	0.158774	0.10947	mRNA
TFPI	1.98499	8.65658	24.8863	5.45593e-13	2.50925e-11	7.21343	7.66409	9.64908	mRNA
ACTC1	1.06122	0.814383	3.3019	0.00524244	0.0224858	2.79175	0.283774	1.34499	mRNA
GJA1	6.80965	4.73764	19.1303	1.96296e-11	5.045e-10	6.70875	1.33281	8.14247	mRNA
FBN1	-0.723006	4.32985	-1.72915	0.10576	0.331577	-1.61755	4.69136	3.96835	mRNA
VCAN	2.09953	5.86745	2.49005	0.0259606	0.0968678	2.2268	4.81769	6.91722	mRNA
MUC5B	-1.28961	5.32375	-5.34817	0.000102793	0.000578811	-3.8839	5.96856	4.67894	mRNA
SMARCA1	0.0882277	11.6217	1.72237	0.107011	0.33486	1.61178	11.5776	11.6658	mRNA
PECAM1	0.700696	0.832242	1.49346	0.15751	0.461521	1.4135	0.481894	1.18259	mRNA
SKIL	1.41752	11.3814	21.8217	3.2885e-12	1.13819e-10	6.96481	10.6726	12.0902	mRNA
MUC5AC	0.0354547	0.466743	0.0976651	0.923583	0.948039	0.0959217	0.449015	0.48447	mRNA
ALOX5	0.0756957	0.196622	0.261028	0.797871	0.877725	0.256103	0.158774	0.23447	mRNA
RPL10	0.166765	15.782	4.26099	0.000791106	0.00387371	3.35589	15.6986	15.8654	mRNA
ITGB1	0.607843	14.1413	12.9723	3.41935e-09	4.54584e-08	5.91008	13.8374	14.4452	mRNA
BAD	0.586823	10.316	10.8188	3.49452e-08	3.6425e-07	5.51466	10.0225	10.6094	mRNA
INHA	1.66964	4.0598	5.9852	3.3387e-05	0.000203752	4.14904	3.22498	4.89462	mRNA
CD82	1.22703	8.43072	15.2792	3.98644e-10	6.75858e-09	6.25456	7.8172	9.04423	mRNA
CYP11A1	0.0756957	0.571622	0.154441	0.879466	0.918192	0.151646	0.533774	0.60947	mRNA
TGM1	1.16685	5.12946	4.04433	0.00120656	0.00574242	3.23732	4.54603	5.71288	mRNA
CTNNAL1	0.0495026	9.87971	0.662581	0.518359	0.865687	0.645877	9.85496	9.90447	mRNA
FXN	-1.33145	8.2344	-21.2401	4.75047e-12	1.53508e-10	-6.91284	8.90013	7.56868	mRNA
RAD51	-2.15938	4.75185	-4.47135	0.000527358	0.00267047	-3.46646	5.83154	3.67216	mRNA
S100P	0.189057	0.628303	0.386725	0.704774	0.865687	0.378884	0.533774	0.722831	mRNA
PRKG1	0.00803321	12.0761	0.0279357	0.978108	0.986955	0.0274413	12.072	12.0801	mRNA
EIF4E	-0.654836	10.961	-22.2007	2.60041e-12	9.36239e-11	-6.99778	11.2885	10.6336	mRNA
RHOG	0.102215	10.5592	2.93088	0.0109525	0.0443216	2.54421	10.5081	10.6103	mRNA
PIK3CA	-0.0289708	10.7667	-0.308961	0.761901	0.865687	-0.302985	10.7812	10.7522	mRNA
NLRP1	2.49607	7.99786	27.5415	1.35544e-13	8.52365e-12	7.40063	6.74983	9.2459	mRNA
ACHE	0.382589	7.83199	1.60146	0.13159	0.398543	1.50786	7.6407	8.02329	mRNA
LAPTM4B	0.399308	14.718	8.02903	1.31289e-06	1.00635e-05	4.83779	14.5184	14.9177	mRNA
HLA-DPB1	0.609348	4.27011	1.37252	0.191492	0.538647	1.30618	3.96544	4.57479	mRNA
GNRH2	0.00378661	3.45398	0.010364	0.991877	0.996723	0.0101808	3.45209	3.45588	mRNA
HPGD	-0.0493043	0.259122	-0.138114	0.892117	0.925132	-0.135626	0.283774	0.23447	mRNA
NR4A3	-1.47246	12.0259	-22.2888	2.46374e-12	8.97386e-11	-7.00535	12.7621	11.2896	mRNA
NR4A2	1.71315	9.01376	23.7319	1.04565e-12	4.35108e-11	7.12436	8.15719	9.87034	mRNA
SLC5A5	0.233575	1.13892	0.429107	0.674375	0.865687	0.420151	1.02214	1.25571	mRNA
CCNA2	-0.137708	11.3176	-0.639437	0.532863	0.865687	-0.623642	11.3865	11.2488	mRNA
GRPR	-1.11293	3.56624	-4.02493	0.0012533	0.00594666	-3.22646	4.12271	3.00978	mRNA
ST8SIA1	-3.00006	6.11841	-15.1368	4.51309e-10	7.54172e-09	-6.23516	7.61844	4.61838	mRNA
FILIP1L	0.0756957	0.321622	0.219029	0.829788	0.900019	0.214973	0.283774	0.35947	mRNA
SYN1	1.31471	3.39885	2.60053	0.0209559	0.0798268	2.30878	2.7415	4.0562	mRNA
NTS	2.75882	2.27654	5.92993	3.67272e-05	0.000222517	4.12716	0.897135	3.65595	mRNA
TPT1	0.180615	15.7545	3.82353	0.00186229	0.00860545	3.11136	15.6642	15.8448	mRNA
IER2	0.807395	11.3389	18.5063	3.07139e-11	7.39955e-10	6.64311	10.9352	11.7426	mRNA
CHGA	-0.23591	5.54532	-1.58152	0.136081	0.41019	-1.49054	5.66327	5.42736	mRNA
ZNF268	-0.249793	9.83222	-4.20321	0.000884997	0.00429783	-3.32474	9.95712	9.70733	mRNA
FDX1	0.0314835	9.50782	0.389164	0.70301	0.865687	0.381261	9.49208	9.52356	mRNA
CDK11A	0.390356	6.43692	3.65908	0.00257804	0.0116448	3.01403	6.24174	6.6321	mRNA
PSENEN	0.266152	10.1566	2.18654	0.0462515	0.162002	1.99309	10.0235	10.2897	mRNA
RAB25	0.689057	1.07642	1.49073	0.158216	0.463133	1.4111	0.731894	1.42095	mRNA
UXT	0.0866783	10.2504	3.1028	0.00778902	0.0323212	2.66108	10.207	10.2937	mRNA
NOLC1	-1.66888	12.9685	-66.6511	6.33512e-19	2.95245e-15	-8.88599	13.8029	12.134	mRNA
BDNF	2.54521	1.8795	6.34413	1.81606e-05	0.00011594	4.28638	0.606894	3.15211	mRNA
ADRB2	-2.02348	10.6558	-23.6192	1.11598e-12	4.58907e-11	-7.11539	11.6675	9.64405	mRNA
NOX5	-0.121904	4.3003	-0.110917	0.913256	0.940385	-0.108932	4.36126	4.23935	mRNA
SLC25A12	0.574045	9.68048	5.5414	7.26556e-05	0.000419069	3.96742	9.39346	9.9675	mRNA
PRX	1.40697	7.20672	21.0372	5.4129e-12	1.71999e-10	6.8943	6.50324	7.91021	mRNA
S1PR1	0.615937	0.591743	1.54342	0.145028	0.431452	1.45732	0.283774	0.899711	mRNA
CYP11B1	-0.0493043	0.134122	-0.170384	0.867146	0.914203	-0.167285	0.158774	0.10947	mRNA
CD44	-0.00738836	15.587	-0.0329945	0.974145	0.985158	-0.0324104	15.5907	15.5833	mRNA
VGF	0.0634607	13.0437	0.253385	0.803654	0.881053	0.248621	13.0119	13.0754	mRNA
AKR1B10	1.17662	0.820202	1.48865	0.158756	0.464356	1.40927	0.231894	1.40851	mRNA
C3AR1	0.398816	0.233182	1.30436	0.213148	0.584371	1.24496	0.0337741	0.43259	mRNA
SERPINB9	-0.497425	0.608182	-1.66698	0.117724	0.363137	-1.5644	0.856894	0.35947	mRNA
PFKFB3	-0.990238	11.8812	-22.6312	2.001e-12	7.63693e-11	-7.03441	12.3764	11.3861	mRNA
TNFSF13B	0.89425	2.43354	1.89485	0.078954	0.258238	1.75679	1.98642	2.88067	mRNA
CD248	1.1043	1.53404	2.47554	0.0266979	0.0993008	2.21591	0.981894	2.08619	mRNA
ROCK1	-0.147724	12.1187	-4.02236	0.00125962	0.00597328	-3.22502	12.1925	12.0448	mRNA
CXCL13	0.200696	0.134122	0.734735	0.474629	0.865687	0.714968	0.0337741	0.23447	mRNA
NBAS	0.567952	11.9651	12.4738	5.68112e-09	7.13171e-08	5.82588	11.6811	12.2491	mRNA
PLEKHO1	-0.365488	8.66722	-4.36058	0.000652541	0.00324946	-3.40878	8.84996	8.48448	mRNA
MYLK	-0.110706	9.26336	-0.668998	0.514378	0.865687	-0.652036	9.31871	9.208	mRNA
YTHDC2	-0.107526	11.161	-2.31376	0.0363879	0.131325	-2.09257	11.2148	11.1073	mRNA
SRSF1	-0.746044	13.0995	-25.7204	3.471e-13	1.76043e-11	-7.27474	13.4725	12.7265	mRNA
WDR36	-1.29549	11.7304	-32.2345	1.54662e-14	1.58971e-12	-7.68361	12.3782	11.0827	mRNA
NEK11	0.624643	7.90566	10.6485	4.2661e-08	4.36219e-07	5.47947	7.59334	8.21799	mRNA
DDX11	-1.15049	10.6938	-19.1175	1.98083e-11	5.0847e-10	-6.70743	11.269	10.1185	mRNA
RECQL	-0.262567	11.0147	-9.52296	1.70549e-07	1.53971e-06	-5.22887	11.146	10.8834	mRNA
ZNF451	0.100861	12.2847	2.08242	0.0561268	0.191912	1.91005	12.2343	12.3351	mRNA
MAPK8	0.0463776	9.62571	1.26236	0.227442	0.613692	1.20697	9.60252	9.6489	mRNA
TMPRSS2	-0.412666	0.565803	-1.08685	0.295463	0.744979	-1.04621	0.772135	0.35947	mRNA
KLK2	0.200696	0.634122	0.404152	0.692207	0.865687	0.395861	0.533774	0.73447	mRNA
HBA2	0.0756957	0.196622	0.201958	0.842855	0.908903	0.198243	0.158774	0.23447	mRNA
DMD	-0.0566908	9.31836	-0.895124	0.385852	0.865687	-0.867164	9.3467	9.29001	mRNA
HCFC1	-0.129027	14.0397	-3.08847	0.00801387	0.0331886	-2.65149	14.1042	13.9751	mRNA
DNAJB4	0.97787	10.668	25.7525	3.41202e-13	1.73893e-11	7.27705	10.1791	11.157	mRNA
PCNA	-1.11666	11.917	-22.327	2.40691e-12	8.83251e-11	-7.00861	12.4753	11.3586	mRNA
CBX5	0.523094	14.1569	15.9643	2.22578e-10	4.05647e-09	6.34489	13.8954	14.4185	mRNA
GNMT	1.38176	2.06902	2.77018	0.0150368	0.0591767	2.43149	1.37814	2.7599	mRNA
RPE65	-0.247425	0.233182	-0.757114	0.461535	0.865687	-0.736322	0.356894	0.10947	mRNA
DKK1	5.32414	6.01034	8.70979	5.02265e-07	4.17251e-06	5.02545	3.34827	8.6724	mRNA
HLA-DPA1	0.22264	5.99259	0.87447	0.396616	0.865687	0.84768	5.88127	6.10391	mRNA
HIGD1A	-1.00968	9.41838	-10.528	4.92055e-08	4.9446e-07	-5.45416	9.92322	8.91354	mRNA
DYNLL1	-0.397513	12.222	-6.0117	3.19001e-05	0.000195018	-4.15946	12.4208	12.0233	mRNA
SNX5	-1.18886	11.5326	-25.413	4.09369e-13	1.98046e-11	-7.25243	12.127	10.9382	mRNA
ABCB9	-0.00193911	9.71884	-0.0199716	0.984348	0.991272	-0.0196183	9.71981	9.71787	mRNA
SYT8	-0.247425	0.233182	-0.695298	0.498248	0.865687	-0.67725	0.356894	0.10947	mRNA
MPP2	-0.1284	9.94544	-1.99864	0.0654504	0.219849	-1.84217	10.0096	9.88124	mRNA
PTPN22	-0.445545	0.457242	-1.16052	0.265244	0.687675	-1.11408	0.680015	0.23447	mRNA
POLD2	-0.636175	12.6304	-17.7736	5.29144e-11	1.17431e-09	-6.5625	12.9485	12.3123	mRNA
SNCA	-0.0161625	11.4441	-0.269324	0.791609	0.873425	-0.264222	11.4522	11.4361	mRNA
SLC1A2	3.17123	4.33837	7.90638	1.57016e-06	1.19029e-05	4.80209	2.75276	5.92399	mRNA
TRIM22	1.06412	3.07996	4.64937	0.000375532	0.00194129	3.55671	2.5479	3.61202	mRNA
XXYLT1	0.267486	9.99863	6.49618	1.41068e-05	9.17075e-05	4.34219	9.86488	10.1324	mRNA
RRM2B	-0.0505484	10.6239	-0.473523	0.643139	0.865687	-0.463314	10.6492	10.5986	mRNA
ARHGAP5	-0.0687787	12.5432	-1.07632	0.299981	0.753527	-1.03647	12.5776	12.5088	mRNA
CD36	0.586659	10.9067	6.77305	8.9787e-06	6.00451e-05	4.44041	10.6134	11.2001	mRNA
KMT2E	0.652989	12.887	12.734	4.34919e-09	5.61127e-08	5.87033	12.5605	13.2135	mRNA
MLH1	0.348952	11.3301	10.7488	3.79193e-08	3.9281e-07	5.50028	11.1556	11.5046	mRNA
MSN	0.268518	14.3727	5.29176	0.000113861	0.000637028	3.85898	14.2384	14.5069	mRNA
S100A2	1.1753	4.35711	8.33493	8.46855e-07	6.72354e-06	4.92425	3.76947	4.94476	mRNA
MLH3	-0.304741	10.2673	-7.3989	3.35838e-06	2.40587e-05	-4.64759	10.4197	10.1149	mRNA
HOXA7	1.11323	4.22451	4.49663	0.000502419	0.00254911	3.47946	3.66789	4.78112	mRNA
DCN	0.121017	1.0702	0.190796	0.851424	0.912507	0.187301	1.00969	1.13071	mRNA
CASP14	-0.0493043	0.134122	-0.144627	0.887067	0.921584	-0.142017	0.158774	0.10947	mRNA
MIR99AHG	0.34886	6.04832	3.10273	0.00779011	0.0323225	2.66103	5.87389	6.22275	mRNA
ABAT	1.4345	7.72066	12.8873	3.72403e-09	4.89197e-08	5.89601	7.00342	8.43791	mRNA
HOOK2	0.545917	9.29214	6.67959	1.04458e-05	6.91945e-05	4.40773	9.01918	9.56509	mRNA
DENND1A	0.221371	10.4001	5.92408	3.71006e-05	0.000224487	4.12483	10.2894	10.5108	mRNA
CDC27	0.120952	11.8373	1.07375	0.301094	0.755465	1.03409	11.7768	11.8978	mRNA
IL17RD	0.468401	9.01507	3.17662	0.00672605	0.0282513	2.71011	8.78087	9.24928	mRNA
TRIT1	-0.567504	9.48347	-23.1194	1.49505e-12	5.93831e-11	-7.07495	9.76722	9.19971	mRNA
NTNG1	2.02385	1.6707	2.68265	0.0178526	0.069072	2.36866	0.658774	2.68263	mRNA
UNC5D	1.23191	2.78713	1.05294	0.310202	0.773229	1.0148	2.17117	3.40308	mRNA
FAM207A	-0.514808	9.87655	-8.21353	1.00648e-06	7.87459e-06	-4.89037	10.134	9.61915	mRNA
TOPORS	-0.182184	10.3424	-3.60665	0.00286049	0.0128075	-2.98235	10.4335	10.2513	mRNA
POLR2H	-0.452515	10.9033	-15.3809	3.65065e-10	6.26269e-09	-6.26828	11.1295	10.677	mRNA
IGF2BP1	0.269339	11.28	2.53549	0.0237768	0.0894436	2.26072	11.1454	11.4147	mRNA
TSPAN5	0.0911951	9.50866	0.309427	0.761554	0.865687	0.303441	9.46307	9.55426	mRNA
PPFIBP2	1.35567	11.9319	27.9857	1.08748e-13	7.2287e-12	7.42982	11.2541	12.6098	mRNA
SLC38A3	2.43302	3.18901	3.84185	0.00179618	0.00832014	3.12202	1.9725	4.40552	mRNA
NOTCH4	-0.706156	2.38334	-1.5499	0.143472	0.427789	-1.46298	2.73642	2.03026	mRNA
TMEM144	-0.467527	7.71964	-3.92291	0.00153115	0.00716048	-3.16871	7.95341	7.48588	mRNA
MSH3	-0.347414	10.4753	-4.98807	0.000198868	0.00107119	-3.72045	10.649	10.3016	mRNA
FAM131C	0.386669	4.71834	1.97425	0.0684189	0.228666	1.82224	4.52501	4.91168	mRNA
HPS5	-0.594825	11.8012	-17.7053	5.5723e-11	1.22369e-09	-6.55478	12.0986	11.5038	mRNA
USP49	0.0666993	9.89653	1.29462	0.216396	0.591536	1.23617	9.86318	9.92987	mRNA
CD40	0.162736	1.9595	0.151769	0.881534	0.919523	0.149024	1.87814	2.04087	mRNA
PEX14	0.169644	9.69529	3.44818	0.00391881	0.0171541	2.88462	9.61046	9.78011	mRNA
GRPEL1	-1.06975	10.4277	-48.142	5.90918e-17	3.75537e-14	-8.36702	10.9625	9.89279	mRNA
PRDM8	2.58724	2.22363	2.10875	0.0534607	0.183845	1.93118	0.930015	3.51725	mRNA
ADAMTS9	-1.2893	7.11177	-12.8451	3.88622e-09	5.08592e-08	-5.88896	7.75642	6.46712	mRNA
HERPUD1	0.0654012	10.3059	1.22743	0.239901	0.638479	1.17523	10.2732	10.3386	mRNA
EGLN1	0.0706358	11.3065	0.926578	0.369844	0.865687	0.896766	11.2712	11.3418	mRNA
LMX1B	0.126574	8.99796	2.16929	0.047767	0.166753	1.97944	8.93467	9.06124	mRNA
KDM4B	0.308931	11.5233	7.67476	2.2126e-06	1.63274e-05	4.73297	11.3688	11.6778	mRNA
BCL2L2	-0.198213	10.5984	-2.63337	0.0196568	0.0753296	-2.33284	10.6975	10.4993	mRNA
CD58	-0.451081	7.92891	-4.9577	0.000210412	0.00112873	-3.70618	8.15445	7.70337	mRNA
BDKRB2	3.43559	2.32469	6.79845	8.61868e-06	5.78403e-05	4.44921	0.606894	4.04248	mRNA
SCD5	1.0184	9.65644	8.44836	7.21809e-07	5.79659e-06	4.9554	9.14724	10.1656	mRNA
KCNJ15	-0.247425	0.358182	-0.668464	0.514709	0.865687	-0.651523	0.481894	0.23447	mRNA
ARID1B	-0.00187797	13.2083	-0.0346238	0.972869	0.984154	-0.0340108	13.2092	13.2073	mRNA
ZNF750	-0.0493043	0.509122	-0.112665	0.911896	0.939329	-0.110648	0.533774	0.48447	mRNA
GTF3C4	-0.474724	11.9299	-19.4862	1.52983e-11	4.07152e-10	-6.74504	12.1672	11.6925	mRNA
NUP155	-0.793062	12.5637	-23.255	1.38024e-12	5.5453e-11	-7.08602	12.9602	12.1671	mRNA
HECW1	0.700696	0.759122	1.77278	0.0980137	0.310904	1.65456	0.408774	1.10947	mRNA
RHOT1	0.127282	10.3702	1.98936	0.0665659	0.223131	1.83459	10.3065	10.4338	mRNA
SKIDA1	-0.852835	5.19549	-4.4704	0.000528309	0.00267464	-3.46598	5.62191	4.76908	mRNA
TNS1	2.40702	7.70298	19.1619	1.91966e-11	4.95498e-10	6.71201	6.49947	8.90649	mRNA
MLLT10	-0.837642	10.8241	-25.7257	3.46119e-13	1.75829e-11	-7.27512	11.2429	10.4052	mRNA
TRIM9	0.938021	9.97637	10.6656	4.18118e-08	4.28581e-07	5.48302	9.50736	10.4454	mRNA
MEIS1	0.686303	9.52778	17.7145	5.53353e-11	1.21709e-09	6.55582	9.18463	9.87093	mRNA
GNG3	-0.311746	1.11626	-0.59619	0.560565	0.865687	-0.582002	1.27214	0.960389	mRNA
TIAM1	-1.07905	10.4302	-25.3727	4.18369e-13	2.00907e-11	-7.24948	10.9697	9.8907	mRNA
FADD	-0.137167	10.5915	-3.27916	0.00548504	0.0234425	-2.77708	10.66	10.5229	mRNA
TYMSOS	0.686308	6.48733	3.01916	0.00919552	0.0377247	2.6047	6.14418	6.83049	mRNA
MAP3K14	0.760856	9.06628	10.3546	6.05654e-08	5.95629e-07	5.41712	8.68585	9.44671	mRNA
KDM4C	-0.000526174	8.87342	-0.00758792	0.994053	0.996723	-0.00745373	8.87369	8.87316	mRNA
FAM189A1	0.346936	0.780363	0.926942	0.369662	0.865687	0.897107	0.606894	0.953831	mRNA
FZD5	-0.0223599	7.64673	-0.105246	0.917674	0.943891	-0.103364	7.65791	7.63555	mRNA
LCP1	-1.82794	7.23024	-12.0325	9.03417e-09	1.08482e-07	-5.74793	8.14421	6.31627	mRNA
DGKG	3.59586	8.37579	27.8943	1.13757e-13	7.47872e-12	7.42386	6.57786	10.1737	mRNA
USP21	0.493108	10.6245	9.59395	1.55713e-07	1.41706e-06	5.24567	10.3779	10.8711	mRNA
MYH9	0.810932	15.5362	18.0688	4.2396e-11	9.73855e-10	6.59545	15.1307	15.9416	mRNA
LMNB2	-0.784859	12.4528	-20.2129	9.31485e-12	2.69079e-10	-6.81671	12.8453	12.0604	mRNA
NTRK2	-1.55774	3.89233	-1.95383	0.0709987	0.236159	-1.80549	4.6712	3.11347	mRNA
LEKR1	0.375978	5.02067	2.09172	0.055171	0.189122	1.91753	4.83268	5.20866	mRNA
ANKRD1	1.11925	1.51744	1.70339	0.110581	0.344108	1.59559	0.957814	2.07706	mRNA
ACYP2	0.712195	7.63891	10.87	3.29257e-08	3.46298e-07	5.52512	7.28281	7.99501	mRNA
MBP	-1.75978	11.7887	-20.2851	8.87489e-12	2.59226e-10	-6.82366	12.6686	10.9088	mRNA
ZDBF2	0.548434	10.6312	13.0071	3.30258e-09	4.39896e-08	5.9158	10.357	10.9054	mRNA
CXXC1	-0.0629527	10.7203	-1.16393	0.263905	0.684946	-1.11721	10.7518	10.6888	mRNA
URM1	-0.220097	11.1233	-2.27942	0.0388352	0.139116	-2.06593	11.2334	11.0133	mRNA
MTHFR	0.799784	11.5602	5.38449	9.62667e-05	0.000544914	3.89981	11.1603	11.9601	mRNA
PDE4D	1.04986	10.7024	13.8209	1.49583e-09	2.17322e-08	6.04481	10.1775	11.2273	mRNA
FGF9	-3.69156	3.97803	-4.57171	0.000435295	0.00223176	-3.51771	5.82381	2.13225	mRNA
TP53AIP1	0.148816	0.681302	0.403964	0.692343	0.865687	0.395678	0.606894	0.75571	mRNA
TSTD2	0.209219	9.92462	7.4815	2.96088e-06	2.1427e-05	4.67352	9.82001	10.0292	mRNA
SKAP2	-0.755934	10.485	-15.0637	4.81193e-10	7.97754e-09	-6.22512	10.863	10.1071	mRNA
CASP9	1.6271	8.73891	24.2756	7.66852e-13	3.37511e-11	7.16695	7.92536	9.55246	mRNA
MYL4	3.82119	3.33228	6.85127	7.91773e-06	5.33324e-05	4.4674	1.42169	5.24288	mRNA
CCDC181	-1.24134	2.13374	-3.20512	0.00635546	0.0268453	-2.72886	2.75441	1.51307	mRNA
IFI16	-1.26918	7.63793	-5.01747	0.000188317	0.0010188	-3.73419	8.27253	7.00334	mRNA
HMMR	-0.0130821	9.96503	-0.062858	0.950768	0.968175	-0.0617421	9.97157	9.95849	mRNA
PTPRN2	0.200696	0.134122	0.734735	0.474629	0.865687	0.714968	0.0337741	0.23447	mRNA
ANP32E	0.00158203	12.0936	0.0187459	0.985308	0.991935	0.0184143	12.0928	12.0944	mRNA
HRH1	0.450696	0.259122	1.30492	0.212961	0.584125	1.24546	0.0337741	0.48447	mRNA
GBP1	1.43906	0.753303	4.40143	0.000603151	0.0030247	3.43019	0.0337741	1.47283	mRNA
LPAR1	-0.101184	0.358182	-0.318228	0.75501	0.865687	-0.31204	0.408774	0.30759	mRNA
UPK2	1.69785	3.90562	6.61611	1.15846e-05	7.61962e-05	4.38526	3.0567	4.75454	mRNA
IFIT2	1.09579	6.22305	11.1949	2.26883e-08	2.4912e-07	5.59014	5.67515	6.77095	mRNA
IL7	0.595068	3.22776	0.654998	0.523086	0.865687	0.638596	2.93023	3.5253	mRNA
CD200	0.398816	0.358182	1.12552	0.279293	0.713961	1.08191	0.158774	0.55759	mRNA
OPTN	-0.787497	10.9225	-26.9082	1.86658e-13	1.08138e-11	-7.35802	11.3162	10.5287	mRNA
CXCL10	0.0756957	0.196622	0.277086	0.785763	0.870373	0.271816	0.158774	0.23447	mRNA
CTSS	-1.19432	4.1325	-4.59091	0.000419661	0.00215608	-3.5274	4.72966	3.53534	mRNA
BTN3A3	0.195412	9.50397	2.47789	0.0265773	0.0988801	2.21767	9.40626	9.60167	mRNA
ERAP2	0.363906	5.38233	2.58975	0.0213999	0.0813189	2.30085	5.20037	5.56428	mRNA
NOD1	-0.107384	9.52739	-1.32518	0.206332	0.569555	-1.26372	9.58108	9.4737	mRNA
IFITM1	3.52741	3.97199	6.26942	2.05843e-05	0.000130323	4.25846	2.20828	5.73569	mRNA
TLR3	0.662081	7.8541	7.33111	3.72658e-06	2.64838e-05	4.62608	7.52306	8.18514	mRNA
PSMB9	1.00042	4.15411	3.97967	0.0013696	0.00645249	3.20098	3.6539	4.65431	mRNA
PSMB10	0.28554	6.18123	2.06264	0.0582112	0.198199	1.8941	6.03846	6.324	mRNA
SLC26A6	0.366557	11.4804	3.18369	0.00663219	0.0278878	2.71477	11.2972	11.6637	mRNA
IL18	0.292816	0.628303	0.595034	0.561316	0.865687	0.580888	0.481894	0.774711	mRNA
ABCA3	-0.191872	10.0052	-0.679056	0.508174	0.865687	-0.661684	10.1011	9.90924	mRNA
RPS6	-0.0369507	15.175	-1.1502	0.269328	0.694968	-1.10461	15.1935	15.1565	mRNA
UBE2M	-0.347376	12.7886	-15.2283	4.16686e-10	7.03294e-09	-6.24765	12.9623	12.615	mRNA
MUC7	-0.961779	2.81424	-5.88393	3.97738e-05	0.00023911	-4.10879	3.29513	2.33335	mRNA
LOX	0.71513	1.61806	1.09818	0.290655	0.735919	1.05669	1.2605	1.97563	mRNA
ING2	-0.405065	8.38329	-9.73198	1.30646e-07	1.20621e-06	-5.27794	8.58582	8.18076	mRNA
CX3CL1	-0.580822	3.37448	-0.609227	0.552133	0.865687	-0.594567	3.66489	3.08407	mRNA
CCR7	-0.0493043	0.134122	-0.184748	0.856076	0.912507	-0.181371	0.158774	0.10947	mRNA
TYROBP	0.273816	0.170682	0.914709	0.37583	0.865687	0.885605	0.0337741	0.30759	mRNA
NUPR1	-0.0467956	7.13882	-0.174921	0.863646	0.914203	-0.171734	7.16222	7.11542	mRNA
TJP1	0.983198	11.4525	25.5846	3.73246e-13	1.84834e-11	7.26492	10.9609	11.9441	mRNA
CHUK	-0.374056	10.7017	-12.6081	4.94636e-09	6.2946e-08	-5.84897	10.8887	10.5147	mRNA
CASP1	0.648816	0.483182	1.36561	0.193603	0.542946	1.29999	0.158774	0.80759	mRNA
TAF12	0.435912	8.9903	5.43314	8.81929e-05	0.00050199	3.92097	8.77234	9.20825	mRNA
GSK3A	-0.0742921	11.1692	-2.19329	0.0456711	0.160277	-1.99842	11.2064	11.1321	mRNA
RPS6KB2	0.157267	11.7028	3.5257	0.00335921	0.0148753	2.9328	11.6242	11.7815	mRNA
YPEL3	1.49572	10.2687	21.0197	5.47449e-12	1.73693e-10	6.8927	9.52087	11.0166	mRNA
HSPA2	-1.19674	8.40515	-2.23991	0.0418421	0.148492	-2.03509	9.00351	7.80678	mRNA
PJA2	1.17325	12.2719	28.5704	8.17931e-14	5.79515e-12	7.4674	11.6852	12.8585	mRNA
GNL3	-1.43554	11.9657	-40.8973	5.70884e-16	1.45122e-13	-8.09537	12.6834	11.2479	mRNA
CLIP1	0.0241779	11.8654	0.231543	0.820243	0.893153	0.227233	11.8533	11.8775	mRNA
SIM2	-0.412855	5.24167	-2.43192	0.0290358	0.106991	-2.183	5.4481	5.03525	mRNA
SP100	-0.128802	6.28832	-1.57321	0.137992	0.414995	-1.48331	6.35272	6.22392	mRNA
PTAFR	-0.423339	3.31826	-1.26908	0.225106	0.609149	-1.21306	3.52992	3.10659	mRNA
TRIM5	0.339989	10.5745	8.58402	5.97412e-07	4.8922e-06	4.99205	10.4045	10.7445	mRNA
HLA-E	0.382458	10.9255	6.88986	7.44364e-06	5.03737e-05	4.48059	10.7342	11.1167	mRNA
IFIT1	1.07369	6.8979	16.5242	1.40539e-10	2.7316e-09	6.41531	6.36106	7.43475	mRNA
LY96	-1.26995	2.37905	-2.47717	0.0266141	0.099007	-2.21713	3.01402	1.74407	mRNA
CD86	0.273816	0.170682	0.903461	0.381564	0.865687	0.875018	0.0337741	0.30759	mRNA
IFI6	0.559563	8.59586	8.24196	9.66439e-07	7.5811e-06	4.89835	8.31608	8.87564	mRNA
MVP	1.12391	11.3656	20.6024	7.18926e-12	2.17252e-10	6.85384	10.8037	11.9276	mRNA
SLC26A3	-0.0493043	0.259122	-0.152987	0.880592	0.918886	-0.150219	0.283774	0.23447	mRNA
GLS	0.0324891	12.3386	0.171401	0.866362	0.914203	0.168282	12.3223	12.3548	mRNA
FCGRT	0.362105	11.4056	5.15114	0.000147187	0.000808912	3.79577	11.2246	11.5867	mRNA
MYL12B	0.571641	13.205	12.7108	4.45334e-09	5.73012e-08	5.86641	12.9192	13.4908	mRNA
RHPN1	0.0834636	9.5228	0.51175	0.616802	0.865687	0.500388	9.48107	9.56454	mRNA
KLK4	0.325696	0.196622	1.14541	0.271241	0.697572	1.10021	0.0337741	0.35947	mRNA
ACTA2	1.83694	9.07552	13.1598	2.83732e-09	3.83424e-08	5.94074	8.15704	9.99399	mRNA
FBLN5	0.646105	7.54389	6.38995	1.68238e-05	0.000107998	4.30335	7.22084	7.86695	mRNA
ZNF215	-2.49354	3.26864	-3.3361	0.00489754	0.0210971	-2.8137	4.51541	2.02187	mRNA
CLDN18	0.273816	0.295682	0.822389	0.424642	0.865687	0.798394	0.158774	0.43259	mRNA
PTPRS	0.427847	14.1481	10.5036	5.0661e-08	5.07384e-07	5.44897	13.9341	14.362	mRNA
MSH2	-0.807522	11.2304	-22.8106	1.79656e-12	6.94515e-11	-7.04943	11.6342	10.8267	mRNA
TBC1D22A	0.340922	10.5151	11.1682	2.33868e-08	2.55386e-07	5.58488	10.3447	10.6856	mRNA
SLA	-0.254786	0.986863	-0.64999	0.526221	0.865687	-0.633784	1.11426	0.85947	mRNA
SLC30A10	2.15558	3.16141	4.03517	0.00122839	0.00583772	3.2322	2.08362	4.23919	mRNA
POLRMT	-0.179714	11.0849	-2.09694	0.0546413	0.18752	-1.92172	11.1748	10.9951	mRNA
RFC2	-0.877423	10.9662	-20.5776	7.30758e-12	2.19877e-10	-6.85151	11.4049	10.5275	mRNA
LRRC59	-0.618525	13.2634	-19.1827	1.89165e-11	4.89169e-10	-6.71415	13.5727	12.9542	mRNA
CCAR2	0.143095	13.3045	3.03504	0.00891037	0.0366408	2.61547	13.233	13.3761	mRNA
MED11	0.160262	9.11413	2.69432	0.0174495	0.0676622	2.3771	9.034	9.19426	mRNA
ZNF514	0.676262	7.74594	8.39256	7.80687e-07	6.23361e-06	4.94013	7.40781	8.08407	mRNA
RSPH9	0.734688	5.55404	4.60016	0.000412341	0.00212107	3.53206	5.18669	5.92138	mRNA
ARL4D	0.289165	8.17075	3.42786	0.00408038	0.0178056	2.87188	8.02617	8.31533	mRNA
C11orf58	-0.179886	12.421	-10.4457	5.42872e-08	5.40219e-07	-5.43666	12.5109	12.331	mRNA
MED26	-0.140746	8.85652	-2.89167	0.0118351	0.0476404	-2.51702	8.92689	8.78615	mRNA
R3HCC1L	-0.616583	10.7111	-25.4707	3.96823e-13	1.93539e-11	-7.25664	11.0194	10.4028	mRNA
AHNAK	1.80799	15.6749	22.1067	2.75539e-12	9.82758e-11	6.98967	14.7709	16.5789	mRNA
DCTD	0.0209653	11.4309	1.0781	0.299216	0.752319	1.03812	11.4204	11.4414	mRNA
HK1	0.0241637	13.5968	0.217863	0.830679	0.900579	0.213831	13.5847	13.6089	mRNA
IP6K1	0.381002	12.3653	16.3915	1.56518e-10	2.98953e-09	6.39888	12.1748	12.5558	mRNA
KIF16B	0.839352	10.683	14.5081	7.90539e-10	1.23725e-08	6.14682	10.2633	11.1027	mRNA
SPAG5	0.0105766	11.2407	0.0622448	0.951248	0.968379	0.0611399	11.2354	11.246	mRNA
KPNB1	-2.22239	14.1015	-76.1508	9.85618e-20	1.54087e-15	-9.09053	15.2127	12.9903	mRNA
RNF145	0.0174075	13.0034	0.179475	0.860136	0.913981	0.176201	12.9947	13.0121	mRNA
IL11RA	-0.236681	9.03737	-3.8704	0.00169791	0.00789196	-3.13854	9.15571	8.91903	mRNA
USO1	0.414714	12.1005	8.18151	1.05368e-06	8.2148e-06	4.88134	11.8932	12.3079	mRNA
SPG7	0.308107	11.7297	6.2797	2.02314e-05	0.000128243	4.26232	11.5757	11.8838	mRNA
RPS15	-0.0656683	14.945	-2.86498	0.0124757	0.0499646	-2.4984	14.9779	14.9122	mRNA
DUSP3	-0.30185	13.3385	-9.9658	9.74616e-08	9.22367e-07	-5.33139	13.4895	13.1876	mRNA
ZNF571	0.433225	7.10217	3.75386	0.00213701	0.00978758	3.0705	6.88556	7.31879	mRNA
DAPK1	0.0163772	11.6711	0.0732468	0.942646	0.962519	0.0719447	11.6629	11.6793	mRNA
THRAP3	-0.0874212	13.7304	-2.24687	0.0412966	0.146916	-2.04054	13.7741	13.6867	mRNA
CCDC97	0.209793	11.0245	4.97987	0.000201918	0.0010865	3.7166	10.9196	11.1294	mRNA
FBXO17	0.283456	9.49776	5.69428	5.54131e-05	0.000325525	4.03154	9.35603	9.63948	mRNA
PCBP1	-0.329246	13.8294	-7.33144	3.72469e-06	2.64749e-05	-4.62618	13.994	13.6648	mRNA
CLUL1	3.02377	2.9705	6.77075	9.01209e-06	6.02395e-05	4.43961	1.45862	4.48239	mRNA
HOXD13	-2.10442	3.23568	-1.99999	0.0652888	0.219411	-1.84328	4.28789	2.18347	mRNA
PPID	-0.804656	10.7516	-13.494	2.04581e-09	2.86988e-08	-5.99413	11.154	10.3493	mRNA
DOK3	-0.771096	6.5939	-8.31778	8.67672e-07	6.87862e-06	-4.9195	6.97945	6.20835	mRNA
GPATCH1	-0.166221	9.51016	-3.86389	0.0017198	0.00798663	-3.13479	9.59327	9.42705	mRNA
NOL3	0.279445	9.57815	5.02023	0.000187358	0.00101388	3.73548	9.43843	9.71788	mRNA
KXD1	-0.0147761	11.7032	-0.530278	0.604229	0.865687	-0.518329	11.7105	11.6958	mRNA
MED9	-0.0753379	9.35711	-1.81971	0.0902486	0.289558	-1.69409	9.39478	9.31944	mRNA
PSAP	0.304983	15.9934	6.90373	7.28064e-06	4.93582e-05	4.48531	15.8409	16.1458	mRNA
ITFG2	0.116617	9.68606	2.19249	0.0457392	0.160462	1.99779	9.62775	9.74437	mRNA
MSMB	0.0756957	0.196622	0.27055	0.790685	0.872819	0.265421	0.158774	0.23447	mRNA
RPL13A	0.107016	16.3011	2.25398	0.040747	0.145237	2.04609	16.2476	16.3546	mRNA
EID1	0.376217	11.9352	8.27871	9.17161e-07	7.22666e-06	4.90863	11.7471	12.1233	mRNA
PSMB3	0.0688586	11.9791	1.60527	0.130747	0.396504	1.51116	11.9447	12.0135	mRNA
SEC14L2	0.42056	7.75573	6.68296	1.03889e-05	6.88499e-05	4.40892	7.54545	7.96601	mRNA
ADAMTS1	0.0820458	11.7883	0.251522	0.805065	0.882284	0.246797	11.7472	11.8293	mRNA
SESN2	1.14003	10.598	30.6642	3.08358e-14	2.67227e-12	7.59476	10.028	11.168	mRNA
TBC1D32	0.889016	7.34119	12.9007	3.67429e-09	4.83572e-08	5.89823	6.89668	7.78569	mRNA
DTWD2	-0.385888	9.90265	-6.91528	7.14776e-06	4.84966e-05	-4.48924	10.0956	9.70971	mRNA
LASP1	1.29341	14.2098	48.0498	6.06893e-17	3.76583e-14	8.36388	13.5631	14.8565	mRNA
RPS16	-0.0197437	14.7364	-0.644884	0.529429	0.865687	-0.628878	14.7463	14.7266	mRNA
SOS1	-0.183342	12.924	-1.34573	0.19978	0.55631	-1.28218	13.0157	12.8323	mRNA
SENP3	-0.395993	10.025	-6.26362	2.07859e-05	0.000131361	-4.25628	10.223	9.82703	mRNA
PEMT	-0.615096	9.62702	-9.98554	9.51027e-08	9.02077e-07	-5.33584	9.93457	9.31947	mRNA
MTFP1	-1.07216	7.38555	-10.6537	4.2402e-08	4.33783e-07	-5.48054	7.92163	6.84947	mRNA
UFC1	0.316254	11.8648	16.8209	1.10781e-10	2.21688e-09	6.45146	11.7066	12.0229	mRNA
PANK1	0.552287	9.86716	10.7045	3.9943e-08	4.11335e-07	5.4911	9.59101	10.1433	mRNA
NEK1	-0.094577	9.79409	-1.87793	0.0813801	0.265263	-1.74273	9.84138	9.7468	mRNA
MEST	0.627575	0.795682	1.8518	0.0852578	0.275739	1.72096	0.481894	1.10947	mRNA
C2orf42	0.323277	9.17746	4.7542	0.000308002	0.00161123	3.60847	9.01582	9.3391	mRNA
N4BP1	-0.222657	10.9681	-4.80349	0.000280715	0.00147844	-3.63248	11.0794	10.8568	mRNA
ANKRD37	0.0288139	6.13813	0.154677	0.879284	0.918089	0.151877	6.12372	6.15254	mRNA
CDK7	0.0478405	10.0204	0.670428	0.513493	0.865687	0.653408	9.99649	10.0443	mRNA
PSMA1	0.0253603	9.65882	0.298649	0.769595	0.865687	0.292904	9.64614	9.6715	mRNA
CDH4	-0.381223	1.78844	-1.08211	0.297491	0.748977	-1.04183	1.97905	1.59783	mRNA
MFAP1	-0.0163961	11.1071	-0.504623	0.621673	0.865687	-0.49348	11.1153	11.0989	mRNA
ACO1	0.097901	10.4079	2.13055	0.0513418	0.177416	1.94861	10.3589	10.4568	mRNA
TMSB10	0.0467759	14.6894	0.4721	0.644129	0.865687	0.461933	14.666	14.7128	mRNA
CASP8AP2	-0.544773	9.91331	-15.7206	2.73134e-10	4.86056e-09	-6.31331	10.1857	9.64092	mRNA
CHMP4C	0.325696	0.196622	0.994533	0.336843	0.821093	0.960422	0.0337741	0.35947	mRNA
MPZ	-1.76352	5.42759	-3.11714	0.00757013	0.0314939	-2.67066	6.30935	4.54583	mRNA
GOLGA1	0.404929	9.90788	8.25132	9.53629e-07	7.48905e-06	4.90097	9.70541	10.1103	mRNA
LEO1	-0.441331	10.3515	-12.5998	4.98874e-09	6.33892e-08	-5.84755	10.5722	10.1309	mRNA
MNX1	0.363399	6.39431	2.53896	0.0236176	0.0889082	2.26329	6.21261	6.576	mRNA
CCR1	-0.174304	0.196622	-0.534771	0.601199	0.865687	-0.522677	0.283774	0.10947	mRNA
DNTT	0.200696	0.259122	0.528345	0.605535	0.865687	0.516458	0.158774	0.35947	mRNA
RAVER1	-0.178502	10.9439	-2.83624	0.0132033	0.0525677	-2.47824	11.0331	10.8546	mRNA
ERCC2	-0.00255566	11.7137	-0.0744275	0.941723	0.961995	-0.0731042	11.715	11.7125	mRNA
ANGPTL4	1.11594	0.914863	2.68192	0.0178782	0.0691584	2.36813	0.356894	1.47283	mRNA
SNRPB2	-0.290123	11.1736	-7.52039	2.79123e-06	2.02974e-05	-4.68561	11.3186	11.0285	mRNA
KCNE4	0.676615	0.747082	1.35686	0.196301	0.548471	1.29216	0.408774	1.08539	mRNA
PGC	0.523816	0.295682	1.25273	0.230825	0.621142	1.19824	0.0337741	0.55759	mRNA
CSTF2T	0.0719771	11.1429	2.26119	0.0401961	0.143488	2.05173	11.1069	11.1788	mRNA
SERGEF	0.450054	8.2371	7.29391	3.94652e-06	2.79522e-05	4.61418	8.01207	8.46212	mRNA
RAD50	-0.0555826	7.93215	-0.651391	0.525343	0.865687	-0.635131	7.95994	7.90436	mRNA
FBL	-0.597623	12.5937	-12.2685	7.03691e-09	8.63282e-08	-5.79004	12.8925	12.2949	mRNA
WNT2B	1.06741	5.04115	5.86359	4.12037e-05	0.000246998	4.10062	4.50744	5.57485	mRNA
ESCO1	-0.260596	10.4825	-5.341	0.000104136	0.000585977	-3.88075	10.6128	10.3522	mRNA
TPM2	0.670722	10.6442	8.33786	8.43357e-07	6.69831e-06	4.92506	10.3088	10.9795	mRNA
ESD	0.108672	11.2866	2.53887	0.0236215	0.0889152	2.26323	11.2322	11.3409	mRNA
KRR1	-0.968033	10.8194	-20.7048	6.72104e-12	2.04577e-10	-6.86346	11.3034	10.3354	mRNA
RAPGEF6	0.0286257	8.60502	0.280663	0.783074	0.869083	0.275316	8.59071	8.61934	mRNA
KDM5C	-0.0928099	12.6845	-2.30488	0.0370063	0.133373	-2.08569	12.7309	12.6381	mRNA
DEF6	1.91798	6.97576	14.4739	8.15484e-10	1.27013e-08	6.14188	6.01677	7.93475	mRNA
DFFA	-0.68599	11.2882	-18.3257	3.5055e-11	8.28831e-10	-6.6236	11.6312	10.9452	mRNA
WDR90	-0.68375	10.4129	-7.17706	4.73096e-06	3.30726e-05	-4.57638	10.7548	10.071	mRNA
RPL27A	0.0245465	15.3324	0.748109	0.466777	0.865687	0.727734	15.3201	15.3446	mRNA
HPN	1.52529	4.62673	15.7896	2.57673e-10	4.62071e-09	6.32232	3.86408	5.38937	mRNA
AMPD3	1.41614	3.75516	2.83885	0.0131357	0.052348	2.48007	3.04709	4.46323	mRNA
HIF3A	0.670057	0.618802	1.41671	0.178435	0.510733	1.34559	0.283774	0.953831	mRNA
MED23	0.38791	10.487	7.95343	1.46567e-06	1.1139e-05	4.81586	10.2931	10.681	mRNA
DACH2	-0.0174827	2.19175	-0.0170365	0.986648	0.992663	-0.0167351	2.20049	2.18301	mRNA
WDR54	0.903368	8.73159	14.5313	7.74021e-10	1.21457e-08	6.15017	8.27991	9.18328	mRNA
PCF11	0.0873486	11.398	3.47441	0.00371969	0.0163456	2.901	11.3544	11.4417	mRNA
LUC7L3	-0.149037	12.0617	-4.26466	0.000785502	0.00385031	-3.35785	12.1363	11.9872	mRNA
AMPD2	0.567304	11.1329	9.76973	1.24564e-07	1.15489e-06	5.28667	10.8493	11.4166	mRNA
ARSB	0.0293641	11.4849	0.255093	0.80236	0.880585	0.250293	11.4702	11.4996	mRNA
ARL6	0.0205603	7.60355	0.234499	0.817992	0.891328	0.230128	7.59327	7.61383	mRNA
INHBA	1.77491	1.69247	2.11038	0.0532991	0.183334	1.93249	0.805015	2.57992	mRNA
UBE2G2	-0.816217	11.3001	-19.769	1.25868e-11	3.46191e-10	-6.77331	11.7082	10.892	mRNA
NKAIN1	-1.24283	6.81207	-18.139	4.02389e-11	9.31447e-10	-6.6032	7.43348	6.19065	mRNA
AKAP10	-0.185204	10.1938	-4.8203	0.000271996	0.0014354	-3.64061	10.2864	10.1012	mRNA
ZNF248	0.790395	8.82963	13.1199	2.95184e-09	3.97342e-08	5.93425	8.43444	9.22483	mRNA
INSIG1	-0.0146957	10.6448	-0.0603412	0.952737	0.969542	-0.0592703	10.6522	10.6375	mRNA
RPL22	0.0714433	13.2719	2.38088	0.0320189	0.116976	2.14417	13.2362	13.3077	mRNA
ZNF547	0.884959	7.05584	7.28791	3.98324e-06	2.81742e-05	4.61226	6.61336	7.49832	mRNA
RAP2B	-0.955951	12.7097	-5.78056	4.76241e-05	0.000282339	-4.06699	13.1877	12.2317	mRNA
FTSJ1	-0.595741	10.378	-15.2483	4.09499e-10	6.91745e-09	-6.25036	10.6759	10.0801	mRNA
WNT4	-1.12163	5.98132	-5.32049	0.000108078	0.000606532	-3.8717	6.54214	5.4205	mRNA
ZNF2	0.21171	8.32094	2.48073	0.0264318	0.0983808	2.21981	8.21509	8.4268	mRNA
NCAPG2	-0.119984	10.7695	-0.936059	0.36511	0.865687	-0.905672	10.8295	10.7095	mRNA
MTERF1	0.0365404	9.27347	0.933113	0.366577	0.865687	0.902905	9.2552	9.29174	mRNA
EPB42	0.325696	0.196622	1.14541	0.271241	0.697572	1.10021	0.0337741	0.35947	mRNA
UFSP2	0.397276	9.88959	9.19382	2.6184e-07	2.29187e-06	5.14903	9.69095	10.0882	mRNA
TGFB3	1.21683	8.99323	27.6764	1.26723e-13	8.12735e-12	7.40956	8.38481	9.60164	mRNA
P2RY11	-0.774388	6.44286	-3.2644	0.00564857	0.0240905	-2.76751	6.83005	6.05566	mRNA
SLC25A28	-0.355601	9.06358	-6.24682	2.13823e-05	0.000134724	-4.24995	9.24138	8.88578	mRNA
ZNF146	-0.656304	12.2933	-13.0647	3.11812e-09	4.17715e-08	-5.92526	12.6215	11.9652	mRNA
RIOK3	0.566033	11.1255	15.7531	2.6574e-10	4.75115e-09	6.31755	10.8425	11.4085	mRNA
NCOA7	-1.15164	9.67187	-20.8255	6.21062e-12	1.91807e-10	-6.87473	10.2477	9.09605	mRNA
P4HB	0.239678	15.2072	6.40868	1.63075e-05	0.000105021	4.31024	15.0873	15.327	mRNA
ARF4	0.101759	12.3583	1.82015	0.0901775	0.289392	1.69446	12.3075	12.4092	mRNA
HDAC2	-0.635874	11.931	-22.2882	2.46469e-12	8.97386e-11	-7.00529	12.2489	11.6131	mRNA
SLC50A1	0.436815	10.8573	7.89421	1.59845e-06	1.20911e-05	4.79852	10.6389	11.0757	mRNA
RDH12	-0.372425	0.420682	-0.875728	0.395955	0.865687	-0.848868	0.606894	0.23447	mRNA
SLC6A4	-0.204943	1.45254	-0.433644	0.671155	0.865687	-0.424564	1.55501	1.35007	mRNA
TEKT2	0.398816	0.483182	1.04357	0.314372	0.780465	1.00609	0.283774	0.68259	mRNA
ABHD4	0.985102	11.4721	28.887	7.02707e-14	5.17094e-12	7.48736	10.9795	11.9646	mRNA
TCIRG1	0.632431	10.2058	12.816	4.0022e-09	5.22465e-08	5.8841	9.88957	10.522	mRNA
SMC2	0.0151234	10.9921	0.296452	0.771237	0.865687	0.290757	10.9845	10.9997	mRNA
TRMT61B	-0.202793	9.42614	-3.97543	0.00138105	0.0065006	-3.19858	9.52754	9.32475	mRNA
UCN2	-0.804402	1.91527	-0.746778	0.467554	0.865687	-0.726464	2.31747	1.51307	mRNA
TMEM160	0.407899	9.60431	5.31219	0.000109715	0.000615061	3.86804	9.40036	9.80826	mRNA
LTA4H	0.185972	11.2638	5.60471	6.49195e-05	0.000377301	3.99418	11.1709	11.3568	mRNA
UBA6	0.146889	11.3966	2.51282	0.0248435	0.093047	2.24383	11.3231	11.47	mRNA
SNRPF	-0.756156	10.5283	-12.1259	8.17982e-09	9.89885e-08	-5.76471	10.9064	10.1502	mRNA
NPPA	-0.299304	0.384122	-0.666076	0.516189	0.865687	-0.649231	0.533774	0.23447	mRNA
RAD23B	-0.313763	12.6254	-12.4617	5.75256e-09	7.2012e-08	-5.8238	12.7823	12.4686	mRNA
RLF	-0.340744	10.5541	-8.47568	6.94712e-07	5.60796e-06	-4.96284	10.7244	10.3837	mRNA
CAPG	1.13348	7.18306	13.9832	1.28346e-09	1.89621e-08	6.06945	6.61632	7.7498	mRNA
AGGF1	0.106379	9.76299	2.5689	0.0222848	0.0843298	2.28548	9.7098	9.81618	mRNA
UGP2	0.344845	11.7162	8.63236	5.58758e-07	4.5954e-06	5.00495	11.5438	11.8886	mRNA
RNF128	1.36342	1.77697	1.5708	0.138551	0.416317	1.48121	1.09526	2.45867	mRNA
WSB1	0.253082	11.6416	4.23562	0.000831011	0.00405396	3.34225	11.5151	11.7682	mRNA
CHRNB1	1.13279	7.76877	24.0438	8.74559e-13	3.77004e-11	7.14893	7.20237	8.33516	mRNA
ACYP1	-0.000542083	7.66443	-0.00360007	0.997178	0.997583	-0.00353641	7.6647	7.66415	mRNA
ATAT1	0.217448	9.26315	2.66905	0.0183339	0.0707188	2.35881	9.15442	9.37187	mRNA
RPL26	-0.126067	12.9419	-1.92298	0.0750636	0.247696	-1.78008	13.005	12.8789	mRNA
SLC2A5	0.846936	0.707242	1.92043	0.0754096	0.248564	1.77796	0.283774	1.13071	mRNA
NEMF	-0.264651	11.4573	-7.48075	2.96427e-06	2.14405e-05	-4.67328	11.5896	11.3249	mRNA
GTPBP4	-0.959056	11.9671	-32.7209	1.25729e-14	1.35917e-12	-7.71009	12.4466	11.4876	mRNA
SLC9A3R2	0.00323133	9.98335	0.033347	0.973869	0.984929	0.0327567	9.98174	9.98497	mRNA
PGAP1	0.974473	10.2199	17.067	9.11992e-11	1.8678e-09	6.48086	9.73271	10.7072	mRNA
LMOD1	4.04381	2.6288	8.98379	3.46287e-07	2.96482e-06	5.09634	0.606894	4.65071	mRNA
ACTL7B	0.450696	0.259122	1.13161	0.27681	0.708646	1.08751	0.0337741	0.48447	mRNA
STBD1	0.729298	1.44746	1.05455	0.309493	0.771827	1.01629	1.08281	1.81211	mRNA
IPO4	-1.26222	6.34238	-9.29234	2.30036e-07	2.02703e-06	-5.17327	6.97349	5.71126	mRNA
SDC2	1.9753	3.74125	3.19497	0.00648507	0.0273129	2.72219	2.7536	4.72891	mRNA
TNNT3	1.11594	0.591743	2.09998	0.0543348	0.186591	1.92416	0.0337741	1.14971	mRNA
SRA1	-0.00586827	10.5029	-0.101568	0.92054	0.94588	-0.0997535	10.5059	10.5	mRNA
PTPN18	0.155931	10.2937	2.31474	0.0363202	0.131148	2.09332	10.2158	10.3717	mRNA
SLIT1	-1.12789	4.52847	-2.52977	0.0240417	0.0903105	-2.25646	5.09242	3.96453	mRNA
AUH	0.00129024	8.72627	0.0117033	0.990827	0.995956	0.0114963	8.72563	8.72692	mRNA
PNRC1	1.48759	11.5811	25.6263	3.64996e-13	1.81486e-11	7.26795	10.8373	12.3249	mRNA
ARRDC2	-0.109926	9.29965	-1.78009	0.0967664	0.307436	-1.66074	9.35461	9.24469	mRNA
SCN3B	1.38718	0.977363	2.82434	0.0135167	0.0536624	2.46986	0.283774	1.67095	mRNA
TRPC6	0.0756957	0.196622	0.237274	0.815881	0.88979	0.232846	0.158774	0.23447	mRNA
ASB16	3.37689	4.16149	9.75622	1.26706e-07	1.17241e-06	5.28355	2.47305	5.84994	mRNA
SERPINB6	0.331702	11.157	11.6748	1.32983e-08	1.5434e-07	5.68219	10.9912	11.3229	mRNA
PARVB	-0.732624	11.8358	-18.7168	2.63692e-11	6.4946e-10	-6.66554	12.2022	11.4695	mRNA
SUMO3	-0.562915	10.8803	-8.09747	1.18906e-06	9.19166e-06	-4.85745	11.1617	10.5988	mRNA
EFNA3	-1.02293	8.5769	-15.5537	3.14766e-10	5.51947e-09	-6.29133	9.08837	8.06544	mRNA
MTMR7	-0.879786	0.997483	-2.51224	0.0248713	0.0931429	-2.2434	1.43738	0.55759	mRNA
CCL20	0.200696	0.134122	0.736339	0.473683	0.865687	0.716499	0.0337741	0.23447	mRNA
CCDC34	-1.82989	8.55948	-21.2583	4.69527e-12	1.52784e-10	-6.9145	9.47442	7.64454	mRNA
GGT1	0.193693	8.5735	0.915588	0.375385	0.865687	0.886432	8.47665	8.67034	mRNA
CEMIP	-1.13354	6.77349	-9.56156	1.62305e-07	1.47162e-06	-5.23802	7.34026	6.20672	mRNA
SRSF7	-1.08373	12.3261	-41.8393	4.16046e-16	1.21185e-13	-8.1338	12.868	11.7842	mRNA
HYOU1	-0.587339	13.3187	-8.96777	3.53817e-07	3.01882e-06	-5.09226	13.6123	13.025	mRNA
OPA3	0.0646935	10.9455	0.773671	0.451992	0.865687	0.752098	10.9131	10.9778	mRNA
MAMDC4	0.136489	7.62512	1.42883	0.174985	0.502814	1.35636	7.55687	7.69336	mRNA
PEX11B	0.337776	9.1693	7.27363	4.07212e-06	2.87447e-05	4.60767	9.00041	9.33818	mRNA
MBD1	0.185149	11.6324	4.72822	0.000323472	0.00168732	3.59574	11.5398	11.725	mRNA
HSPA9	-0.641991	14.2559	-25.1663	4.67998e-13	2.21275e-11	-7.23428	14.5769	13.9349	mRNA
SLC22A18AS	-2.30813	3.52622	-3.73275	0.00222811	0.0101693	-3.05801	4.68029	2.37216	mRNA
SDR39U1	0.231404	10.0579	5.50724	7.72245e-05	0.000443246	3.95285	9.94221	10.1736	mRNA
SUB1	-0.51367	11.6853	-10.8873	3.22731e-08	3.40288e-07	-5.52864	11.9421	11.4284	mRNA
CRYBA1	0.398816	0.233182	1.04907	0.31192	0.776179	1.0112	0.0337741	0.43259	mRNA
TUG1	0.87201	13.1777	16.6251	1.29559e-10	2.54292e-09	6.42769	12.7417	13.6137	mRNA
ANXA1	0.887403	10.1125	12.2365	7.27739e-09	8.90439e-08	5.78439	9.66883	10.5562	mRNA
NEK2	0.160934	10.0572	0.940276	0.363017	0.862497	0.90963	9.97676	10.1377	mRNA
DUSP14	0.0486435	8.29822	0.605369	0.554621	0.865687	0.59085	8.2739	8.32255	mRNA
FPR1	-0.796464	0.507702	-1.48536	0.159615	0.466479	-1.40637	0.905934	0.10947	mRNA
KHNYN	0.944277	12.4654	21.8084	3.31579e-12	1.14561e-10	6.96365	11.9932	12.9375	mRNA
NFS1	0.166951	9.6504	2.61315	0.0204471	0.0780875	2.31804	9.56692	9.73387	mRNA
PHPT1	0.2061	11.3534	5.13158	0.000152569	0.000836191	3.78685	11.2504	11.4565	mRNA
RPSA	-0.0403621	15.4638	-0.894256	0.386301	0.865687	-0.866345	15.484	15.4437	mRNA
STAMBP	-0.61578	11.045	-23.796	1.00778e-12	4.22704e-11	-7.12944	11.3529	10.7371	mRNA
ACTR1B	0.444059	9.97268	7.903	1.57796e-06	1.19577e-05	4.8011	9.75065	10.1947	mRNA
SPRYD7	-0.261861	9.39326	-5.09335	0.000163687	0.00089304	-3.76933	9.52419	9.26233	mRNA
PLOD1	0.209119	12.9418	2.92978	0.0109765	0.0444013	2.54345	12.8372	13.0464	mRNA
GTF2H1	-0.621287	11.0445	-16.306	1.67829e-10	3.17377e-09	-6.38822	11.3551	10.7338	mRNA
ZMYND12	1.74207	5.33509	16.4925	1.44194e-10	2.78971e-09	6.41139	4.46405	6.20613	mRNA
SEMA4B	1.29107	9.47785	29.424	5.45111e-14	4.22754e-12	7.52063	8.83232	10.1234	mRNA
NPW	0.44969	3.82388	1.85875	0.0842105	0.272814	1.72676	3.59903	4.04872	mRNA
PDLIM2	0.809279	9.72029	19.4701	1.54699e-11	4.10937e-10	6.74342	9.31565	10.1249	mRNA
TPR	0.27516	13.5189	10.173	7.55074e-08	7.28567e-07	5.37755	13.3813	13.6564	mRNA
TRMU	-0.526675	10.7362	-6.35523	1.78269e-05	0.000113879	-4.2905	10.9995	10.4728	mRNA
WDR12	-1.7348	10.8189	-45.656	1.23589e-16	5.39979e-14	-8.2796	11.6863	9.95154	mRNA
VPS45	0.357772	10.8915	12.2681	7.03962e-09	8.63363e-08	5.78998	10.7126	11.0703	mRNA
FAM216A	-1.20672	7.8148	-18.1256	4.0642e-11	9.38706e-10	-6.60172	8.41816	7.21144	mRNA
CCNI	0.711189	14.223	19.0236	2.11714e-11	5.38842e-10	6.69771	13.8674	14.5786	mRNA
CTDP1	-0.0427705	10.4375	-1.10472	0.287907	0.730416	-1.06272	10.4589	10.4161	mRNA
NCOA4	-0.00339019	12.9746	-0.0996435	0.92204	0.946946	-0.0978642	12.9763	12.9729	mRNA
TNNI2	0.148816	0.233182	0.431319	0.672804	0.865687	0.422303	0.158774	0.30759	mRNA
C4orf47	0.193802	3.9886	0.655917	0.522512	0.865687	0.639478	3.8917	4.0855	mRNA
PRELID2	-0.129629	7.66747	-0.480998	0.637949	0.865687	-0.470569	7.73229	7.60266	mRNA
ZNF790	0.642159	7.90151	9.14408	2.79642e-07	2.42922e-06	5.13667	7.58043	8.22259	mRNA
FAM219A	0.118531	10.5444	1.38324	0.188253	0.531478	1.31577	10.4851	10.6037	mRNA
SCN1B	0.175299	5.7894	0.53295	0.602426	0.865687	0.520915	5.70175	5.87705	mRNA
TMEM102	0.382621	9.05984	9.61351	1.51871e-07	1.3854e-06	5.25028	8.86853	9.25115	mRNA
SGSM2	0.333537	10.9615	7.28943	3.97388e-06	2.8127e-05	4.61274	10.7948	11.1283	mRNA
PCMTD1	0.925582	10.1832	15.4098	3.56111e-10	6.13669e-09	6.27214	9.72043	10.646	mRNA
CXCL16	0.052507	6.83536	0.391302	0.701465	0.865687	0.383344	6.80911	6.86161	mRNA
HSD11B1L	-0.0569739	7.79482	-0.522738	0.60933	0.865687	-0.51103	7.8233	7.76633	mRNA
ANXA2R	1.78367	4.27821	13.3074	2.45357e-09	3.3764e-08	5.96452	3.38638	5.17004	mRNA
KRCC1	-0.00515072	8.11734	-0.0565936	0.955669	0.971609	-0.0555897	8.11992	8.11477	mRNA
C8orf58	0.222504	9.65106	4.4234	0.000578193	0.00290614	3.44164	9.53981	9.76231	mRNA
SEC61G	-0.148648	9.88994	-2.57397	0.0220663	0.0836088	-2.28922	9.96426	9.81562	mRNA
AHSA1	-0.520902	12.4692	-10.9272	3.08161e-08	3.26836e-07	-5.53674	12.7297	12.2088	mRNA
RPS8	0.104002	15.3923	2.4897	0.0259784	0.0969171	2.22653	15.3403	15.4443	mRNA
CSTF1	-0.0319213	10.8129	-1.52354	0.149891	0.443434	-1.43992	10.8289	10.797	mRNA
EIF3D	-0.0202609	13.4376	-0.367068	0.719057	0.865687	-0.359719	13.4477	13.4275	mRNA
GEMIN7	-0.544073	9.49869	-15.6252	2.96145e-10	5.22571e-09	-6.30078	9.77073	9.22666	mRNA
SALL1	-0.181318	9.66605	-2.41488	0.030001	0.110237	-2.17008	9.75671	9.57539	mRNA
HGS	-0.0675713	12.5912	-1.49889	0.156111	0.458536	-1.41827	12.625	12.5574	mRNA
DCAF11	0.93956	11.4886	33.6299	8.60585e-15	1.03725e-12	7.75832	11.0188	11.9584	mRNA
ARL16	-0.00565863	10.1219	-0.127548	0.90032	0.930514	-0.125257	10.1247	10.119	mRNA
LONP1	-0.689637	12.3747	-11.547	1.53039e-08	1.75145e-07	-5.65812	12.7195	12.0299	mRNA
MSANTD3	-1.18345	10.294	-27.4312	1.43237e-13	8.8111e-12	-7.39329	10.8857	9.70223	mRNA
THAP5	0.3424	9.72649	3.48965	0.00360871	0.0159062	2.91048	9.55529	9.89769	mRNA
CTF1	2.59436	5.58462	14.5431	7.6576e-10	1.20206e-08	6.15187	4.28743	6.8818	mRNA
HEATR5B	-0.0190681	11.5232	-0.375747	0.712737	0.865687	-0.368182	11.5328	11.5137	mRNA
ZNF311	0.179455	2.48332	0.15267	0.880837	0.919096	0.149908	2.39359	2.57304	mRNA
NIM1K	-0.125931	4.36144	-0.464623	0.649345	0.865687	-0.454673	4.4244	4.29847	mRNA
RUVBL2	-0.295112	12.4952	-6.19789	2.32241e-05	0.000145433	-4.2314	12.6428	12.3477	mRNA
PGS1	0.360926	10.2879	6.1478	2.52823e-05	0.000157195	4.21226	10.1075	10.4684	mRNA
SAP30	0.0264016	8.72105	0.178681	0.860748	0.914203	0.175422	8.70785	8.73425	mRNA
ANKZF1	0.109842	10.135	1.02532	0.322603	0.795394	0.989124	10.0801	10.19	mRNA
APBA3	0.220933	9.20633	3.56706	0.00309433	0.013778	2.95821	9.09586	9.3168	mRNA
ENO2	-0.0295733	9.66506	-0.168082	0.868922	0.915225	-0.165027	9.67985	9.65027	mRNA
CASC3	0.10235	12.1108	2.5909	0.021352	0.0811661	2.3017	12.0596	12.162	mRNA
ACBD5	-0.896134	10.9742	-41.3876	4.83778e-16	1.30074e-13	-8.1155	11.4222	10.5261	mRNA
FBXO15	1.49534	5.21093	14.2666	9.86089e-10	1.50511e-08	6.11165	4.46326	5.9586	mRNA
TIMM21	-1.04452	9.82885	-36.8844	2.39357e-15	4.23069e-13	-7.91904	10.3511	9.30659	mRNA
AQP1	3.69088	4.69974	6.86734	7.71655e-06	5.20777e-05	4.4729	2.8543	6.54518	mRNA
NAGS	0.324567	6.40761	2.4861	0.0261594	0.0974967	2.22384	6.24533	6.5699	mRNA
MAGOHB	-0.346042	9.1226	-3.62857	0.00273881	0.0123102	-2.99563	9.29562	8.94958	mRNA
PNISR	0.271561	10.9936	5.68288	5.6538e-05	0.000331808	4.02681	10.8578	11.1294	mRNA
ACOX1	0.436898	12.3201	13.6706	1.72602e-09	2.46414e-08	6.02169	12.1017	12.5386	mRNA
METTL1	-1.33453	9.05436	-35.4431	4.15906e-15	6.14252e-13	-7.85004	9.72162	8.38709	mRNA
MRPL54	0.152229	9.96698	2.43158	0.0290545	0.107041	2.18275	9.89087	10.0431	mRNA
CNBD1	-0.195545	0.582242	-0.405006	0.691594	0.865687	-0.396693	0.680015	0.48447	mRNA
NRN1	0.0535745	11.1089	0.54259	0.595945	0.865687	0.530241	11.0821	11.1357	mRNA
SLC4A4	-0.91852	7.84542	-8.53418	6.40249e-07	5.21246e-06	-4.97866	8.30468	7.38616	mRNA
EHD2	2.24907	5.13141	9.36439	2.09383e-07	1.85988e-06	5.19081	4.00687	6.25594	mRNA
UPRT	0.125161	8.71733	2.21203	0.0440936	0.155376	2.0132	8.65475	8.77991	mRNA
THAP4	-0.650141	10.6689	-19.7134	1.30763e-11	3.58012e-10	-6.76779	10.994	10.3438	mRNA
NREP	1.42178	10.4038	23.6342	1.10635e-12	4.56289e-11	7.11658	9.69287	11.1147	mRNA
ABCB6	-0.524037	8.2248	-8.28368	9.10709e-07	7.18157e-06	-4.91001	8.48682	7.96279	mRNA
DDX31	-0.836155	10.1237	-36.3784	2.89882e-15	4.76815e-13	-7.89519	10.5417	9.70559	mRNA
VIPAS39	0.965751	9.95632	36.3792	2.89789e-15	4.76815e-13	7.89523	9.47344	10.4392	mRNA
ACTL7A	-0.122425	0.170682	-0.307694	0.762845	0.865687	-0.301747	0.231894	0.10947	mRNA
GPT2	-0.921225	9.0181	-13.0591	3.13542e-09	4.19765e-08	-5.92435	9.47871	8.55749	mRNA
PMS1	-0.269818	9.15933	-4.84772	0.000258361	0.00136896	-3.65383	9.29424	9.02442	mRNA
OBSL1	1.70732	12.5646	29.1428	6.22288e-14	4.66094e-12	7.5033	11.711	13.4183	mRNA
PPOX	0.766661	8.90512	14.625	7.11103e-10	1.1251e-08	6.1636	8.52179	9.28845	mRNA
PLEKHA8	-0.0564808	11.5158	-0.764379	0.457333	0.865687	-0.743246	11.544	11.4876	mRNA
NCBP1	-0.376982	11.0864	-10.0889	8.37007e-08	8.01905e-07	-5.35896	11.2749	10.8979	mRNA
BCKDHA	0.592063	5.15182	3.01245	0.00931863	0.0381998	2.60014	4.85578	5.44785	mRNA
ATG2B	-0.000973989	11.166	-0.0212136	0.983375	0.990649	-0.0208383	11.1665	11.1656	mRNA
TAB3	0.013316	11.0653	0.123485	0.903479	0.932789	0.121268	11.0587	11.072	mRNA
DPCD	-0.135711	9.54701	-1.4161	0.17861	0.511121	-1.34505	9.61486	9.47915	mRNA
CATSPERD	-0.122425	1.88496	-0.292761	0.773999	0.865687	-0.287147	1.94618	1.82375	mRNA
CHCHD1	-0.244029	9.82071	-5.11282	0.000157924	0.00086407	-3.77827	9.94273	9.6987	mRNA
TMEM150A	0.267141	8.99729	5.13267	0.000152264	0.000834844	3.78735	8.86372	9.13086	mRNA
SH3BP1	0.0309195	9.39927	0.303199	0.766197	0.865687	0.297353	9.38381	9.41473	mRNA
CISD2	-0.966482	10.2899	-29.9159	4.33665e-14	3.51151e-12	-7.55048	10.7731	9.80666	mRNA
DENND5A	0.312141	12.1681	7.44138	3.14734e-06	2.26591e-05	4.66096	12.012	12.3241	mRNA
APBB3	0.320854	8.77492	5.38595	9.60136e-05	0.000543574	3.90045	8.6145	8.93535	mRNA
FASTKD2	-0.791218	10.5318	-17.371	7.19779e-11	1.52554e-09	-6.51648	10.9274	10.1362	mRNA
TMEM37	1.13261	1.14032	1.837	0.0875283	0.281974	1.70858	0.574015	1.70663	mRNA
KANK1	-1.1619	11.9046	-20.8468	6.12478e-12	1.89916e-10	-6.87672	12.4856	11.3237	mRNA
GADD45GIP1	-0.384418	10.8313	-6.49759	1.40741e-05	9.15229e-05	-4.3427	11.0235	10.6391	mRNA
GALNT18	-2.26978	6.48131	-15.107	4.6325e-10	7.71667e-09	-6.23107	7.6162	5.34642	mRNA
PRR22	-1.17431	6.99456	-8.18869	1.04289e-06	8.13671e-06	-4.88337	7.58171	6.4074	mRNA
HCN2	2.59638	9.51571	21.8435	3.24396e-12	1.12636e-10	6.96673	8.21752	10.8139	mRNA
DTNA	0.360337	9.19651	3.13365	0.00732583	0.0305685	2.68166	9.01634	9.37668	mRNA
DDX18	-0.719241	11.7652	-20.0241	1.0579e-11	2.98403e-10	-6.7984	12.1248	11.4055	mRNA
PTPRZ1	-2.22385	8.8989	-22.2509	2.52162e-12	9.13357e-11	-7.0021	10.0108	7.78698	mRNA
ARHGAP18	-0.075084	8.86641	-1.42009	0.177467	0.50854	-1.3486	8.90395	8.82887	mRNA
CHKA	-0.837154	10.7267	-30.7238	3.00203e-14	2.62328e-12	-7.59823	11.1453	10.3081	mRNA
DDX41	-0.0613289	11.7276	-2.15895	0.0486975	0.169564	-1.97123	11.7583	11.697	mRNA
SLC2A3	1.24273	9.46219	11.5963	1.44937e-08	1.67058e-07	5.66745	8.84083	10.0836	mRNA
MED13L	0.715946	12.608	18.7356	2.60132e-11	6.42199e-10	6.66754	12.25	12.9659	mRNA
TUSC2	-0.103229	10.4835	-2.79854	0.0142211	0.0562353	-2.45163	10.5351	10.4319	mRNA
GPD1L	0.0242071	10.0634	0.131099	0.897562	0.928647	0.128741	10.0513	10.0756	mRNA
NCAPD2	0.497632	12.9952	10.1446	7.81753e-08	7.52233e-07	5.37129	12.7464	13.244	mRNA
DPY30	-0.29194	10.2289	-4.0356	0.00122737	0.00583369	-3.23244	10.3749	10.0829	mRNA
DCAF13	-0.651172	11.3688	-12.6848	4.57304e-09	5.86939e-08	-5.86201	11.6943	11.0432	mRNA
PPME1	-0.0284391	11.0007	-0.525835	0.607232	0.865687	-0.514028	11.0149	10.9864	mRNA
SLC35A4	-0.485459	12.0517	-16.798	1.12821e-10	2.25127e-09	-6.44869	12.2945	11.809	mRNA
SHC4	-0.146484	8.62152	-0.528063	0.605725	0.865687	-0.516185	8.69477	8.54828	mRNA
PFKFB4	1.00305	9.34565	7.38687	3.42081e-06	2.44767e-05	4.64379	8.84413	9.84718	mRNA
ZNF292	0.158403	10.3701	3.00312	0.00949265	0.0388638	2.59378	10.2909	10.4493	mRNA
PROX1	0.835979	8.69515	8.22974	9.83428e-07	7.70863e-06	4.89493	8.27717	9.11314	mRNA
THNSL1	-0.544434	7.91704	-5.86011	4.14535e-05	0.000248318	-4.09923	8.18926	7.64482	mRNA
SNRPD2	-0.357198	12.2541	-8.66684	5.32809e-07	4.40097e-06	-5.01411	12.4327	12.0755	mRNA
RNMT	0.31114	12.1875	9.70076	1.35914e-07	1.25072e-06	5.27069	12.0319	12.3431	mRNA
TMCC1	-0.307905	9.87064	-7.78911	1.86637e-06	1.39667e-05	-4.76738	10.0246	9.71668	mRNA
FGF22	0.339271	3.49833	1.43211	0.17406	0.500661	1.35927	3.32869	3.66796	mRNA
ALG3	-0.651019	11.1018	-15.4695	3.38288e-10	5.86814e-09	-6.28013	11.4273	10.7763	mRNA
CISD1	-0.560555	9.29273	-11.031	2.73473e-08	2.93891e-07	-5.55762	9.57301	9.01246	mRNA
KLHL31	-1.64562	4.01366	-6.96053	6.65132e-06	4.53852e-05	-4.50455	4.83647	3.19085	mRNA
FGF11	0.73244	5.48813	3.56722	0.00309334	0.0137762	2.95831	5.12191	5.85435	mRNA
P4HA1	-0.187741	11.5014	-2.1486	0.0496461	0.172452	-1.963	11.5953	11.4075	mRNA
TMEM45A	1.14412	7.24768	7.65119	2.29203e-06	1.68615e-05	4.72581	6.67562	7.81975	mRNA
PSMB6	0.209899	11.9296	4.35559	0.000658852	0.00327855	3.40615	11.8246	12.0345	mRNA
RASSF4	1.11905	7.74052	14.37	8.96658e-10	1.38168e-08	6.1268	7.18099	8.30005	mRNA
PKIA	1.5009	8.39629	15.5035	3.28579e-10	5.72815e-09	6.28466	7.64584	9.14674	mRNA
AOX1	-0.00622326	1.50374	-0.00946244	0.992584	0.996723	-0.00929509	1.50685	1.50063	mRNA
YWHAG	-0.444326	14.0778	-25.1061	4.83627e-13	2.26904e-11	-7.22982	14.2999	13.8556	mRNA
LRRC23	0.293858	8.62971	3.5309	0.00332468	0.0147418	2.93601	8.48278	8.77664	mRNA
JMJD6	-0.601672	10.4938	-10.4348	5.50024e-08	5.46687e-07	-5.43433	10.7946	10.193	mRNA
GPER1	1.11364	9.9301	13.1102	2.98026e-09	4.00269e-08	5.93268	9.37328	10.4869	mRNA
GPATCH11	-0.818265	10.1202	-21.2469	4.7296e-12	1.53252e-10	-6.91346	10.5293	9.71108	mRNA
SEC24C	0.406452	12.9636	15.7765	2.60539e-10	4.66413e-09	6.32061	12.7604	13.1668	mRNA
PAIP2	0.316465	11.8875	10.2402	6.95643e-08	6.74793e-07	5.39229	11.7292	12.0457	mRNA
VDAC1	-0.866879	13.3145	-23.9752	9.09394e-13	3.88824e-11	-7.14357	13.748	12.8811	mRNA
SERTAD1	0.976985	9.25732	15.9602	2.23339e-10	4.06761e-09	6.34437	8.76883	9.74582	mRNA
SLC38A5	-0.174304	1.7581	-0.53612	0.600291	0.865687	-0.523982	1.84526	1.67095	mRNA
ANAPC16	0.81513	11.2899	29.3341	5.68586e-14	4.32827e-12	7.51512	10.8823	11.6975	mRNA
CSTB	-0.519512	11.3198	-8.15359	1.09675e-06	8.52049e-06	-4.87343	11.5796	11.0601	mRNA
MED31	-0.209262	8.01653	-2.61872	0.0202265	0.0773644	-2.32212	8.12116	7.9119	mRNA
CEP250	-0.303935	11.3077	-5.57126	6.88934e-05	0.000398684	-3.98008	11.4597	11.1557	mRNA
NPY5R	0.200696	0.134122	0.745639	0.468221	0.865687	0.725377	0.0337741	0.23447	mRNA
VAMP5	0.523816	0.295682	1.89531	0.0788883	0.258063	1.75717	0.0337741	0.55759	mRNA
SNAPC3	-0.0714922	10.0534	-1.01776	0.326057	0.801697	-0.982086	10.0892	10.0177	mRNA
RIT1	-0.246859	10.2545	-5.53417	7.35993e-05	0.000424278	-3.96434	10.3779	10.131	mRNA
CLPB	-0.198421	12.0045	-9.33881	2.1648e-07	1.91683e-06	-5.1846	12.1037	11.9053	mRNA
MDH1B	0.516613	5.85651	3.02487	0.00909192	0.0373252	2.60858	5.59821	6.11482	mRNA
ATG4B	0.287673	10.8452	6.15528	2.49633e-05	0.000155396	4.21513	10.7013	10.989	mRNA
SPICE1	-0.0404956	10.0344	-0.964055	0.351376	0.844302	-0.931923	10.0546	10.0141	mRNA
SEC23IP	0.00407949	11.5933	0.0722204	0.943448	0.963103	0.0709367	11.5913	11.5954	mRNA
DCUN1D2	0.0776112	8.83813	0.940713	0.362801	0.862416	0.91004	8.79932	8.87694	mRNA
GNAI3	-0.0211031	11.8906	-0.491317	0.630815	0.865687	-0.48058	11.9012	11.8801	mRNA
PRDM16	-1.13827	3.89604	-2.44951	0.0280704	0.10386	-2.1963	4.46517	3.3269	mRNA
HEXA	0.0671274	12.1121	1.9856	0.0670221	0.224535	1.83153	12.0786	12.1457	mRNA
ZFP36L1	1.03885	13.8029	20.7332	6.59705e-12	2.01828e-10	6.86612	13.2835	14.3224	mRNA
ING1	-0.0203373	9.98832	-0.216455	0.831755	0.90129	-0.212451	9.99849	9.97815	mRNA
FANCD2OS	-0.365063	1.24748	-0.785959	0.444991	0.865687	-0.763792	1.43001	1.06495	mRNA
PEX3	-0.481845	7.94789	-7.62513	2.38341e-06	1.74925e-05	-4.71786	8.18881	7.70697	mRNA
FAM193B	-0.0250995	10.6366	-0.225241	0.825047	0.89629	-0.221059	10.6491	10.624	mRNA
USP37	-0.717572	10.2664	-16.4591	1.48156e-10	2.8532e-09	-6.40726	10.6252	9.90761	mRNA
ZGLP1	-0.097799	3.61286	-0.327319	0.74827	0.865687	-0.320922	3.66176	3.56396	mRNA
FAM210A	-0.194379	10.7939	-2.96971	0.0101422	0.0413377	-2.57094	10.8911	10.6967	mRNA
GNA15	-0.0821836	0.565803	-0.178579	0.860826	0.914203	-0.175322	0.606894	0.524711	mRNA
SRSF9	0.1554	12.2588	3.53088	0.00332485	0.0147418	2.93599	12.1811	12.3365	mRNA
RELL1	-0.856889	9.73831	-13.9177	1.36502e-09	2.00051e-08	-6.05955	10.1668	9.30987	mRNA
PRSS53	-0.108011	4.96956	-0.808195	0.432498	0.865687	-0.784925	5.02356	4.91555	mRNA
TNFRSF10D	-0.0493043	0.259122	-0.147281	0.885011	0.921584	-0.144621	0.283774	0.23447	mRNA
C6orf223	1.33152	6.35219	7.73941	2.00923e-06	1.49397e-05	4.75249	5.68643	7.01796	mRNA
PLOD3	-0.863102	13.5489	-25.5716	3.75871e-13	1.85476e-11	-7.26398	13.9804	13.1173	mRNA
BHLHE41	-2.16582	8.216	-20.2106	9.32926e-12	2.69309e-10	-6.81649	9.29891	7.13309	mRNA
RMI1	-0.719542	9.15408	-9.41195	1.96835e-07	1.75586e-06	-5.2023	9.51385	8.79431	mRNA
HAGH	0.338674	10.5233	7.48026	2.96646e-06	2.14526e-05	4.67313	10.3539	10.6926	mRNA
NOP58	-1.1172	11.2903	-29.1937	6.07481e-14	4.57454e-12	-7.50646	11.8489	10.7317	mRNA
ADPRHL1	0.0515284	6.01261	0.199428	0.844796	0.910294	0.195763	5.98684	6.03837	mRNA
NUDCD2	0.0510927	9.18166	0.662688	0.518293	0.865687	0.64598	9.15611	9.20721	mRNA
SEC14L4	0.148816	0.233182	0.461664	0.651414	0.865687	0.451799	0.158774	0.30759	mRNA
RAB17	-0.0525744	9.93662	-0.526637	0.60669	0.865687	-0.514804	9.96291	9.91034	mRNA
FAM13A	-0.505517	10.2673	-19.3182	1.7199e-11	4.50309e-10	-6.72802	10.5201	10.0145	mRNA
PYY	0.572446	1.76528	1.2487	0.232251	0.624258	1.19458	1.47905	2.0515	mRNA
CARNS1	0.844096	3.24984	1.83094	0.0884734	0.284626	1.70351	2.82779	3.67189	mRNA
INO80D	-0.0434542	11.1546	-1.15561	0.267181	0.690951	-1.10958	11.1763	11.1329	mRNA
FKBP15	-0.326681	11.0106	-9.89751	1.06113e-07	9.95478e-07	-5.31593	11.1739	10.8473	mRNA
FGFR1OP2	-0.073207	9.51033	-0.749154	0.466166	0.865687	-0.728731	9.54693	9.47372	mRNA
N6AMT1	0.137721	8.57524	1.77053	0.0984008	0.311943	1.65266	8.50637	8.6441	mRNA
ZNF296	-0.273786	4.61466	-0.85633	0.406234	0.865687	-0.830539	4.75156	4.47777	mRNA
IQCG	0.420681	8.7023	7.00466	6.20204e-06	4.25593e-05	4.51938	8.49196	8.91264	mRNA
ZNHIT1	-0.242213	11.8407	-4.63487	0.000386008	0.00199099	-3.54947	11.9618	11.7196	mRNA
ANGPTL6	-0.501956	3.97702	-3.59549	0.00292453	0.0130761	-2.97556	4.228	3.72604	mRNA
HMGCL	1.7948	9.23085	28.1903	9.83689e-14	6.73081e-12	7.44307	8.33345	10.1283	mRNA
WNK3	-0.417066	10.1374	-4.97078	0.000205357	0.00110331	-3.71233	10.3459	9.92887	mRNA
TBC1D17	0.876196	10.6677	24.9163	5.36639e-13	2.47601e-11	7.21568	10.2296	11.1058	mRNA
SNX33	0.804296	11.0269	22.6427	1.98723e-12	7.60514e-11	7.03538	10.6247	11.429	mRNA
ATG9A	-0.0431185	11.1516	-1.25933	0.228502	0.616073	-1.20423	11.1732	11.1301	mRNA
BNIP3L	0.259215	11.9068	4.65559	0.000371127	0.00192109	3.55981	11.7772	12.0364	mRNA
NDUFC1	0.326143	9.74194	5.25952	0.000120735	0.000672167	3.84463	9.57887	9.90501	mRNA
GLTPD2	0.023816	1.28404	0.0554069	0.956597	0.972361	0.0544242	1.27214	1.29595	mRNA
RBM39	0.229857	12.8059	3.70411	0.00235806	0.0107111	3.04098	12.691	12.9208	mRNA
VKORC1	0.0796809	9.22867	0.547799	0.592457	0.865687	0.535279	9.18883	9.26851	mRNA
UBA5	-0.15999	10.2426	-5.28419	0.000115436	0.000644808	-3.85562	10.3226	10.1626	mRNA
AGPAT2	-0.237656	11.1717	-9.84193	1.13755e-07	1.06265e-06	-5.30326	11.2905	11.0529	mRNA
EIF3I	-0.327098	13.3469	-12.9568	3.47312e-09	4.61001e-08	-5.90751	13.5105	13.1834	mRNA
GOLT1B	0.0714294	9.53599	1.86929	0.0826444	0.26855	1.73554	9.50027	9.5717	mRNA
DNAJB9	-0.232333	9.34886	-3.16944	0.00682276	0.0286088	-2.70537	9.46502	9.23269	mRNA
DNAI1	1.8344	3.47523	4.93031	0.00022142	0.00118475	3.69323	2.55803	4.39243	mRNA
NEK6	0.00292425	11.3458	0.0423501	0.966818	0.979711	0.0415998	11.3443	11.3473	mRNA
SLC35B4	-1.39968	10.9445	-55.8924	7.3849e-18	1.10626e-14	-8.60877	11.6444	10.2447	mRNA
TMEM51	-1.5975	7.16028	-18.1553	3.97577e-11	9.21834e-10	-6.60498	7.95903	6.36153	mRNA
PPCS	0.248688	10.0081	4.99015	0.000198102	0.00106761	3.72142	9.88374	10.1324	mRNA
GZMM	0.172897	1.42662	0.291561	0.774898	0.865687	0.285974	1.34018	1.51307	mRNA
CLCN2	0.051499	8.92372	0.977403	0.344958	0.832863	0.944415	8.89797	8.94946	mRNA
AP5M1	0.0286558	10.393	0.35286	0.72945	0.865687	0.345858	10.3787	10.4074	mRNA
CHD1L	-0.977984	11.4577	-38.5131	1.31441e-15	2.74082e-13	-7.99324	11.9467	10.9687	mRNA
COQ7	-0.0573317	10.0241	-0.792769	0.441141	0.865687	-0.770268	10.0527	9.99539	mRNA
GYS1	-0.0937384	12.0626	-1.60639	0.130502	0.395899	-1.51213	12.1094	12.0157	mRNA
LPO	0.908418	1.65322	1.74945	0.102091	0.321746	1.6348	1.19902	2.10743	mRNA
GPR61	-0.24617	2.561	-0.47984	0.638751	0.865687	-0.469446	2.68409	2.43792	mRNA
KIAA2013	0.0274194	11.1898	0.549938	0.591028	0.865687	0.537346	11.1761	11.2035	mRNA
ENKUR	-1.45057	2.31148	-3.42221	0.00412655	0.0179884	-2.86832	3.03676	1.58619	mRNA
HECTD1	0.0221046	14.1672	0.108148	0.915413	0.942212	0.106214	14.1561	14.1783	mRNA
C2CD3	0.0369107	10.6858	0.957705	0.354459	0.848963	0.925975	10.6673	10.7042	mRNA
OXSR1	0.306682	11.8617	11.5623	1.50479e-08	1.72592e-07	5.66102	11.7083	12.015	mRNA
ROMO1	-0.0192771	10.6687	-0.297309	0.770597	0.865687	-0.291595	10.6783	10.659	mRNA
OGFOD2	0.225094	6.80285	4.45628	0.000542819	0.00274016	3.45869	6.6903	6.9154	mRNA
PIH1D1	0.0295519	11.1584	0.76243	0.458457	0.865687	0.741389	11.1437	11.1732	mRNA
SLC41A2	0.830714	6.88456	5.99449	3.28574e-05	0.000200695	4.1527	6.46921	7.29992	mRNA
GPN3	-0.887672	8.90697	-17.5737	6.15985e-11	1.33593e-09	-6.53981	9.3508	8.46313	mRNA
MAPK7	0.202024	10.1031	4.86585	0.00024974	0.0013257	3.66253	10.0021	10.2041	mRNA
EIF4A1	-0.319165	8.88524	-4.01583	0.00127584	0.00604538	-3.22136	9.04482	8.72565	mRNA
CP	0.115937	0.841743	0.231606	0.820195	0.893124	0.227294	0.783774	0.899711	mRNA
NSMF	-0.307883	12.2103	-7.66555	2.24328e-06	1.65451e-05	-4.73017	12.3642	12.0563	mRNA
MRPS18B	0.28002	10.9426	5.82076	4.43943e-05	0.000264501	4.08333	10.8026	11.0826	mRNA
CHD6	0.337719	12.4931	7.98574	1.39819e-06	1.06765e-05	4.82526	12.3242	12.6619	mRNA
TMEM18	-0.0379245	9.722	-0.553062	0.588944	0.865687	-0.540367	9.74097	9.70304	mRNA
SLC35E3	-0.252454	9.58047	-3.67951	0.00247579	0.011207	-3.02629	9.7067	9.45425	mRNA
P2RX3	-0.174304	0.821622	-0.348128	0.732923	0.865687	-0.34124	0.908774	0.73447	mRNA
WDR61	-0.428934	10.6552	-9.44333	1.88995e-07	1.69132e-06	-5.20985	10.8697	10.4407	mRNA
NDC1	-0.387674	11.0214	-3.91597	0.0015522	0.00725328	-3.16474	11.2153	10.8276	mRNA
RPL3	0.198825	16.2778	4.20594	0.000880314	0.00427657	3.32622	16.1784	16.3772	mRNA
LEP	0.200696	0.259122	0.733589	0.475305	0.865687	0.713873	0.158774	0.35947	mRNA
VWCE	0.567615	5.62647	3.59421	0.00293195	0.0131073	2.97478	5.34266	5.91028	mRNA
BSCL2	0.487729	7.40772	4.14665	0.000987994	0.00476557	3.29392	7.16386	7.65159	mRNA
PNKP	0.128198	11.0048	2.02781	0.0620536	0.209698	1.86591	10.9407	11.0689	mRNA
GTSE1	0.030582	11.1851	0.157746	0.876909	0.91663	0.154889	11.1698	11.2004	mRNA
EPHB6	0.583057	0.971543	0.950362	0.358048	0.855333	0.919092	0.680015	1.26307	mRNA
ATP6V0D1	-0.154427	11.8642	-5.38241	9.66285e-05	0.00054674	-3.89891	11.9414	11.7869	mRNA
DDX50	0.18714	11.0979	4.79814	0.000283555	0.00149228	3.62988	11.0043	11.1914	mRNA
LCN10	-1.08773	2.1703	-2.83457	0.0132468	0.0527068	-2.47706	2.71417	1.62643	mRNA
PNPLA7	0.798908	7.05506	6.15964	2.47791e-05	0.000154449	4.2168	6.6556	7.45451	mRNA
ALKBH5	1.06587	11.4376	29.4462	5.3947e-14	4.20351e-12	7.52199	10.9047	11.9706	mRNA
RNF181	0.50907	10.3393	9.25921	2.40246e-07	2.11123e-06	5.16515	10.0848	10.5939	mRNA
CARF	1.09232	7.71726	10.8671	3.30378e-08	3.4739e-07	5.52453	7.1711	8.26342	mRNA
KCNG3	-1.92639	4.42197	-9.00102	3.38375e-07	2.90419e-06	-5.10071	5.38517	3.45878	mRNA
DNAJB2	1.24097	11.1043	19.0821	2.03103e-11	5.19448e-10	6.70378	10.4838	11.7248	mRNA
C4orf3	0.576935	11.0987	12.3579	6.40825e-09	7.92884e-08	5.80574	10.8102	11.3872	mRNA
ZMYND15	0.903851	2.36574	2.38108	0.0320071	0.116943	2.14432	1.91381	2.81766	mRNA
CARS2	-0.253435	10.7323	-9.31347	2.23764e-07	1.97674e-06	-5.17843	10.859	10.6055	mRNA
ADAT2	-1.55725	7.76806	-24.9649	5.22499e-13	2.4243e-11	-7.21932	8.54668	6.98944	mRNA
MRPL23	-0.2715	10.0087	-3.58129	0.00300813	0.0134227	-2.96691	10.1444	9.87294	mRNA
FANCM	-0.653031	9.49188	-18.9532	2.22585e-11	5.59049e-10	-6.69038	9.8184	9.16537	mRNA
SLC16A3	1.66682	6.25338	10.5392	4.85594e-08	4.89139e-07	5.45651	5.41997	7.08679	mRNA
PDE12	-0.469708	11.0715	-14.3384	9.23006e-10	1.41812e-08	-6.12219	11.3064	10.8367	mRNA
FAM162A	-0.493849	9.36849	-10.8385	3.41534e-08	3.57061e-07	-5.51869	9.61541	9.12157	mRNA
SPAG4	0.192705	5.78435	2.41588	0.0299436	0.110065	2.17084	5.688	5.8807	mRNA
FAM174A	0.0583188	8.67893	0.755244	0.46262	0.865687	0.734539	8.64977	8.70809	mRNA
DHX40	0.476467	11.7971	11.7731	1.1946e-08	1.40354e-07	5.70049	11.5589	12.0354	mRNA
TSFM	-0.271901	9.67885	-7.55297	2.657e-06	1.93717e-05	-4.6957	9.8148	9.5429	mRNA
PKD2L1	0.564057	0.888923	1.23969	0.235468	0.629862	1.18639	0.606894	1.17095	mRNA
APOLD1	0.0610336	8.37304	0.108381	0.915231	0.942071	0.106443	8.34253	8.40356	mRNA
CAPRIN1	0.00382029	14.1967	0.0695336	0.945548	0.964731	0.0682982	14.1948	14.1986	mRNA
FKBP3	0.133702	11.1767	2.81055	0.0138888	0.0549853	2.46013	11.1098	11.2435	mRNA
KNTC1	-0.58837	10.9658	-7.42214	3.24112e-06	2.32983e-05	-4.65492	11.26	10.6716	mRNA
TRPA1	-0.174304	0.446622	-0.489835	0.631837	0.865687	-0.479143	0.533774	0.35947	mRNA
MRS2	-0.448187	11.1935	-14.2115	1.0375e-09	1.57612e-08	-6.10353	11.4176	10.9695	mRNA
CORIN	1.76358	4.34972	4.95565	0.000211215	0.0011326	3.70521	3.46793	5.23151	mRNA
WDPCP	0.0547772	7.96056	0.506805	0.62018	0.865687	0.495596	7.93318	7.98795	mRNA
EGFL7	0.102524	10.1719	1.76794	0.0988473	0.313155	1.65047	10.1206	10.2232	mRNA
STC1	0.835298	0.826423	1.72476	0.106568	0.333672	1.61381	0.408774	1.24407	mRNA
EXOSC5	-1.36619	8.78081	-17.5326	6.35646e-11	1.3736e-09	-6.53511	9.4639	8.09771	mRNA
CDC34	0.48765	11.675	11.4629	1.67985e-08	1.90154e-07	5.6421	11.4312	11.9188	mRNA
POLL	0.77971	10.5543	15.6194	2.9762e-10	5.24291e-09	6.30001	10.1644	10.9441	mRNA
C1orf54	-0.755404	5.62922	-5.56682	6.94404e-05	0.000401628	-3.9782	6.00692	5.25152	mRNA
METTL23	-0.191826	9.87971	-4.23443	0.000832933	0.00406145	-3.34161	9.97563	9.7838	mRNA
QPCTL	-0.277495	9.43474	-3.39415	0.00436338	0.01894	-2.85062	9.57349	9.29599	mRNA
RASD1	-0.544224	2.38834	-1.55332	0.142655	0.425784	-1.46597	2.66046	2.11623	mRNA
VMO1	1.11145	3.04214	3.35141	0.00475063	0.0205085	2.82347	2.48642	3.59786	mRNA
TM2D3	-0.0166832	9.40723	-0.369456	0.717316	0.865687	-0.362048	9.41557	9.39889	mRNA
ARL6IP4	0.544368	4.02052	2.37442	0.0324171	0.118297	2.13923	3.74833	4.2927	mRNA
LMLN	-0.544721	9.34123	-10.3827	5.85508e-08	5.78665e-07	-5.42317	9.61359	9.06887	mRNA
TUBG2	0.934144	9.57779	17.2957	7.63001e-11	1.60097e-09	6.50772	9.11072	10.0449	mRNA
PSEN2	-0.717263	10.065	-14.2397	1.01083e-09	1.53895e-08	-6.10769	10.4236	9.70637	mRNA
SFMBT1	-0.393753	10.3138	-7.67648	2.20689e-06	1.62911e-05	-4.73349	10.5107	10.1169	mRNA
NFKBIL1	0.546474	9.25428	6.21264	2.2652e-05	0.000142105	4.23701	8.98104	9.52751	mRNA
HSPE1	-0.490798	9.69274	-3.49603	0.0035632	0.0157172	-2.91445	9.93814	9.44734	mRNA
SYTL2	0.597815	9.63154	4.25207	0.000804912	0.00393849	3.3511	9.33264	9.93045	mRNA
[truncated: 150 more rows]

## Sheet: S1b_um-net-edge
source	target	corr_p-value	corr_spearman	mutual_information	int_type
hsa-miR-211-5p	HLA-DRB1	0.75	-0.4	0.00146915	miRNA-mRNA
hsa-miR-211-3p	RPL36	0.0833333	-1	2.02844e-05	miRNA-mRNA
hsa-miR-211-5p	IL11	0.75	-0.4	0.000181811	miRNA-mRNA
hsa-miR-211-3p	MXRA7	0.0833333	-1	0.000114095	miRNA-mRNA
hsa-miR-211-3p	SUMO1	0.416667	-0.6	0.000141735	miRNA-mRNA
hsa-miR-211-3p	AQR	0.416667	-0.6	9.75406e-05	miRNA-mRNA
hsa-miR-211-3p	RNF146	0.416667	-0.6	0.000388431	miRNA-mRNA
hsa-miR-211-3p	FANCC	0.333333	-0.8	0.000616449	miRNA-mRNA
hsa-miR-211-3p	BCAT1	0.333333	-0.8	0.00872254	miRNA-mRNA
hsa-miR-211-3p	VCAM1	0.262135	-0.737865	0.328987	miRNA-mRNA
hsa-miR-211-3p	RAPGEF1	0.75	-0.4	4.45404e-05	miRNA-mRNA
hsa-miR-211-3p	EPHA2	0.333333	-0.8	0.00019662	miRNA-mRNA
hsa-miR-211-5p	SPIB	0.367544	-0.632456	6.54001e-05	miRNA-mRNA
hsa-miR-211-3p	ASCL2	0.333333	-0.8	0.15215	miRNA-mRNA
hsa-miR-211-3p	TSLP	0.75	-0.4	0.043156	miRNA-mRNA
hsa-miR-211-3p	IGF1	0.333333	-0.8	0.0388163	miRNA-mRNA
hsa-miR-211-3p	OGT	0.416667	-0.6	6.1643e-05	miRNA-mRNA
hsa-miR-211-3p	SCD	0.333333	-0.8	4.37758e-06	miRNA-mRNA
hsa-miR-211-5p	FSTL4	0.416667	-0.6	0.000286079	miRNA-mRNA
hsa-miR-25-3p	EIF4EBP1	0.416667	-0.6	0.0149904	miRNA-mRNA
hsa-miR-25-3p	NRAS	0.416667	-0.6	0.00569494	miRNA-mRNA
hsa-miR-25-5p	CCDC38	0.333333	-0.8	0.000521068	miRNA-mRNA
hsa-miR-25-3p	HSP90AA1	0.416667	-0.6	0.0120182	miRNA-mRNA
hsa-miR-25-3p	ARPC5L	0.416667	-0.6	0.00126916	miRNA-mRNA
hsa-miR-25-3p	HSPA8	0.416667	-0.6	0.010189	miRNA-mRNA
hsa-miR-25-3p	ZNF598	0.416667	-0.6	0.00604203	miRNA-mRNA
hsa-miR-25-5p	HSP90B1	0.333333	-0.8	0.00077495	miRNA-mRNA
hsa-miR-25-5p	FAAH	0.75	-0.4	0.00445873	miRNA-mRNA
hsa-miR-25-5p	JAM2	0.333333	-0.8	0.000949112	miRNA-mRNA
hsa-miR-25-3p	MYC	0.416667	-0.6	0.0907658	miRNA-mRNA
hsa-miR-25-3p	EIF5A2	0.416667	-0.6	0.0025954	miRNA-mRNA
hsa-miR-25-3p	SSRP1	0.416667	-0.6	0.00668032	miRNA-mRNA
hsa-miR-25-5p	RNF20	0.75	-0.4	0.0069506	miRNA-mRNA
hsa-miR-25-5p	NMNAT1	0.916667	-0.2	0.00721325	miRNA-mRNA
hsa-miR-25-5p	NFIC	0.916667	-0.2	0.00121754	miRNA-mRNA
hsa-miR-25-3p	RNASEH2A	0.416667	-0.6	0.00012976	miRNA-mRNA
hsa-miR-25-5p	BANP	0.916667	-0.2	0.0056582	miRNA-mRNA
hsa-miR-25-3p	PER2	0.416667	-0.6	0.000830629	miRNA-mRNA
hsa-miR-25-5p	SPRED1	0.916667	-0.2	0.00384207	miRNA-mRNA
hsa-miR-25-3p	NARF	0.416667	-0.6	0.00280782	miRNA-mRNA
hsa-miR-25-3p	CDK5R1	0.416667	-0.6	0.0252754	miRNA-mRNA
hsa-miR-25-3p	BCAT1	0.416667	-0.6	0.000174836	miRNA-mRNA
hsa-miR-25-3p	EZH2	0.416667	-0.6	0.00306089	miRNA-mRNA
hsa-miR-25-3p	CDK4	0.416667	-0.6	0.0158198	miRNA-mRNA
hsa-miR-25-3p	NF2	0.416667	-0.6	0.00464486	miRNA-mRNA
hsa-miR-25-3p	SLC25A32	0.416667	-0.6	0.00654756	miRNA-mRNA
hsa-miR-25-3p	YBX1	0.416667	-0.6	0.0185829	miRNA-mRNA
hsa-miR-25-3p	EIF4EBP2	0.416667	-0.6	0.0143129	miRNA-mRNA
hsa-miR-25-3p	IL6ST	0.416667	-0.6	0.00811724	miRNA-mRNA
hsa-miR-3125	B4GALT1	0.75	-0.4	0.000523143	miRNA-mRNA
hsa-miR-3125	HMGA1	0.916667	-0.2	1.96266e-05	miRNA-mRNA
hsa-miR-3125	SON	0.916667	-0.2	2.41282e-05	miRNA-mRNA
hsa-miR-3125	PIN1	0.916667	-0.2	0.000189287	miRNA-mRNA
hsa-miR-3125	DUSP7	0.75	-0.4	0.000496583	miRNA-mRNA
hsa-miR-3125	HSP90AA1	0.333333	-0.8	1.61456e-05	miRNA-mRNA
hsa-miR-3125	CCND2	0.0513167	-0.948683	0.0380777	miRNA-mRNA
hsa-miR-3125	PIM3	0.333333	-0.8	0.000289676	miRNA-mRNA
hsa-miR-3125	AGPS	0.333333	-0.8	0.00049949	miRNA-mRNA
hsa-miR-3125	SOD2	0.75	-0.4	0.000581516	miRNA-mRNA
hsa-miR-3125	FKBP1A	0.916667	-0.2	6.22263e-05	miRNA-mRNA
hsa-miR-3125	IPMK	0.75	-0.4	0.00114372	miRNA-mRNA
hsa-miR-3682-5p	ORMDL1	0.333333	-0.8	0.000154049	miRNA-mRNA
hsa-miR-3682-3p	AQR	0.552786	-0.447214	0.000112521	miRNA-mRNA
hsa-miR-3682-3p	IRF2BP2	0.552786	-0.447214	5.23163e-05	miRNA-mRNA
hsa-miR-3682-5p	NAV1	0.0833333	-1	7.99068e-05	miRNA-mRNA
hsa-miR-3682-5p	NLK	0.333333	-0.8	0.000117496	miRNA-mRNA
hsa-miR-3682-5p	HMGCR	0.333333	-0.8	2.74108e-05	miRNA-mRNA
hsa-miR-570-3p	CCDC115	0.262135	-0.737865	0.000586658	miRNA-mRNA
hsa-miR-570-3p	GRK5	0.789181	-0.210819	0.000309466	miRNA-mRNA
hsa-miR-570-3p	CD46	0.789181	-0.210819	5.70786e-05	miRNA-mRNA
hsa-miR-570-3p	PAX2	0.0513167	-0.948683	0.0695725	miRNA-mRNA
hsa-miR-570-3p	NDRG1	0.262135	-0.737865	0.000271626	miRNA-mRNA
hsa-miR-570-3p	BCL2L11	0.262135	-0.737865	0.000403198	miRNA-mRNA
hsa-miR-570-3p	CHSY1	0.894591	-0.105409	0.000303599	miRNA-mRNA
hsa-miR-4426	PPARA	0.75	-0.4	0.000361727	miRNA-mRNA
hsa-miR-4426	BCL3	0.333333	-0.8	0.00424693	miRNA-mRNA
hsa-miR-4426	SPRY1	0.333333	-0.8	0.000951008	miRNA-mRNA
hsa-miR-621	CEP72	0.225403	-0.774597	0.000730648	miRNA-mRNA
hsa-miR-621	PAWR	0.741801	-0.258199	0.000224013	miRNA-mRNA
hsa-miR-621	ACTG1	0.741801	-0.258199	1.92818e-06	miRNA-mRNA
hsa-let-7d-5p	LBR	0.416667	-0.6	0.00713556	mRNA-mRNA
hsa-let-7d-5p	IL13	0.367544	-0.632456	0.000410375	mRNA-mRNA
hsa-let-7d-5p	CD59	0.416667	-0.6	0.00513888	mRNA-mRNA
hsa-let-7d-5p	ICOSLG	0.75	-0.4	0.000808311	mRNA-mRNA
hsa-let-7d-5p	EDN1	0.225403	-0.774597	0.000117112	mRNA-mRNA
hsa-miR-4755-5p	EEF2	0.916667	-0.2	3.52378e-06	miRNA-mRNA
hsa-miR-4755-3p	PLA2G4A	0.225403	-0.774597	0.000224897	miRNA-mRNA
hsa-miR-4755-5p	HLA-DRB1	0.333333	-0.8	0.138074	miRNA-mRNA
hsa-miR-4755-5p	VASP	0.75	-0.4	0.000278054	miRNA-mRNA
hsa-miR-4755-3p	STK4	0.741801	-0.258199	4.88799e-05	miRNA-mRNA
hsa-miR-4755-5p	TCF7L2	0.75	-0.4	0.000933787	miRNA-mRNA
hsa-miR-4755-5p	NEGR1	0.333333	-0.8	0.0738453	miRNA-mRNA
hsa-miR-4755-3p	PPARA	0.225403	-0.774597	0.000108069	miRNA-mRNA
hsa-miR-4755-5p	EXOC5	0.75	-0.4	0.000247551	miRNA-mRNA
hsa-miR-4755-3p	DDIT4	0.225403	-0.774597	0.000130694	miRNA-mRNA
hsa-miR-4755-3p	APAF1	0.741801	-0.258199	0.000120354	miRNA-mRNA
hsa-miR-4755-5p	TXNIP	0.75	-0.4	0.00454004	miRNA-mRNA
hsa-miR-4755-3p	CARHSP1	0.225403	-0.774597	6.44417e-05	miRNA-mRNA
hsa-miR-4755-3p	BBC3	0.225403	-0.774597	0.000255214	miRNA-mRNA
hsa-miR-4755-5p	MACC1	0.333333	-0.8	0.0238598	miRNA-mRNA
hsa-miR-4755-3p	DMXL1	0.741801	-0.258199	5.44785e-05	miRNA-mRNA
hsa-miR-4755-5p	RHOB	0.75	-0.4	0.00773406	miRNA-mRNA
hsa-miR-4755-3p	SLC38A9	0.741801	-0.258199	0.000311399	miRNA-mRNA
hsa-miR-4755-3p	FGG	0.455669	-0.544331	0.636514	miRNA-mRNA
hsa-miR-4755-3p	FKBP14	0.741801	-0.258199	9.47202e-05	miRNA-mRNA
hsa-miR-4755-3p	ATP1A2	0.183503	-0.816497	0.106545	miRNA-mRNA
hsa-miR-4755-5p	BTLA	0.0513167	-0.948683	0.00700572	miRNA-mRNA
hsa-miR-4755-3p	PCBD2	0.225403	-0.774597	0.00118065	miRNA-mRNA
hsa-miR-4755-3p	RBBP4	0.741801	-0.258199	2.38903e-05	miRNA-mRNA
hsa-miR-4755-3p	PEBP1	0.741801	-0.258199	1.66377e-05	miRNA-mRNA
hsa-miR-4755-3p	ACTG1	0.225403	-0.774597	1.41904e-06	miRNA-mRNA
hsa-miR-4755-3p	ZFYVE9	0.741801	-0.258199	0.000150717	miRNA-mRNA
hsa-miR-4755-5p	FSTL4	0.333333	-0.8	0.0697611	miRNA-mRNA
hsa-miR-4755-3p	TAF8	0.225403	-0.774597	8.36317e-05	miRNA-mRNA
hsa-miR-4755-3p	SMCR8	0.225403	-0.774597	5.42098e-05	miRNA-mRNA
hsa-miR-4755-5p	AMOTL2	0.75	-0.4	0.000139497	miRNA-mRNA
hsa-miR-4755-3p	MAN2A2	0.225403	-0.774597	9.2677e-05	miRNA-mRNA
hsa-miR-4755-5p	SEMA4G	0.916667	-0.2	0.000911086	miRNA-mRNA
hsa-miR-4755-5p	IRF2BP2	0.916667	-0.2	9.02148e-05	miRNA-mRNA
hsa-miR-4755-3p	WT1	0.741801	-0.258199	0.0218259	miRNA-mRNA
hsa-miR-4755-3p	LZIC	0.741801	-0.258199	0.000138624	miRNA-mRNA
hsa-miR-4755-5p	BZW1	0.75	-0.4	0.000188442	miRNA-mRNA
hsa-miR-4664-5p	HDGF	0.367544	-0.632456	5.99152e-06	miRNA-mRNA
hsa-miR-4664-5p	MUC17	0.727834	-0.272166	0.0275299	miRNA-mRNA
hsa-miR-4664-5p	ELN	0.111111	-0.888889	0.065774	miRNA-mRNA
hsa-miR-4664-5p	GLRX	0.0513167	-0.948683	0.00103232	miRNA-mRNA
hsa-miR-4664-5p	PFN1	0.683772	-0.316228	2.69819e-06	miRNA-mRNA
hsa-miR-573	TXNIP	0.333333	-0.8	0.00255873	miRNA-mRNA
hsa-miR-573	MCAM	0.916667	-0.2	3.48633e-05	miRNA-mRNA
hsa-miR-573	CANX	0.916667	-0.2	4.97597e-06	miRNA-mRNA
hsa-miR-573	SMCR8	0.75	-0.4	6.12291e-05	miRNA-mRNA
hsa-miR-573	IFNGR1	0.916667	-0.2	0.000401614	miRNA-mRNA
hsa-miR-186-3p	HAS2	0.741801	-0.258199	0.00146548	miRNA-mRNA
hsa-miR-186-5p	PGK1	0.75	-0.4	0.0105049	miRNA-mRNA
hsa-miR-186-5p	TBK1	0.916667	-0.2	0.00352425	miRNA-mRNA
hsa-miR-186-3p	TNFSF15	0.42265	-0.57735	0.410116	miRNA-mRNA
hsa-miR-186-5p	BLOC1S6	0.916667	-0.2	0.00695702	miRNA-mRNA
hsa-miR-186-5p	BLMH	0.75	-0.4	0.00590273	miRNA-mRNA
hsa-miR-186-5p	APC	0.916667	-0.2	0.00802558	miRNA-mRNA
hsa-miR-186-5p	HSP90AA1	0.75	-0.4	0.00540634	miRNA-mRNA
hsa-miR-186-5p	BTLA	0.262135	-0.737865	1.7136e-05	miRNA-mRNA
hsa-miR-186-5p	HSP90AB1	0.75	-0.4	0.00226379	miRNA-mRNA
hsa-miR-186-3p	KALRN	0.741801	-0.258199	0.00017247	miRNA-mRNA
hsa-miR-186-5p	FGF2	0.916667	-0.2	5.43669e-05	miRNA-mRNA
hsa-miR-186-5p	PTP4A1	0.75	-0.4	0.00895233	miRNA-mRNA
hsa-miR-186-5p	YWHAE	0.75	-0.4	0.0134514	miRNA-mRNA
hsa-miR-186-5p	RSRC2	0.916667	-0.2	0.00425238	miRNA-mRNA
hsa-miR-186-5p	SOAT1	0.75	-0.4	0.0230906	miRNA-mRNA
hsa-miR-186-5p	EPHA2	0.75	-0.4	0.00282115	miRNA-mRNA
hsa-miR-186-3p	SH3BP2	0.741801	-0.258199	3.71056e-05	miRNA-mRNA
hsa-miR-186-3p	EREG	0.666667	-0.333333	0.636514	miRNA-mRNA
hsa-miR-186-5p	ITGB8	0.416667	-0.6	0.034679	miRNA-mRNA
hsa-miR-186-5p	PGAM1	0.75	-0.4	0.00657897	miRNA-mRNA
hsa-miR-186-5p	MYC	0.75	-0.4	0.120961	miRNA-mRNA
hsa-miR-186-5p	AKR1A1	0.75	-0.4	0.00302515	miRNA-mRNA
hsa-miR-186-5p	FASN	0.75	-0.4	0.00744801	miRNA-mRNA
hsa-miR-186-5p	CBX3	0.916667	-0.2	0.00724116	miRNA-mRNA
hsa-miR-186-5p	EXOC5	0.75	-0.4	0.00445319	miRNA-mRNA
hsa-miR-186-5p	NAA15	0.75	-0.4	0.0261019	miRNA-mRNA
hsa-miR-186-5p	RPL36	0.916667	-0.2	0.00446804	miRNA-mRNA
hsa-miR-186-5p	CBR1	0.916667	-0.2	0.00480928	miRNA-mRNA
hsa-miR-186-5p	MDH1	0.916667	-0.2	0.00716632	miRNA-mRNA
hsa-miR-186-5p	FRK	0.0833333	-1	0.00265965	miRNA-mRNA
hsa-miR-186-5p	DDX21	0.75	-0.4	0.082282	miRNA-mRNA
hsa-miR-186-3p	TLR7	0.455669	-0.544331	0.214559	miRNA-mRNA
hsa-miR-186-5p	RBM8A	0.75	-0.4	0.00565872	miRNA-mRNA
hsa-miR-186-5p	CDK5R1	0.75	-0.4	0.0613455	miRNA-mRNA
hsa-miR-186-3p	UBE2V2	0.741801	-0.258199	3.21021e-05	miRNA-mRNA
hsa-miR-186-5p	ANKRD26	0.75	-0.4	0.00627164	miRNA-mRNA
hsa-miR-186-5p	PNP	0.75	-0.4	0.024067	miRNA-mRNA
hsa-miR-186-5p	TSR1	0.75	-0.4	0.0320767	miRNA-mRNA
hsa-miR-186-5p	LPCAT1	0.75	-0.4	0.00934667	miRNA-mRNA
hsa-miR-186-5p	CGGBP1	0.333333	-0.8	0.0106437	miRNA-mRNA
hsa-miR-186-5p	EIF3C	0.916667	-0.2	0.0017068	miRNA-mRNA
hsa-miR-186-5p	RBPJ	0.916667	-0.2	0.00384182	miRNA-mRNA
hsa-miR-186-5p	SMARCA5	0.75	-0.4	0.00515044	miRNA-mRNA
hsa-miR-186-5p	PSMD9	0.75	-0.4	0.000868334	miRNA-mRNA
hsa-miR-186-5p	LZIC	0.916667	-0.2	0.00262634	miRNA-mRNA
hsa-miR-186-3p	PRIM1	0.741801	-0.258199	0.00017075	miRNA-mRNA
hsa-miR-186-3p	CYCS	0.741801	-0.258199	1.59367e-05	miRNA-mRNA
hsa-miR-186-5p	DUS3L	0.75	-0.4	0.0172034	miRNA-mRNA
hsa-miR-186-5p	RPL27	0.916667	-0.2	0.00463549	miRNA-mRNA
hsa-miR-186-5p	DSP	0.333333	-0.8	0.0014016	miRNA-mRNA
hsa-miR-186-5p	SLC7A5	0.75	-0.4	0.0531034	miRNA-mRNA
hsa-miR-186-5p	TNFRSF10A	0.225403	-0.774597	1.35546e-05	miRNA-mRNA
hsa-miR-186-3p	RBL1	0.741801	-0.258199	0.000113791	miRNA-mRNA
hsa-miR-186-5p	YY1	0.75	-0.4	0.0055502	miRNA-mRNA
hsa-miR-186-5p	LBR	0.333333	-0.8	0.00832029	miRNA-mRNA
hsa-miR-186-5p	FOXM1	0.333333	-0.8	0.015466	miRNA-mRNA
hsa-miR-186-5p	B2M	0.75	-0.4	0.00761156	miRNA-mRNA
hsa-miR-186-3p	HILPDA	0.741801	-0.258199	0.00018762	miRNA-mRNA
hsa-miR-186-5p	RASSF1	0.75	-0.4	0.00155274	miRNA-mRNA
hsa-miR-186-5p	LBP	0.741801	-0.258199	8.27307e-06	miRNA-mRNA
hsa-miR-186-3p	AMD1	0.741801	-0.258199	5.29545e-05	miRNA-mRNA
hsa-miR-186-5p	RNF111	0.75	-0.4	0.00459652	miRNA-mRNA
hsa-miR-186-5p	TOP1	0.916667	-0.2	0.00582855	miRNA-mRNA
hsa-miR-186-3p	WWC1	0.741801	-0.258199	0.000141845	miRNA-mRNA
hsa-miR-186-5p	TULP4	0.916667	-0.2	0.00717775	miRNA-mRNA
hsa-miR-186-5p	PER2	0.75	-0.4	0.00357405	miRNA-mRNA
hsa-miR-186-5p	PDCD10	0.916667	-0.2	0.00296975	miRNA-mRNA
hsa-miR-186-5p	CAD	0.75	-0.4	0.025264	miRNA-mRNA
hsa-miR-186-5p	KIF14	0.333333	-0.8	0.0105998	miRNA-mRNA
hsa-miR-186-5p	HAUS6	0.75	-0.4	0.00883651	miRNA-mRNA
hsa-miR-186-3p	CD28	0.741801	-0.258199	0.0104773	miRNA-mRNA
hsa-miR-186-3p	SLC8A3	0.455669	-0.544331	0.562335	miRNA-mRNA
hsa-miR-186-5p	PTTG1	0.75	-0.4	0.00863512	miRNA-mRNA
hsa-miR-186-5p	FUT11	0.75	-0.4	0.00256219	miRNA-mRNA
hsa-miR-186-5p	DNAJC8	0.75	-0.4	0.00975466	miRNA-mRNA
hsa-miR-186-5p	BRCA1	0.75	-0.4	0.0225551	miRNA-mRNA
hsa-miR-186-3p	FAHD1	0.741801	-0.258199	5.7112e-05	miRNA-mRNA
hsa-miR-186-5p	HNRNPL	0.916667	-0.2	0.0040684	miRNA-mRNA
hsa-miR-186-5p	ZBTB21	0.75	-0.4	0.00409775	miRNA-mRNA
hsa-miR-186-5p	MAT2A	0.75	-0.4	0.0142426	miRNA-mRNA
hsa-miR-186-5p	CSDE1	0.75	-0.4	0.00294621	miRNA-mRNA
hsa-miR-186-5p	ST3GAL5	0.75	-0.4	0.00138952	miRNA-mRNA
hsa-miR-186-5p	RRM2	0.75	-0.4	0.0194536	miRNA-mRNA
hsa-miR-186-3p	CCL5	0.727834	-0.272166	0.219512	miRNA-mRNA
hsa-miR-186-5p	NID1	0.75	-0.4	0.000111615	miRNA-mRNA
hsa-miR-186-3p	SLC43A3	0.741801	-0.258199	0.000742062	miRNA-mRNA
hsa-miR-186-5p	YWHAH	0.916667	-0.2	0.00635466	miRNA-mRNA
hsa-miR-186-5p	ALDH16A1	0.75	-0.4	0.00473559	miRNA-mRNA
hsa-miR-146a-5p	PRKCE	0.416667	-0.6	0.000349979	miRNA-mRNA
hsa-miR-146a-5p	CCL5	0.789181	-0.210819	1.03489e-07	miRNA-mRNA
hsa-miR-146a-5p	GRAP2	0.416667	-0.6	2.22426e-06	miRNA-mRNA
hsa-miR-146a-5p	BCL2A1	0.75	-0.4	3.24469e-07	miRNA-mRNA
hsa-miR-146a-3p	SOD2	0.75	-0.4	0.00134952	miRNA-mRNA
hsa-miR-146a-5p	SLPI	0.333333	-0.8	3.21999e-06	miRNA-mRNA
hsa-miR-146a-5p	BRCA1	0.416667	-0.6	0.000274807	miRNA-mRNA
hsa-miR-146a-5p	EGFR	0.916667	-0.2	9.73416e-08	miRNA-mRNA
hsa-miR-146a-5p	POU3F1	0.333333	-0.8	3.73572e-06	miRNA-mRNA
hsa-miR-146a-3p	RREB1	0.333333	-0.8	0.000250649	miRNA-mRNA
hsa-miR-146a-3p	IRS2	0.333333	-0.8	0.000611913	miRNA-mRNA
hsa-miR-146a-5p	BRCA2	0.416667	-0.6	6.2799e-05	miRNA-mRNA
hsa-miR-146a-5p	ICAM1	0.416667	-0.6	0.000149622	miRNA-mRNA
hsa-miR-146a-3p	BCAT1	0.333333	-0.8	0.0403598	miRNA-mRNA
hsa-miR-146a-3p	ICOSLG	0.416667	-0.6	0.0296852	miRNA-mRNA
hsa-miR-4485-5p	TPGS1	0.75	-0.4	0.00190471	miRNA-mRNA
hsa-miR-4485-5p	KDM5A	0.916667	-0.2	0.000106113	miRNA-mRNA
hsa-miR-4485-5p	KCMF1	0.75	-0.4	0.000579765	miRNA-mRNA
hsa-miR-4485-5p	TUBD1	0.916667	-0.2	0.00184053	miRNA-mRNA
hsa-miR-3654	FRK	0.741801	-0.258199	0.00111301	miRNA-mRNA
hsa-miR-103a-2-5p	TNFSF15	0.552786	-0.447214	0.0228614	miRNA-mRNA
hsa-miR-103a-2-5p	EREG	0.741801	-0.258199	0.015319	miRNA-mRNA
hsa-miR-103a-2-5p	MC2R	0.552786	-0.447214	0.00791401	miRNA-mRNA
hsa-miR-103a-2-5p	CD274	0.367544	-0.632456	0.0154488	miRNA-mRNA
hsa-miR-378a-5p	LAIR1	0.225403	-0.774597	7.72032e-05	miRNA-mRNA
hsa-miR-378a-5p	LGALS8	0.333333	-0.8	0.0159226	miRNA-mRNA
hsa-miR-378a-5p	KCNMB1	0.894591	-0.105409	0.000257981	miRNA-mRNA
hsa-miR-378a-5p	ONECUT1	0.416667	-0.6	0.0192176	miRNA-mRNA
hsa-miR-378a-5p	PPARGC1A	0.416667	-0.6	0.0481859	miRNA-mRNA
hsa-miR-378a-5p	ARHGEF39	0.416667	-0.6	0.0157926	miRNA-mRNA
hsa-miR-378a-5p	CCND2	0.367544	-0.632456	0.000228335	miRNA-mRNA
hsa-miR-378a-5p	FPR2	0.552786	-0.447214	0.000222935	miRNA-mRNA
hsa-miR-378a-5p	HFE	0.75	-0.4	0.00273516	miRNA-mRNA
hsa-miR-378a-5p	NPHS1	0.683772	-0.316228	0.000325128	miRNA-mRNA
hsa-miR-34a-5p	NANOG	0.367544	-0.632456	3.58959e-05	miRNA-mRNA
hsa-miR-34a-5p	BCL2	0.75	-0.4	0.0434071	miRNA-mRNA
hsa-miR-34a-5p	RRM2	0.75	-0.4	0.0240619	miRNA-mRNA
hsa-miR-34a-5p	MET	0.75	-0.4	0.034669	miRNA-mRNA
hsa-miR-34a-5p	SIRT1	0.75	-0.4	0.00312671	miRNA-mRNA
hsa-miR-34a-5p	NUP98	0.916667	-0.2	0.00657466	miRNA-mRNA
hsa-miR-34a-5p	LDHA	0.75	-0.4	0.00750544	miRNA-mRNA
hsa-miR-34a-5p	CBX3	0.916667	-0.2	0.00798516	miRNA-mRNA
hsa-miR-34a-5p	MYB	0.75	-0.4	0.00286849	miRNA-mRNA
hsa-miR-34a-5p	TJP2	0.75	-0.4	0.000296122	miRNA-mRNA
hsa-miR-34a-5p	SMARCA4	0.75	-0.4	0.00340582	miRNA-mRNA
hsa-miR-34a-5p	ALDH9A1	0.916667	-0.2	0.00709637	miRNA-mRNA
hsa-miR-34a-5p	NAMPT	0.75	-0.4	0.0144463	miRNA-mRNA
hsa-miR-34a-3p	AK2	0.416667	-0.6	0.00027206	miRNA-mRNA
hsa-miR-34a-5p	MYCN	0.916667	-0.2	1.50194e-05	miRNA-mRNA
hsa-miR-34a-5p	MCM7	0.75	-0.4	0.0229975	miRNA-mRNA
hsa-miR-34a-5p	FOSL1	0.75	-0.4	0.00278966	miRNA-mRNA
hsa-miR-34a-5p	MFN2	0.916667	-0.2	0.00721414	miRNA-mRNA
hsa-miR-34a-5p	SON	0.75	-0.4	0.00339638	miRNA-mRNA
hsa-miR-34a-5p	TGFBR2	0.75	-0.4	0.0112866	miRNA-mRNA
hsa-miR-34a-5p	POP1	0.75	-0.4	0.0206243	miRNA-mRNA
hsa-miR-34a-5p	YBX1	0.75	-0.4	0.011941	miRNA-mRNA
hsa-miR-34a-5p	AKR1A1	0.75	-0.4	0.0034466	miRNA-mRNA
hsa-miR-34a-5p	SPTBN1	0.75	-0.4	0.00486255	miRNA-mRNA
hsa-miR-34a-5p	SNAI1	0.683772	-0.316228	0.00035968	miRNA-mRNA
hsa-miR-34a-5p	CTTN	0.916667	-0.2	0.00724044	miRNA-mRNA
hsa-miR-34a-5p	RRAGD	0.75	-0.4	0.0465297	miRNA-mRNA
hsa-miR-34a-5p	EPHA2	0.75	-0.4	0.00355728	miRNA-mRNA
hsa-miR-34a-5p	CYBB	0.75	-0.4	0.000250398	miRNA-mRNA
hsa-miR-34a-5p	MYC	0.75	-0.4	0.120131	miRNA-mRNA
hsa-miR-34a-5p	PPP1R10	0.75	-0.4	0.00398694	miRNA-mRNA
hsa-miR-34a-5p	ZNF598	0.75	-0.4	0.0222601	miRNA-mRNA
hsa-miR-34a-5p	AREG	0.333333	-0.8	8.24861e-05	miRNA-mRNA
hsa-miR-34a-5p	HDAC1	0.75	-0.4	0.00567319	miRNA-mRNA
hsa-miR-34a-5p	PRIM1	0.75	-0.4	0.0136445	miRNA-mRNA
hsa-miR-34a-5p	EIF4G1	0.75	-0.4	0.0045928	miRNA-mRNA
hsa-miR-34a-5p	BIRC5	0.333333	-0.8	0.0164663	miRNA-mRNA
hsa-miR-34a-5p	TFRC	0.75	-0.4	0.0347367	miRNA-mRNA
hsa-miR-34a-5p	TYMS	0.333333	-0.8	0.0168997	miRNA-mRNA
hsa-miR-34a-5p	MTDH	0.75	-0.4	0.0256536	miRNA-mRNA
hsa-miR-34a-5p	CDK4	0.75	-0.4	0.0275929	miRNA-mRNA
hsa-miR-34a-5p	ZEB2	0.916667	-0.2	0.00407131	miRNA-mRNA
hsa-miR-34a-5p	DDX21	0.75	-0.4	0.0846549	miRNA-mRNA
hsa-miR-34a-5p	CCND1	0.75	-0.4	0.0140809	miRNA-mRNA
hsa-miR-34a-5p	KTN1	0.75	-0.4	0.0209049	miRNA-mRNA
hsa-miR-34a-5p	MAZ	0.916667	-0.2	0.00463423	miRNA-mRNA
hsa-miR-34a-5p	CMAS	0.75	-0.4	0.00431579	miRNA-mRNA
hsa-miR-34a-5p	CDC25C	0.333333	-0.8	0.00382974	miRNA-mRNA
hsa-miR-34a-5p	YY1	0.75	-0.4	0.00587127	miRNA-mRNA
hsa-miR-34a-5p	FAH	0.75	-0.4	0.00535817	miRNA-mRNA
hsa-miR-34a-5p	SLC4A2	0.916667	-0.2	0.00762714	miRNA-mRNA
hsa-miR-34a-5p	GRB2	0.75	-0.4	0.00554681	miRNA-mRNA
hsa-miR-34a-5p	HNRNPUL1	0.75	-0.4	0.00323291	miRNA-mRNA
hsa-miR-34a-5p	CFL1	0.75	-0.4	0.00225331	miRNA-mRNA
hsa-miR-34a-5p	GATA4	0.75	-0.4	0.00539581	miRNA-mRNA
hsa-miR-34a-5p	PEA15	0.75	-0.4	0.00705326	miRNA-mRNA
hsa-miR-34a-5p	POLD1	0.75	-0.4	0.0125795	miRNA-mRNA
hsa-miR-34a-5p	CDC20	0.333333	-0.8	0.0124995	miRNA-mRNA
hsa-miR-34a-5p	RDH11	0.75	-0.4	0.014342	miRNA-mRNA
hsa-miR-34a-5p	BIRC3	0.225403	-0.774597	3.71215e-06	miRNA-mRNA
hsa-miR-34a-5p	CDC25A	0.75	-0.4	0.0615329	miRNA-mRNA
hsa-miR-34a-5p	NOTCH1	0.916667	-0.2	0.00470748	miRNA-mRNA
hsa-miR-34a-5p	DSP	0.333333	-0.8	0.00182042	miRNA-mRNA
hsa-miR-34a-5p	GPI	0.75	-0.4	0.00920378	miRNA-mRNA
hsa-miR-34a-5p	ITGA6	0.916667	-0.2	0.00352841	miRNA-mRNA
hsa-miR-34a-5p	DTYMK	0.75	-0.4	0.00719223	miRNA-mRNA
hsa-miR-34a-5p	E2F5	0.916667	-0.2	0.00421082	miRNA-mRNA
hsa-miR-34a-5p	SFN	0.0513167	-0.948683	3.62367e-05	miRNA-mRNA
hsa-miR-34a-5p	CAD	0.75	-0.4	0.0272064	miRNA-mRNA
hsa-miR-34a-5p	U2SURP	0.75	-0.4	0.0122405	miRNA-mRNA
hsa-miR-34a-5p	DHCR7	0.75	-0.4	0.0128137	miRNA-mRNA
hsa-miR-34a-5p	IMPDH2	0.916667	-0.2	0.00566277	miRNA-mRNA
hsa-miR-34a-5p	TIGAR	0.75	-0.4	0.0105948	miRNA-mRNA
hsa-miR-34a-5p	STRAP	0.916667	-0.2	0.00513154	miRNA-mRNA
hsa-miR-34a-5p	IMP3	0.75	-0.4	0.0132072	miRNA-mRNA
hsa-miR-34a-5p	ARF6	0.75	-0.4	0.0265547	miRNA-mRNA
hsa-miR-34a-5p	QDPR	0.75	-0.4	0.045291	miRNA-mRNA
hsa-miR-3189-5p	CCND1	0.0513167	-0.948683	1.4688e-05	miRNA-mRNA
hsa-miR-3189-5p	HMGA1	0.683772	-0.316228	4.78193e-06	miRNA-mRNA
hsa-miR-3189-3p	ADCY9	0.105573	-0.894427	4.99353e-05	miRNA-mRNA
hsa-miR-3189-5p	IFRD2	0.0513167	-0.948683	0.000157302	miRNA-mRNA
hsa-miR-3189-5p	PGK1	0.0513167	-0.948683	1.16989e-05	miRNA-mRNA
hsa-miR-1249-5p	NFIC	0.262135	-0.737865	2.2309e-05	miRNA-mRNA
hsa-miR-1249-5p	PTMA	0.367544	-0.632456	1.06622e-05	miRNA-mRNA
hsa-miR-1249-5p	PNPLA6	0.262135	-0.737865	7.86862e-05	miRNA-mRNA
hsa-miR-1249-5p	MAZ	0.0513167	-0.948683	1.60105e-05	miRNA-mRNA
hsa-miR-1249-5p	IGFBP4	0.367544	-0.632456	0.000297378	miRNA-mRNA
hsa-miR-1249-5p	PKM	0.262135	-0.737865	4.70777e-06	miRNA-mRNA
hsa-miR-1249-5p	SUMO1	0.262135	-0.737865	8.60558e-05	miRNA-mRNA
hsa-miR-1249-5p	ENTPD7	0.262135	-0.737865	0.000126634	miRNA-mRNA
hsa-miR-1249-5p	FKBP5	0.367544	-0.632456	0.00045614	miRNA-mRNA
hsa-miR-1249-5p	SCD	0.262135	-0.737865	2.57369e-06	miRNA-mRNA
hsa-miR-1249-5p	OCA2	0.367544	-0.632456	0.000296891	miRNA-mRNA
hsa-miR-1249-5p	CANX	0.262135	-0.737865	3.92123e-06	miRNA-mRNA
hsa-miR-1249-5p	PCSK9	0.789181	-0.210819	0.246864	miRNA-mRNA
hsa-miR-1249-5p	BCL2L1	0.789181	-0.210819	8.53678e-05	miRNA-mRNA
hsa-miR-1249-5p	PPARA	0.262135	-0.737865	0.00011525	miRNA-mRNA
hsa-miR-1249-5p	SLC7A5	0.367544	-0.632456	3.21125e-05	miRNA-mRNA
hsa-miR-1249-5p	HLA-A	0.262135	-0.737865	2.57148e-05	miRNA-mRNA
hsa-miR-1249-5p	TRAF6	0.0513167	-0.948683	0.000200007	miRNA-mRNA
hsa-miR-1249-5p	DUSP4	0.367544	-0.632456	1.77187e-05	miRNA-mRNA
hsa-miR-1249-5p	STMN1	0.0513167	-0.948683	2.31561e-05	miRNA-mRNA
KALRN	GNAQ	0.333333	0.8	0.00189297	mRNA-mRNA
TNFRSF14	PTPN11	0.75	0.4	0.0183917	mRNA-mRNA
TNFRSF14	GRB2	0.75	0.4	0.031954	mRNA-mRNA
USP7	PTEN	0.75	0.4	0.0090756	mRNA-mRNA
HNRNPD	CR2	0.741801	-0.258199	9.88165e-06	mRNA-mRNA
IER3	PPP2CA	0.75	0.4	0.00551734	mRNA-mRNA
STRADA	CAB39	0.75	0.4	0.00773188	mRNA-mRNA
GATA4	EDN1	0.741801	0.258199	0.000183652	mRNA-mRNA
GATA4	EPO	0.262135	-0.737865	0.00073384	mRNA-mRNA
GATA4	NOS3	0.367544	-0.632456	0.00364796	mRNA-mRNA
GATA4	EPHX1	1	0	0.0165833	mRNA-mRNA
GATA4	ERBB2	0.416667	-0.6	0.0454317	mRNA-mRNA
GATA4	IL5	0.333333	-0.8	0.00211194	mRNA-mRNA
GATA4	COL1A2	0.416667	-0.6	0.00586688	mRNA-mRNA
USF1	APP	0.416667	0.6	0.000461474	mRNA-mRNA
USF1	CEACAM5	0.741801	0.258199	4.10891e-05	mRNA-mRNA
USF1	HMOX1	0.0833333	1	0.000180893	mRNA-mRNA
USF1	OGN	0.225403	0.774597	3.8761e-05	mRNA-mRNA
USF1	FGG	0.683772	-0.316228	0.000118657	mRNA-mRNA
USF1	SPP1	0.75	0.4	0.0419268	mRNA-mRNA
USF1	TOP3A	0.75	0.4	0.00978263	mRNA-mRNA
USF1	POMC	0.741801	0.258199	4.10891e-05	mRNA-mRNA
USF1	MAT2A	0.75	0.4	0.00592621	mRNA-mRNA
USF1	CEBPA	0.0833333	1	4.09709e-05	mRNA-mRNA
USF1	PIGR	0.0513167	-0.948683	0.000436145	mRNA-mRNA
USF1	APOE	0.333333	0.8	0.000260552	mRNA-mRNA
USF1	CR2	0.225403	0.774597	3.8761e-05	mRNA-mRNA
USF1	CCNB1	0.333333	0.8	0.00206055	mRNA-mRNA
USF1	TERT	0.75	0.4	0.00681431	mRNA-mRNA
USF1	TRIM25	0.75	0.4	0.00766026	mRNA-mRNA
USF1	ISG20	0.333333	0.8	0.000141905	mRNA-mRNA
USF1	SERPINE1	1	0	0.00226554	mRNA-mRNA
USF1	CYP19A1	0.75	0.4	0.0272934	mRNA-mRNA
USF1	CIITA	0.75	0.4	0.00704128	mRNA-mRNA
USF1	APEX1	0.333333	0.8	0.000346578	mRNA-mRNA
USF1	CBS	0.75	0.4	0.00351703	mRNA-mRNA
USF1	ASPH	0.0833333	1	0.000131773	mRNA-mRNA
USF1	DPP4	0.225403	-0.774597	5.07799e-05	mRNA-mRNA
USF1	CEACAM1	0.916667	-0.2	0.00768494	mRNA-mRNA
USF1	MTDH	0.75	0.4	0.00987187	mRNA-mRNA
USF1	GLI1	0.75	0.4	0.0564702	mRNA-mRNA
USF1	SLC19A1	0.75	0.4	0.0609857	mRNA-mRNA
USF1	MYC	0.75	0.4	0.0667672	mRNA-mRNA
USF1	BRCA2	0.75	0.4	0.00988953	mRNA-mRNA
USF1	TSC22D3	0.75	0.4	0.018274	mRNA-mRNA
USF1	CCND1	0.75	0.4	0.00404857	mRNA-mRNA
SUMO1	PIAS1	0.0833333	1	0.000119143	mRNA-mRNA
CEBPA	TERT	0.75	0.4	0.0535556	mRNA-mRNA
CEBPA	LGALS1	0.75	0.4	0.001028	mRNA-mRNA
CEBPA	STAR	0.0513167	0.948683	0.000103952	mRNA-mRNA
CEBPA	BCL2	0.75	0.4	0.00299959	mRNA-mRNA
CEBPA	CYP19A1	0.75	0.4	0.0858946	mRNA-mRNA
CEBPA	VLDLR	0.75	0.4	0.00139152	mRNA-mRNA
CEBPA	CXCR4	1	0	0.00109116	mRNA-mRNA
CEBPA	SERPINE1	1	0	0.0117054	mRNA-mRNA
CEBPA	MACC1	0.916667	0.2	0.00347933	mRNA-mRNA
CEBPA	UCA1	0.225403	-0.774597	0.000940751	mRNA-mRNA
CEBPA	APOA2	0.683772	0.316228	0.00047423	mRNA-mRNA
CEBPA	S100A9	0.75	0.4	0.00318333	mRNA-mRNA
CEBPA	APOB	0.683772	0.316228	0.00823682	mRNA-mRNA
CEBPA	CPB2	0.75	0.4	0.0241917	mRNA-mRNA
CEBPA	AHSG	0.0513167	0.948683	0.00157187	mRNA-mRNA
CEBPA	S100A4	0.75	0.4	0.0533702	mRNA-mRNA
CEBPA	SIRT1	0.0833333	1	0.000147754	mRNA-mRNA
CEBPA	ICAM1	0.75	0.4	0.00414309	mRNA-mRNA
CEBPA	ALOX5AP	0.0513167	0.948683	0.000767202	mRNA-mRNA
CEBPA	PPARG	0.75	0.4	0.00120606	mRNA-mRNA
CEBPA	CFTR	0.0513167	-0.948683	0.00141846	mRNA-mRNA
CEBPA	GAPDH	0.333333	0.8	7.66348e-07	mRNA-mRNA
CEBPA	HP	0.225403	0.774597	0.00141199	mRNA-mRNA
CEBPA	TLR9	0.367544	-0.632456	0.00223207	mRNA-mRNA
CEBPA	PRTN3	0.333333	0.8	0.00408925	mRNA-mRNA
CEBPA	HSD11B2	0.75	0.4	0.0432142	mRNA-mRNA
CEBPA	LTF	0.262135	0.737865	0.00353451	mRNA-mRNA
CEBPA	IL10	0.741801	-0.258199	0.000915319	mRNA-mRNA
CEBPA	PTGS2	0.333333	0.8	0.0494202	mRNA-mRNA
CEBPA	TF	0.416667	0.6	0.0020669	mRNA-mRNA
CEBPA	CD14	0.333333	0.8	0.00180376	mRNA-mRNA
IRF3	NOS2	0.75	-0.4	0.0129859	mRNA-mRNA
IRF3	IL12A	1	0	0.00361074	mRNA-mRNA
IRF3	IRF7	0.333333	0.8	0.00335574	mRNA-mRNA
IRF3	IFNL1	0.225403	0.774597	4.1764e-05	mRNA-mRNA
IRF3	CCL5	0.262135	-0.737865	8.10362e-05	mRNA-mRNA
IRF3	CCL19	0.683772	0.316228	7.38962e-05	mRNA-mRNA
IRF3	ISG15	0.75	0.4	0.00267722	mRNA-mRNA
SNAI1	ZEB1	0.367544	0.632456	0.00179845	mRNA-mRNA
SNAI1	CYP19A1	0.367544	-0.632456	0.073212	mRNA-mRNA
CEBPB	IBSP	0.225403	0.774597	9.26869e-05	mRNA-mRNA
CEBPB	TERT	0.75	0.4	0.0146211	mRNA-mRNA
CEBPB	MMP1	0.75	-0.4	0.00258215	mRNA-mRNA
CEBPB	STAR	0.0513167	0.948683	6.41983e-06	mRNA-mRNA
CEBPB	APOB	0.683772	0.316228	0.00120548	mRNA-mRNA
CEBPB	VLDLR	0.75	0.4	0.0103482	mRNA-mRNA
CEBPB	CYP19A1	0.75	0.4	0.0512835	mRNA-mRNA
CEBPB	CXCL8	0.916667	0.2	0.00185824	mRNA-mRNA
CEBPB	SERPINE1	1	0	0.00483762	mRNA-mRNA
CEBPB	CYP27B1	0.75	0.4	0.00203288	mRNA-mRNA
CEBPB	CSF1	0.75	0.4	0.00731295	mRNA-mRNA
CEBPB	DIO2	0.75	0.4	0.0115697	mRNA-mRNA
CEBPB	GDF15	0.333333	0.8	0.00346112	mRNA-mRNA
CEBPB	TNFRSF10B	0.0833333	1	0.000128562	mRNA-mRNA
CEBPB	BCL2L1	0.75	0.4	0.002225	mRNA-mRNA
CEBPB	CDKN1A	0.75	0.4	0.0110861	mRNA-mRNA
CEBPB	CFTR	0.0513167	-0.948683	0.000190786	mRNA-mRNA
CEBPB	ITGA5	0.0833333	1	0.000901397	mRNA-mRNA
CEBPB	HP	0.225403	0.774597	0.000185346	mRNA-mRNA
CEBPB	DDIT4	0.75	0.4	0.0405316	mRNA-mRNA
CEBPB	HSD11B2	0.75	0.4	0.00742023	mRNA-mRNA
CEBPB	BCL2A1	0.75	0.4	0.000397267	mRNA-mRNA
CEBPB	S100A9	0.75	0.4	0.000383031	mRNA-mRNA
CEBPB	LBP	0.741801	-0.258199	7.83566e-05	mRNA-mRNA
CEBPB	ADM	0.75	-0.4	0.00201939	mRNA-mRNA
CEBPB	IL10	0.741801	-0.258199	0.000117088	mRNA-mRNA
CEBPB	IL6	0.683772	-0.316228	0.00017376	mRNA-mRNA
CEBPB	IL1B	0.741801	-0.258199	0.000234136	mRNA-mRNA
CEBPB	MIR378A	0.416667	0.6	0.000139096	mRNA-mRNA
CEBPB	PDE7A	0.75	0.4	0.0060488	mRNA-mRNA
CEBPB	MACC1	0.916667	0.2	0.000497751	mRNA-mRNA
CEBPB	MSR1	0.416667	0.6	0.003325	mRNA-mRNA
CEBPB	PRTN3	0.333333	0.8	0.000505693	mRNA-mRNA
CEBPB	CPB2	0.75	0.4	0.00341465	mRNA-mRNA
CEBPB	CCL2	0.333333	0.8	0.000483682	mRNA-mRNA
CEBPB	BCL2	0.75	0.4	0.0159466	mRNA-mRNA
CEBPB	YWHAE	0.75	0.4	0.00247719	mRNA-mRNA
CEBPB	SFTPD	0.0513167	0.948683	0.00223752	mRNA-mRNA
CEBPB	CCL5	0.262135	-0.737865	0.000165585	mRNA-mRNA
CEBPB	PROS1	0.0833333	1	8.67117e-05	mRNA-mRNA
CEBPB	CCR5	0.0513167	0.948683	0.000216631	mRNA-mRNA
CEBPB	SLC19A1	0.75	0.4	0.0555549	mRNA-mRNA
CEBPB	TOP1	0.333333	0.8	0.000197134	mRNA-mRNA
CEBPB	TNF	0.225403	0.774597	9.26869e-05	mRNA-mRNA
CEBPB	NOS2	0.916667	-0.2	0.016963	mRNA-mRNA
CEBPB	GNLY	0.225403	-0.774597	0.000245688	mRNA-mRNA
CEBPB	DUSP1	0.75	0.4	0.027081	mRNA-mRNA
CEBPB	DDIT3	0.0833333	1	6.14685e-05	mRNA-mRNA
CEBPB	ICAM1	0.75	0.4	0.0138909	mRNA-mRNA
CEBPB	PTGS2	0.333333	0.8	0.00723411	mRNA-mRNA
CEBPB	GFER	0.333333	0.8	0.00169327	mRNA-mRNA
CEBPB	TRAF3IP2	0.0833333	1	0.00013536	mRNA-mRNA
CEBPB	ODC1	0.333333	0.8	0.0111338	mRNA-mRNA
CEBPB	COL1A2	0.75	0.4	0.00127172	mRNA-mRNA
CEBPB	ABCB1	0.333333	-0.8	0.000283071	mRNA-mRNA
CEBPB	INSR	0.0833333	1	9.00826e-05	mRNA-mRNA
CEBPB	GRM5	0.75	-0.4	0.000401133	mRNA-mRNA
CEBPB	CD14	0.333333	0.8	0.000234949	mRNA-mRNA
CEBPB	LDLR	0.333333	0.8	0.005856	mRNA-mRNA
CEBPB	IL18BP	0.333333	0.8	0.00120164	mRNA-mRNA
LCK	PPP2R5E	0.789181	0.210819	1.02913e-05	mRNA-mRNA
SOX30	TP53	0.916667	0.2	2.41695e-05	mRNA-mRNA
FOXO1	PPARGC1A	0.916667	0.2	0.0635289	mRNA-mRNA
FOXO1	PDK4	0.916667	0.2	0.0636026	mRNA-mRNA
FOXO1	NOS3	0.367544	0.632456	0.000439844	mRNA-mRNA
FOXO1	TGFBR1	1	0	0.0584312	mRNA-mRNA
FOXO1	ABCB1	0.333333	-0.8	0.000551217	mRNA-mRNA
FOXO1	ELN	0.0513167	0.948683	6.53454e-05	mRNA-mRNA
PRDM1	ID3	0.75	-0.4	0.000100677	mRNA-mRNA
PRDM1	CIITA	0.75	-0.4	0.0198994	mRNA-mRNA
PRDM1	PAX5	0.416667	-0.6	0.216762	mRNA-mRNA
PRDM1	SPIB	0.683772	0.316228	0.0836712	mRNA-mRNA
SOX10	EDNRB	0.0833333	1	0.0230043	mRNA-mRNA
SOX10	GJB1	0.0833333	1	8.60664e-06	mRNA-mRNA
SOX10	MIA	0.0833333	1	0.000302389	mRNA-mRNA
SOX10	MITF	0.0833333	1	0.00317932	mRNA-mRNA
SOX10	CD3E	0.262135	0.737865	2.49154e-06	mRNA-mRNA
SP3	RET	1	0	0.0101048	mRNA-mRNA
SP3	ITGA5	0.333333	0.8	0.000379709	mRNA-mRNA
SP3	HAS2	1	0	0.0173983	mRNA-mRNA
SP3	AXL	0.75	0.4	0.000989294	mRNA-mRNA
SP3	NKX2-1	0.0513167	0.948683	0.00225054	mRNA-mRNA
SP3	MYCN	0.0833333	-1	3.39134e-05	mRNA-mRNA
SP3	SOX18	0.333333	0.8	6.17564e-05	mRNA-mRNA
SP3	PGR	0.683772	0.316228	0.000105225	mRNA-mRNA
SP3	FOSL1	1	0	0.00300206	mRNA-mRNA
SP3	COL1A2	0.333333	0.8	0.000203011	mRNA-mRNA
SP3	MET	1	0	0.0299043	mRNA-mRNA
SP3	MMP2	0.683772	0.316228	1.8433e-05	mRNA-mRNA
SP3	MAOB	0.416667	0.6	7.33849e-05	mRNA-mRNA
SP3	HGF	0.367544	0.632456	0.000267119	mRNA-mRNA
SP3	TYMP	0.0833333	1	7.53584e-06	mRNA-mRNA
SP3	TERT	1	0	0.00454362	mRNA-mRNA
SP3	HPSE	0.0833333	1	0.000365141	mRNA-mRNA
SP3	BCL2	1	0	0.0434023	mRNA-mRNA
SP3	APC	0.416667	0.6	0.00431025	mRNA-mRNA
SP3	RAB20	1	0	0.00939005	mRNA-mRNA
SP3	COL1A1	0.333333	0.8	0.0194011	mRNA-mRNA
SP3	ABCA2	0.333333	0.8	0.00264175	mRNA-mRNA
SP3	CASR	0.741801	-0.258199	2.52086e-05	mRNA-mRNA
SP3	GRAP2	1	0	0.000645131	mRNA-mRNA
SP3	PLAUR	1	0	0.000917739	mRNA-mRNA
SP3	PTGES	0.75	0.4	3.40705e-05	mRNA-mRNA
SP3	UGT8	1	0	0.0137474	mRNA-mRNA
SP3	HMOX1	0.333333	0.8	0.00053875	mRNA-mRNA
SP3	IRS2	1	0	0.0204608	mRNA-mRNA
SP3	ENPP2	1	0	0.000194414	mRNA-mRNA
SP3	EXO1	1	0	0.0452946	mRNA-mRNA
SP3	NOX4	0.262135	-0.737865	0.00344018	mRNA-mRNA
SP3	PLD1	0.333333	0.8	0.00352695	mRNA-mRNA
SP3	PRDM1	0.333333	-0.8	0.000208747	mRNA-mRNA
SP3	TFAP2C	1	0	0.0118456	mRNA-mRNA
SP3	PROS1	0.333333	0.8	0.00173488	mRNA-mRNA
SP3	TGFBR2	1	0	0.0121431	mRNA-mRNA
SP3	SLC19A1	1	0	0.062442	mRNA-mRNA
SP3	MUC2	0.741801	0.258199	2.27215e-05	mRNA-mRNA
SP3	UTRN	0.75	0.4	0.00474394	mRNA-mRNA
SP3	GDF15	0.75	0.4	0.00572155	mRNA-mRNA
SP3	CDKN1B	0.333333	0.8	0.00278241	mRNA-mRNA
SP3	VEGFA	0.333333	0.8	0.00624717	mRNA-mRNA
SP3	ITGB8	0.916667	0.2	0.0382459	mRNA-mRNA
SP3	LPL	0.75	-0.4	0.000383305	mRNA-mRNA
SP3	FN1	0.333333	0.8	0.00362792	mRNA-mRNA
SP3	ITGA11	0.333333	0.8	6.56869e-05	mRNA-mRNA
SP3	POLK	0.416667	0.6	0.00232057	mRNA-mRNA
SP3	IL2RB	0.75	0.4	0.00230331	mRNA-mRNA
SP3	KDM5B	0.0833333	1	8.84403e-05	mRNA-mRNA
SP3	EGFR	0.75	-0.4	3.75931e-05	mRNA-mRNA
SP3	CXCL1	0.262135	-0.737865	0.0066903	mRNA-mRNA
SP3	COL2A1	0.789181	-0.210819	0.00116858	mRNA-mRNA
SP3	MMP28	0.225403	0.774597	4.76603e-05	mRNA-mRNA
SP3	G6PD	0.333333	0.8	0.00211127	mRNA-mRNA
SP3	E2F1	1	0	0.0535746	mRNA-mRNA
SP3	RASSF1	0.333333	0.8	4.48687e-05	mRNA-mRNA
SP3	HSD11B2	1	0	0.00208231	mRNA-mRNA
SP3	LTB	0.367544	0.632456	4.99543e-05	mRNA-mRNA
SP3	HDAC4	1	0	0.0464487	mRNA-mRNA
SP3	LDLR	0.75	0.4	0.0124366	mRNA-mRNA
SP3	BIRC5	0.75	0.4	0.00829247	mRNA-mRNA
SP3	EEF1A1	0.0833333	1	1.72885e-05	mRNA-mRNA
SP3	ASPH	0.333333	0.8	0.000229472	mRNA-mRNA
SP3	CDKN2B	0.333333	0.8	0.0100394	mRNA-mRNA
SP3	F2R	0.0833333	1	0.00134264	mRNA-mRNA
SP3	CA9	1	0	2.50421e-05	mRNA-mRNA
SP3	TLR2	0.262135	0.737865	0.00102715	mRNA-mRNA
SP3	ATF3	0.333333	0.8	0.0276902	mRNA-mRNA
SP3	ITGAX	0.333333	0.8	9.21338e-05	mRNA-mRNA
SP3	PLAU	0.333333	0.8	4.35387e-05	mRNA-mRNA
SP3	ESR1	1	0	0.000624537	mRNA-mRNA
SP3	CCND1	1	0	0.0104454	mRNA-mRNA
SP3	CDH2	0.916667	0.2	0.000799931	mRNA-mRNA
SP3	SCTR	0.741801	0.258199	4.54414e-05	mRNA-mRNA
SP3	VIM	0.333333	0.8	0.000374928	mRNA-mRNA
SP3	ACE	0.0513167	0.948683	0.000219095	mRNA-mRNA
SP3	FLT1	0.75	0.4	0.00416161	mRNA-mRNA
SP3	CDC25C	0.75	0.4	0.00146847	mRNA-mRNA
SP3	BSG	0.0833333	1	5.12557e-06	mRNA-mRNA
SP3	FOXP3	0.75	0.4	0.000171161	mRNA-mRNA
SP3	TNC	0.416667	0.6	0.000144406	mRNA-mRNA
SP3	NCF2	1	0	2.42366e-05	mRNA-mRNA
SP3	TNIP1	0.333333	0.8	0.000889225	mRNA-mRNA
SP3	CDKN1A	0.333333	0.8	0.0195423	mRNA-mRNA
SP3	SLC9A2	0.262135	0.737865	0.000145428	mRNA-mRNA
SP3	CD2AP	0.333333	0.8	0.00169681	mRNA-mRNA
SP3	NQO2	1	0	0.00828286	mRNA-mRNA
SP3	PREX1	0.75	0.4	0.000701714	mRNA-mRNA
SP3	CBS	1	0	0.00312493	mRNA-mRNA
SP3	FTH1	0.416667	0.6	0.000583079	mRNA-mRNA
SP3	TP53	0.333333	0.8	0.00192109	mRNA-mRNA
SP3	IL12RB2	1	0	0.0107696	mRNA-mRNA
SP3	CDKN2A	0.333333	0.8	0.00291693	mRNA-mRNA
SP3	DKC1	1	0	0.0491273	mRNA-mRNA
SP3	STAT1	0.333333	0.8	0.00246832	mRNA-mRNA
SP3	HMGA1	0.333333	0.8	0.000199724	mRNA-mRNA
SP3	ITGB3	0.333333	0.8	0.000496331	mRNA-mRNA
SP3	POR	1	0	0.0116772	mRNA-mRNA
SP3	IGFBP3	0.916667	0.2	0.00763692	mRNA-mRNA
SP3	SLC9A3	0.333333	0.8	0.000520355	mRNA-mRNA
SP3	XYLT1	1	0	0.0216372	mRNA-mRNA
SP3	BRCA1	1	0	0.0326461	mRNA-mRNA
SP3	GAST	0.741801	-0.258199	0.000126025	mRNA-mRNA
SP3	SERPINE1	0.75	0.4	0.00187952	mRNA-mRNA
SP3	IGFBP4	1	0	0.00604884	mRNA-mRNA
SP3	SP1	0.333333	0.8	0.000200522	mRNA-mRNA
SP3	FGFR4	1	0	0.0205332	mRNA-mRNA
SP3	IL21R	0.683772	-0.316228	4.13718e-05	mRNA-mRNA
FUBP1	MYC	0.333333	0.8	0.0880124	mRNA-mRNA
FUBP1	BRCA1	0.333333	0.8	0.0181349	mRNA-mRNA
HDAC1	PSIP1	0.333333	0.8	0.0033042	mRNA-mRNA
HDAC1	ERBB2	0.75	0.4	0.0399153	mRNA-mRNA
HDAC1	CCND1	0.75	0.4	0.00767029	mRNA-mRNA
HDAC1	SMAD3	0.75	0.4	0.0247361	mRNA-mRNA
SPDEF	CDKN1A	0.75	0.4	0.000101891	mRNA-mRNA
SPDEF	CDKN2A	0.75	0.4	0.000358532	mRNA-mRNA
DLG4	RHOA	0.333333	0.8	0.00286536	mRNA-mRNA
ZNF281	GAST	0.225403	-0.774597	0.000169272	mRNA-mRNA
ZNF281	BAK1	0.0833333	1	0.000104421	mRNA-mRNA
ZNF281	ODC1	0.333333	0.8	0.0234901	mRNA-mRNA
STAT3	CD46	0.0833333	1	4.17907e-05	mRNA-mRNA
STAT3	STK11	0.333333	0.8	0.00219577	mRNA-mRNA
STAT3	HSP90AA1	1	0	0.00572934	mRNA-mRNA
STAT3	DMBT1	0.225403	0.774597	6.06382e-06	mRNA-mRNA
STAT3	VEGFA	0.333333	0.8	0.00397496	mRNA-mRNA
STAT3	PIM1	0.75	0.4	0.00137582	mRNA-mRNA
STAT3	TYK2	0.0833333	1	0.000175138	mRNA-mRNA
STAT3	VIP	0.225403	0.774597	9.32792e-06	mRNA-mRNA
STAT3	PHB	1	0	0.0125087	mRNA-mRNA
STAT3	CASR	0.741801	-0.258199	1.30005e-05	mRNA-mRNA
STAT3	OAS1	0.333333	0.8	1.53968e-05	mRNA-mRNA
STAT3	CCR5	0.0513167	0.948683	2.29413e-05	mRNA-mRNA
STAT3	MCL1	0.333333	0.8	0.00477024	mRNA-mRNA
STAT3	IRF1	0.333333	0.8	0.000486238	mRNA-mRNA
STAT3	MMP3	0.0833333	-1	4.54065e-05	mRNA-mRNA
STAT3	MMP1	1	0	0.000246969	mRNA-mRNA
STAT3	IL2RG	0.683772	0.316228	1.42969e-05	mRNA-mRNA
STAT3	FAAH	0.333333	0.8	1.39852e-05	mRNA-mRNA
STAT3	MYC	1	0	0.134997	mRNA-mRNA
STAT3	SERPINA1	0.75	0.4	1.2004e-05	mRNA-mRNA
STAT3	NME1	1	0	0.0271632	mRNA-mRNA
STAT3	HNRNPD	1	0	0.0165764	mRNA-mRNA
STAT3	ZEB1	0.75	0.4	0.000576078	mRNA-mRNA
STAT3	AGT	0.916667	0.2	6.31536e-05	mRNA-mRNA
STAT3	IL10	0.225403	-0.774597	1.37905e-05	mRNA-mRNA
STAT3	LBP	0.741801	-0.258199	8.04131e-06	mRNA-mRNA
STAT3	TP63	0.75	-0.4	8.50639e-05	mRNA-mRNA
STAT3	WASF3	1	0	0.0190948	mRNA-mRNA
STAT3	AHR	0.333333	0.8	0.00138219	mRNA-mRNA
STAT3	BIRC5	0.75	0.4	0.00762658	mRNA-mRNA
STAT3	CISH	0.333333	0.8	0.00158548	mRNA-mRNA
STAT3	TPX2	0.75	0.4	0.00492653	mRNA-mRNA
STAT3	CD274	0.0513167	-0.948683	4.3524e-05	mRNA-mRNA
STAT3	SALL4	0.0833333	1	6.73053e-05	mRNA-mRNA
STAT3	IL6ST	1	0	0.0165289	mRNA-mRNA
STAT3	FGG	0.789181	0.210819	2.91656e-05	mRNA-mRNA
STAT3	CCDC88A	0.333333	0.8	0.00206528	mRNA-mRNA
STAT3	CDKN1A	0.333333	0.8	0.0207335	mRNA-mRNA
STAT3	PROS1	0.333333	0.8	0.0024453	mRNA-mRNA
STAT3	FOXM1	0.75	0.4	0.0055218	mRNA-mRNA
STAT3	AHSP	0.225403	-0.774597	2.75804e-05	mRNA-mRNA
STAT3	IFNG	0.741801	0.258199	1.18129e-05	mRNA-mRNA
STAT3	PAX3	0.333333	0.8	0.00117771	mRNA-mRNA
STAT3	IL2RA	0.225403	0.774597	9.32792e-06	mRNA-mRNA
STAT3	HP	0.225403	0.774597	1.86555e-05	mRNA-mRNA
STAT3	VIM	0.333333	0.8	0.000768639	mRNA-mRNA
STAT3	NOTCH1	0.416667	0.6	0.00251557	mRNA-mRNA
STAT3	VEGFC	0.333333	0.8	0.0014688	mRNA-mRNA
STAT3	MYD88	0.333333	0.8	0.000864918	mRNA-mRNA
STAT3	CYP19A1	1	0	0.0101406	mRNA-mRNA
STAT3	PRF1	0.262135	-0.737865	3.79131e-05	mRNA-mRNA
STAT3	MUC1	0.333333	0.8	0.000158955	mRNA-mRNA
STAT3	AKT1	0.416667	0.6	0.0023938	mRNA-mRNA
STAT3	OPRM1	0.367544	0.632456	2.89956e-05	mRNA-mRNA
STAT3	ICAM1	1	0	0.0153673	mRNA-mRNA
STAT3	ICOS	0.741801	0.258199	2.36255e-05	mRNA-mRNA
STAT3	TWIST1	0.333333	0.8	0.00191964	mRNA-mRNA
STAT3	ABCB1	0.0833333	-1	3.76395e-05	mRNA-mRNA
STAT3	MAP2K5	0.333333	0.8	0.000293036	mRNA-mRNA
STAT3	PML	0.0833333	1	5.0109e-05	mRNA-mRNA
STAT3	PTTG1	0.333333	0.8	0.00459115	mRNA-mRNA
STAT3	TRH	0.741801	0.258199	1.18129e-05	mRNA-mRNA
STAT3	IKBKE	0.333333	0.8	0.000344431	mRNA-mRNA
STAT3	ROR1	0.75	0.4	0.000255922	mRNA-mRNA
STAT3	HGF	0.367544	0.632456	0.000135141	mRNA-mRNA
STAT3	FOS	0.333333	0.8	0.00138247	mRNA-mRNA
STAT3	NOS3	0.683772	0.316228	0.000124615	mRNA-mRNA
STAT3	ADM	0.916667	-0.2	0.000349019	mRNA-mRNA
STAT3	ESR2	0.75	0.4	2.78005e-05	mRNA-mRNA
STAT3	PTGS2	0.0833333	1	0.000728519	mRNA-mRNA
KSR1	YWHAB	1	0	0.00453947	mRNA-mRNA
KSR1	HRAS	0.416667	0.6	0.0113226	mRNA-mRNA
MMP3	HBEGF	0.916667	-0.2	0.000949874	mRNA-mRNA
RPF1	EGFR	0.916667	-0.2	0.000528736	mRNA-mRNA
OSR1	PAK1	0.75	0.4	0.000289016	mRNA-mRNA
MYBL2	MYB	0.0833333	1	0.000822436	mRNA-mRNA
MYBL2	BCL2	0.0833333	1	0.00485183	mRNA-mRNA
PRKCA	MMP3	0.333333	-0.8	0.000106017	mRNA-mRNA
ATF7	DDIT3	0.0833333	1	6.33478e-05	mRNA-mRNA
RREB1	HLA-G	0.75	-0.4	2.82692e-05	mRNA-mRNA
RREB1	SLC39A1	0.0833333	1	0.000171058	mRNA-mRNA
PTK2	SIRPA	0.333333	0.8	0.0449967	mRNA-mRNA
PEBP1	HRAS	0.0833333	1	3.92793e-05	mRNA-mRNA
TBPL1	NF1	1	0	0.00161396	mRNA-mRNA
NCL	MYC	0.0833333	1	0.0259645	mRNA-mRNA
NCL	MMP13	0.789181	0.210819	4.75125e-06	mRNA-mRNA
ABL1	BRK1	0.416667	0.6	0.000879978	mRNA-mRNA
CEBPD	IL6	0.683772	-0.316228	0.00102985	mRNA-mRNA
CEBPD	CPB2	0.416667	-0.6	0.0266962	mRNA-mRNA
CEBPD	CD14	0.333333	0.8	0.000793565	mRNA-mRNA
CEBPD	MMP2	0.367544	0.632456	0.000300235	mRNA-mRNA
CEBPD	ALOX5AP	0.367544	0.632456	0.000358141	mRNA-mRNA
CEBPD	DDIT3	0.75	0.4	0.0117879	mRNA-mRNA
CEBPD	MMP3	0.333333	-0.8	0.00202623	mRNA-mRNA
CEBPD	MMP1	0.416667	0.6	0.00603774	mRNA-mRNA
CEBPD	CYP19A1	0.416667	-0.6	0.155041	mRNA-mRNA
CEBPD	VLDLR	0.0833333	1	0.000386945	mRNA-mRNA
CEBPD	CCL2	0.333333	0.8	0.00178284	mRNA-mRNA
CEBPD	SERPINE1	0.916667	0.2	0.0319654	mRNA-mRNA
CEBPD	CCL5	0.789181	-0.210819	0.000652565	mRNA-mRNA
CEBPD	CSF1	0.416667	-0.6	0.0225665	mRNA-mRNA
CEBPD	GAPDH	0.333333	0.8	3.36616e-05	mRNA-mRNA
CEBPD	AHSG	0.683772	0.316228	0.000845458	mRNA-mRNA
CEBPD	PRTN3	1	0	0.00340473	mRNA-mRNA
CEBPD	CFTR	0.789181	-0.210819	0.000834622	mRNA-mRNA
ELK1	SRF	0.333333	0.8	0.00019041	mRNA-mRNA
ELK1	DDIT4	1	0	0.0592913	mRNA-mRNA
ELK1	CDKN1A	1	0	0.022141	mRNA-mRNA
ELK1	MCL1	1	0	0.00808961	mRNA-mRNA
ELK1	PRKCA	1	0	0.0428378	mRNA-mRNA
ELK1	INSIG2	0.416667	0.6	0.0034833	mRNA-mRNA
ELK1	TLR9	0.0513167	-0.948683	0.000173234	mRNA-mRNA
ELK1	EGR1	0.75	0.4	0.0151223	mRNA-mRNA
ELK1	CD28	0.333333	0.8	0.00258866	mRNA-mRNA
ELK1	FUT1	0.789181	-0.210819	0.000217294	mRNA-mRNA
ELK1	FOS	0.333333	0.8	0.00228103	mRNA-mRNA
ELK1	MMP2	0.683772	-0.316228	7.36809e-05	mRNA-mRNA
ELK1	NOS3	0.683772	-0.316228	0.000740141	mRNA-mRNA
ELK1	PDGFB	1	0	0.0134529	mRNA-mRNA
ELK1	SPAST	0.333333	0.8	0.000508108	mRNA-mRNA
ELK1	ZFP36	1	0	0.00555883	mRNA-mRNA
ELK1	TNF	0.741801	0.258199	5.20276e-05	mRNA-mRNA
ELK1	ACTB	1	0	0.000231114	mRNA-mRNA
ELK1	PSEN1	1	0	0.00620584	mRNA-mRNA
ELK1	LPL	0.75	0.4	0.000738375	mRNA-mRNA
HSF1	FOXM1	0.333333	0.8	0.00563852	mRNA-mRNA
HSF1	MCTS1	0.333333	0.8	5.92556e-05	mRNA-mRNA
HSF1	TNF	0.225403	0.774597	1.32086e-05	mRNA-mRNA
HSF1	KIF14	0.333333	0.8	0.004823	mRNA-mRNA
HSF1	PTGS2	0.333333	0.8	0.0010492	mRNA-mRNA
HSF1	CXCL2	0.262135	-0.737865	4.12746e-05	mRNA-mRNA
HSF1	XAF1	0.683772	0.316228	2.87171e-05	mRNA-mRNA
HSF1	ABCB1	0.333333	-0.8	3.81241e-05	mRNA-mRNA
HSF1	SERPINE1	1	0	0.0007648	mRNA-mRNA
HSF1	NAT1	0.333333	0.8	0.000619236	mRNA-mRNA
HSF1	CXCL8	0.916667	0.2	0.000279989	mRNA-mRNA
HSF1	JUN	0.333333	0.8	0.000508761	mRNA-mRNA
HSF1	FAS	0.0833333	1	0.000621397	mRNA-mRNA
HSF1	PRKCH	0.333333	0.8	0.00100108	mRNA-mRNA
HSF1	HMOX1	0.0833333	1	6.47471e-05	mRNA-mRNA
HSF1	CXCL1	0.0513167	-0.948683	0.00436897	mRNA-mRNA
HSF1	HSPA4	0.333333	0.8	0.000226172	mRNA-mRNA
NR0B1	CCND1	0.367544	0.632456	2.44817e-05	mRNA-mRNA
NR0B1	STAR	0.111111	0.888889	0.0716529	mRNA-mRNA
NFIX	ITGA6	0.916667	0.2	0.0201146	mRNA-mRNA
ZBTB16	PBX1	0.0833333	1	0.00027354	mRNA-mRNA
SREBF1	STAR	0.789181	0.210819	1.03617e-05	mRNA-mRNA
SREBF1	LRP1	0.0833333	1	0.00865092	mRNA-mRNA
SREBF1	LPL	0.333333	-0.8	0.000254677	mRNA-mRNA
SREBF1	FDPS	0.75	0.4	0.00603659	mRNA-mRNA
SREBF1	MIR378A	0.75	0.4	2.21987e-05	mRNA-mRNA
SREBF1	SLC2A4	0.333333	0.8	7.51804e-05	mRNA-mRNA
SREBF1	CDKN1A	0.0833333	1	0.0110762	mRNA-mRNA
SREBF1	CAV1	1	0	0.00216063	mRNA-mRNA
SREBF1	PCSK9	0.0833333	1	1.85762e-05	mRNA-mRNA
SREBF1	IRS2	0.416667	-0.6	0.0364081	mRNA-mRNA
SREBF1	LDLR	0.916667	0.2	0.01431	mRNA-mRNA
SREBF1	LPIN1	0.416667	-0.6	0.0356516	mRNA-mRNA
SREBF1	HK2	0.416667	-0.6	0.0498316	mRNA-mRNA
SREBF1	PTGS2	0.333333	0.8	0.000698536	mRNA-mRNA
SREBF1	HSD17B7	0.333333	0.8	0.000550141	mRNA-mRNA
SREBF1	PPARG	0.0833333	1	4.21489e-06	mRNA-mRNA
SREBF1	NOS3	0.367544	0.632456	0.000118065	mRNA-mRNA
SREBF1	FDFT1	0.416667	-0.6	0.0190597	mRNA-mRNA
SREBF1	IDH1	0.416667	-0.6	0.0347425	mRNA-mRNA
SREBF1	FASN	0.416667	-0.6	0.0121983	mRNA-mRNA
CD47	SIRPA	0.0833333	1	0.0256611	mRNA-mRNA
CD47	SIRPG	0.741801	0.258199	5.14717e-05	mRNA-mRNA
ARNTL	SERPINE1	0.916667	0.2	0.019989	mRNA-mRNA
MZF1	CDH2	0.75	0.4	0.00167502	mRNA-mRNA
MZF1	PRKCA	0.0833333	1	0.00870922	mRNA-mRNA
MZF1	SLC19A1	0.416667	-0.6	0.106603	mRNA-mRNA
MZF1	CD14	0.333333	0.8	0.000169553	mRNA-mRNA
MZF1	NOS3	0.367544	0.632456	0.000802981	mRNA-mRNA
MZF1	AXL	0.333333	0.8	0.00240687	mRNA-mRNA
MZF1	BLMH	0.75	0.4	0.00609994	mRNA-mRNA
MZF1	MYB	0.416667	-0.6	0.0252378	mRNA-mRNA
MZF1	CBS	0.416667	-0.6	0.0224315	mRNA-mRNA
MZF1	TERT	0.416667	-0.6	0.0273624	mRNA-mRNA
MZF1	ITGAM	0.333333	-0.8	0.000365672	mRNA-mRNA
MZF1	TNFRSF10B	0.75	0.4	0.00253864	mRNA-mRNA
MZF1	HBB	0.262135	-0.737865	0.000219405	mRNA-mRNA
EYA3	KAT5	0.333333	0.8	0.00205634	mRNA-mRNA
WWP2	PTEN	0.75	0.4	0.00583267	mRNA-mRNA
PMEPA1	SMAD3	0.916667	0.2	0.0308614	mRNA-mRNA
HIPK2	PAX6	0.333333	0.8	0.000196179	mRNA-mRNA
HIPK2	ATF1	0.75	0.4	0.00665746	mRNA-mRNA
HIPK2	PML	0.333333	0.8	8.79073e-05	mRNA-mRNA
HIPK2	CTNNB1	0.333333	0.8	0.000879744	mRNA-mRNA
HIPK2	TP53	0.75	0.4	0.00328958	mRNA-mRNA
HIPK2	CREB1	0.333333	0.8	0.000882974	mRNA-mRNA
HIPK2	HMGA1	0.0833333	1	2.90156e-05	mRNA-mRNA
GFI1	BIRC5	0.916667	0.2	0.000936253	mRNA-mRNA
GFI1	GFI1B	0.75	0.4	0.0337103	mRNA-mRNA
GFI1	MYC	0.416667	-0.6	0.00193455	mRNA-mRNA
GFI1	BAX	0.333333	0.8	0.000581382	mRNA-mRNA
GFI1	CYP27B1	0.416667	-0.6	0.0597964	mRNA-mRNA
POU3F2	NAIP	0.333333	0.8	0.000555598	mRNA-mRNA
POU3F2	ALDOC	0.75	0.4	0.00346407	mRNA-mRNA
POU3F2	DDC	0.916667	-0.2	0.00119476	mRNA-mRNA
POU3F2	GRM5	0.333333	-0.8	0.0016055	mRNA-mRNA
POU3F2	CDH13	0.894591	0.105409	0.00123246	mRNA-mRNA
IL10RA	TYK2	0.333333	0.8	8.68238e-06	mRNA-mRNA
PML	PTEN	0.75	0.4	0.00428413	mRNA-mRNA
STAT6	SOCS1	0.0833333	1	0.000887684	mRNA-mRNA
STAT6	SOX2	0.75	0.4	1.17801e-05	mRNA-mRNA
STAT6	PIGR	0.789181	-0.210819	6.87739e-05	mRNA-mRNA
STAT6	FCER2	0.894591	0.105409	1.89351e-05	mRNA-mRNA
STAT6	IL2RA	0.225403	0.774597	5.48012e-06	mRNA-mRNA
STAT6	CDKN2A	0.0833333	1	0.000246639	mRNA-mRNA
STAT6	PTGS2	0.333333	0.8	0.000425311	mRNA-mRNA
STAT6	BCL6	0.0833333	1	0.0256162	mRNA-mRNA
STAT6	BCL2L1	0.0833333	1	8.33428e-05	mRNA-mRNA
STAT6	TCF7	0.333333	0.8	0.000485659	mRNA-mRNA
STAT6	IRF4	0.416667	-0.6	0.0146872	mRNA-mRNA
STAT6	ALOX15	0.367544	0.632456	4.96074e-06	mRNA-mRNA
STAT6	OPRM1	0.0513167	0.948683	1.62191e-05	mRNA-mRNA
RGS2	GNA14	0.333333	0.8	3.399e-05	mRNA-mRNA
EGR2	GJB1	0.75	0.4	0.0900723	mRNA-mRNA
EGR2	IGF2	0.916667	-0.2	0.100327	mRNA-mRNA
EGR2	CDKN2A	0.75	0.4	0.000802221	mRNA-mRNA
EGR2	ABCB1	0.333333	-0.8	0.00676198	mRNA-mRNA
MTF1	HMOX1	0.75	0.4	0.00295316	mRNA-mRNA
MTF1	PGF	0.75	0.4	0.00220459	mRNA-mRNA
MTF1	MT2A	0.416667	-0.6	0.0249303	mRNA-mRNA
CNBP	MYC	0.0833333	1	0.0670099	mRNA-mRNA
ZNF148	MMP3	0.0833333	-1	0.00012787	mRNA-mRNA
ZNF148	NKX2-1	0.0513167	0.948683	0.00347197	mRNA-mRNA
ZNF148	SOX18	0.333333	0.8	6.17325e-05	mRNA-mRNA
ZNF148	APOB	0.367544	0.632456	0.000338044	mRNA-mRNA
ZNF148	CDKN1A	0.333333	0.8	0.0189577	mRNA-mRNA
ZNF148	IRS2	1	0	0.0155461	mRNA-mRNA
ZNF148	STAT1	0.333333	0.8	0.00134566	mRNA-mRNA
ZNF148	HBB	0.789181	-0.210819	5.75505e-05	mRNA-mRNA
ZNF148	VIM	0.333333	0.8	0.000175709	mRNA-mRNA
UIMC1	UBE2V2	0.75	0.4	0.00415389	mRNA-mRNA
NR2C1	RARB	1	0	0.0126559	mRNA-mRNA
NR2C1	EPO	0.894591	0.105409	0.000154942	mRNA-mRNA
NR2C1	ALDOA	0.0833333	1	8.59169e-05	mRNA-mRNA
CASP3	SAV1	0.75	0.4	0.0214599	mRNA-mRNA
CASP3	STK4	0.333333	0.8	0.0113559	mRNA-mRNA
CASP3	STK3	0.916667	0.2	0.0340122	mRNA-mRNA
SREBF2	SCARB1	0.75	0.4	0.0111334	mRNA-mRNA
SREBF2	MTTP	0.75	0.4	0.00013781	mRNA-mRNA
SREBF2	HSD17B7	0.333333	0.8	0.000227503	mRNA-mRNA
SREBF2	PLA2G6	0.75	0.4	0.00410164	mRNA-mRNA
SREBF2	PCSK9	0.75	0.4	1.47155e-05	mRNA-mRNA
SREBF2	TM7SF2	0.75	0.4	0.0155842	mRNA-mRNA
SREBF2	PTGS2	0.333333	0.8	0.000437977	mRNA-mRNA
SREBF2	LDLR	0.333333	0.8	0.00774332	mRNA-mRNA
SREBF2	ABCA1	0.75	0.4	0.00102295	mRNA-mRNA
SREBF2	ABCA7	0.75	0.4	0.00497258	mRNA-mRNA
SREBF2	FDFT1	0.75	0.4	0.00854547	mRNA-mRNA
SREBF2	PPARG	0.75	0.4	1.47236e-05	mRNA-mRNA
SREBF2	LRP1	0.75	0.4	0.0279929	mRNA-mRNA
SREBF2	PRSS8	0.916667	-0.2	1.544e-05	mRNA-mRNA
SREBF2	FDPS	0.0833333	1	0.000232091	mRNA-mRNA
SREBF2	STAR	0.0513167	0.948683	8.47252e-07	mRNA-mRNA
SREBF2	CXCL8	0.916667	0.2	0.000106576	mRNA-mRNA
SREBF2	UCP2	0.916667	0.2	0.00112509	mRNA-mRNA
SREBF2	IDH1	0.75	0.4	0.0139744	mRNA-mRNA
SREBF2	EBP	0.333333	0.8	0.002017	mRNA-mRNA
TRIM33	SMAD3	0.75	0.4	0.0314701	mRNA-mRNA
THRB	EGFR	0.916667	-0.2	0.00454079	mRNA-mRNA
THRB	CGA	0.0513167	0.948683	0.0228492	mRNA-mRNA
DUSP5	MAPK3	1	0	0.00410791	mRNA-mRNA
ETV1	PSEN1	0.0833333	1	0.016928	mRNA-mRNA
ETV1	CDKN2A	0.0833333	1	0.00639242	mRNA-mRNA
BLVRA	ATF2	1	0	0.0113778	mRNA-mRNA
PRKAA2	TSC2	0.0833333	1	0.00169887	mRNA-mRNA
PRKAA2	MTOR	0.75	0.4	0.00346499	mRNA-mRNA
WT1	STIM1	0.416667	0.6	0.00160297	mRNA-mRNA
WT1	PDGFA	0.416667	0.6	0.00390347	mRNA-mRNA
WT1	IGF2	0.75	-0.4	0.209287	mRNA-mRNA
WT1	MYB	0.333333	0.8	0.0286231	mRNA-mRNA
WT1	REN	0.683772	-0.316228	0.0449373	mRNA-mRNA
WT1	FOXD1	0.333333	0.8	0.0070516	mRNA-mRNA
WT1	TBXA2R	1	0	0.0103168	mRNA-mRNA
WT1	MYC	0.333333	0.8	0.000264383	mRNA-mRNA
PURA	AR	0.916667	-0.2	0.000971226	mRNA-mRNA
PURA	MYC	0.333333	0.8	0.0398052	mRNA-mRNA
PURA	ITGAX	1	0	0.00174972	mRNA-mRNA
PURA	APP	0.333333	0.8	0.000624351	mRNA-mRNA
IL10	IL10RA	0.741801	-0.258199	0.0605649	mRNA-mRNA
CSNK2B	PTEN	0.75	0.4	0.00289494	mRNA-mRNA
RHPN2	RHOB	0.916667	0.2	0.0399884	mRNA-mRNA
ADGRG6	POU3F1	0.333333	0.8	0.0108784	mRNA-mRNA
TCF3	CYP19A1	0.333333	0.8	0.011992	mRNA-mRNA
TCF3	GLI1	1	0	0.0406168	mRNA-mRNA
TCF3	CR2	0.741801	0.258199	1.95843e-05	mRNA-mRNA
TCF3	CIITA	0.333333	0.8	0.00280733	mRNA-mRNA
TCF3	FOS	0.333333	0.8	0.00101937	mRNA-mRNA
TCF3	BCL6	1	0	0.0804419	mRNA-mRNA
TCF3	CXCL12	0.262135	0.737865	0.000495818	mRNA-mRNA
TCF3	CDKN1A	1	0	0.036773	mRNA-mRNA
FYN	GRB2	0.75	0.4	0.0141615	mRNA-mRNA
TGIF1	SOAT2	0.75	0.4	0.000789736	mRNA-mRNA
TGIF1	SMAD3	0.75	0.4	0.0316096	mRNA-mRNA
PKN1	PPP1R14A	0.894591	-0.105409	0.000159639	mRNA-mRNA
PKN1	AR	0.916667	0.2	0.000112779	mRNA-mRNA
PKN1	CDC25C	0.75	0.4	0.00091928	mRNA-mRNA
NLK	LEF1	0.75	0.4	0.076016	mRNA-mRNA
NLK	STAT3	0.333333	0.8	0.00352503	mRNA-mRNA
HBEGF	EGFR	0.333333	0.8	0.000289125	mRNA-mRNA
LAMTOR4	LAMTOR2	0.0833333	1	0.000709384	mRNA-mRNA
GRAP2	CD28	0.0833333	1	0.0348209	mRNA-mRNA
SRC	PPP2R5E	0.75	0.4	0.010655	mRNA-mRNA
SRC	DIAPH2	0.75	0.4	0.0040079	mRNA-mRNA
SMYD3	AR	0.916667	-0.2	0.0016405	mRNA-mRNA
TBP	CYP19A1	0.333333	0.8	0.0540525	mRNA-mRNA
TBP	MYC	0.333333	0.8	0.0187554	mRNA-mRNA
TBP	BDKRB1	0.789181	-0.210819	0.000555542	mRNA-mRNA
TBP	MMP9	1	0	0.00114318	mRNA-mRNA
TBP	ALAS2	0.333333	0.8	0.000533521	mRNA-mRNA
TBP	MIR17HG	0.333333	0.8	0.00901616	mRNA-mRNA
TBP	FN1	0.333333	0.8	0.000660733	mRNA-mRNA
TBP	APP	0.333333	0.8	0.000117722	mRNA-mRNA
TBP	POLK	0.0833333	1	4.2599e-05	mRNA-mRNA
TBP	IGF2	0.75	-0.4	0.0295815	mRNA-mRNA
TBP	CXCL12	0.262135	0.737865	0.00417235	mRNA-mRNA
TBP	TGFA	0.75	0.4	0.00206226	mRNA-mRNA
TBP	HLA-DRA	0.367544	0.632456	0.000157543	mRNA-mRNA
HNF1A	CLDN2	0.057191	-0.942809	0.122604	mRNA-mRNA
HNF1A	APOB	0.111111	-0.888889	0.234418	mRNA-mRNA
HNF1A	SNAI1	0.166667	-0.833333	0.0193181	mRNA-mRNA
HNF1A	AGT	0.789181	-0.210819	0.033449	mRNA-mRNA
HNF1A	MTTP	0.262135	-0.737865	0.0407784	mRNA-mRNA
HNF1A	SERPING1	0.111111	-0.888889	0.206196	mRNA-mRNA
HNF1A	FGFR4	0.0513167	0.948683	9.72797e-05	mRNA-mRNA
HNF1A	APOA2	0.666667	0.333333	0.0618363	mRNA-mRNA
HNF1A	DPP4	0.455669	-0.544331	0.0895797	mRNA-mRNA
HNF1A	SOAT2	0.262135	-0.737865	0.078416	mRNA-mRNA
HNF1A	HNF4A	0.0513167	0.948683	0.00811558	mRNA-mRNA
HNF1A	CFTR	0.611111	-0.388889	0.113905	mRNA-mRNA
HNF1A	CEBPA	0.894591	0.105409	0.00431399	mRNA-mRNA
HNF1A	PIGR	0.611111	-0.388889	0.318341	mRNA-mRNA
HNF1A	NR1H4	0.262135	-0.737865	0.244651	mRNA-mRNA
HNF1A	SERPINA1	0.0513167	-0.948683	0.127001	mRNA-mRNA
HNF1A	SRC	0.683772	0.316228	0.000122124	mRNA-mRNA
RAD9A	CDKN1A	0.416667	-0.6	0.0181007	mRNA-mRNA
ETS2	SERPINE1	0.916667	0.2	0.00486724	mRNA-mRNA
ETS2	CCND1	0.0833333	1	2.34624e-05	mRNA-mRNA
ETS2	SYK	0.741801	-0.258199	8.4555e-05	mRNA-mRNA
ETS2	UCA1	0.225403	-0.774597	0.000120022	mRNA-mRNA
ETS2	PDE7A	0.0833333	1	0.000676325	mRNA-mRNA
ETS2	TLR9	0.0513167	-0.948683	0.000332771	mRNA-mRNA
ETS2	AIRE	0.741801	0.258199	7.58269e-05	mRNA-mRNA
ETS2	ENG	0.333333	0.8	0.00345824	mRNA-mRNA
ETS2	MMP2	0.367544	-0.632456	0.000242825	mRNA-mRNA
ETS2	PRKCH	1	0	0.0168219	mRNA-mRNA
ETS2	TERT	0.0833333	1	0.00338473	mRNA-mRNA
ETS2	ERBB2	0.416667	-0.6	0.0766871	mRNA-mRNA
ETS2	MTDH	0.0833333	1	0.000315832	mRNA-mRNA
ETS2	CDKN2A	0.416667	-0.6	0.0392112	mRNA-mRNA
ETS2	PLAU	0.75	0.4	0.000588988	mRNA-mRNA
ETS2	CGA	0.683772	-0.316228	0.00921332	mRNA-mRNA
ETS2	FOSL1	0.0833333	1	0.00113357	mRNA-mRNA
ETS2	SOCS1	0.416667	-0.6	0.0487617	mRNA-mRNA
ETS2	PSEN1	0.416667	-0.6	0.0217645	mRNA-mRNA
GATA3	PLIN2	0.75	0.4	0.0051985	mRNA-mRNA
GATA3	ASAH1	0.916667	0.2	0.00163294	mRNA-mRNA
GATA3	HSPD1	0.916667	0.2	0.000923787	mRNA-mRNA
GATA3	GRAP2	0.916667	0.2	0.00941837	mRNA-mRNA
GATA3	SLC35E1	0.333333	0.8	0.00142098	mRNA-mRNA
GATA3	SCRN1	0.333333	0.8	5.23015e-05	mRNA-mRNA
GATA3	ID1	0.916667	0.2	0.0189837	mRNA-mRNA
GATA3	MAPK14	0.333333	0.8	0.000578706	mRNA-mRNA
GATA3	ARL4A	0.916667	0.2	0.0228968	mRNA-mRNA
GATA3	BAMBI	0.333333	-0.8	0.012697	mRNA-mRNA
GATA3	HDAC11	0.916667	0.2	0.00768461	mRNA-mRNA
GATA3	MYB	0.916667	0.2	0.0388901	mRNA-mRNA
GATA3	PGR	0.0513167	0.948683	0.00130301	mRNA-mRNA
GATA3	TM9SF2	0.75	0.4	0.000511489	mRNA-mRNA
GATA3	S100A10	0.916667	0.2	0.0101904	mRNA-mRNA
GATA3	SNAI2	0.916667	0.2	0.00853799	mRNA-mRNA
GATA3	ABCA1	0.916667	0.2	0.0278579	mRNA-mRNA
GATA3	MRPS23	0.75	0.4	0.00223651	mRNA-mRNA
GATA3	ABCC1	0.916667	0.2	0.00654702	mRNA-mRNA
GATA3	ERMAP	0.916667	0.2	0.0224423	mRNA-mRNA
GATA3	ZMYND8	0.916667	0.2	0.00112014	mRNA-mRNA
GATA3	PNPLA8	0.75	0.4	0.00158432	mRNA-mRNA
GATA3	CITED2	0.916667	0.2	0.0177873	mRNA-mRNA
GATA3	RSBN1	0.75	0.4	0.00300499	mRNA-mRNA
GATA3	PIM1	0.0833333	1	0.000897904	mRNA-mRNA
GATA3	STC2	0.916667	0.2	0.0374202	mRNA-mRNA
GATA3	RAPGEFL1	0.75	0.4	0.00439201	mRNA-mRNA
GATA3	VEGFC	0.916667	0.2	0.0257909	mRNA-mRNA
GATA3	RET	0.916667	0.2	0.0336427	mRNA-mRNA
GATA3	STAT4	0.333333	0.8	0.000628582	mRNA-mRNA
GATA3	SALL4	0.75	0.4	0.00333819	mRNA-mRNA
GATA3	EIF4EBP1	0.916667	0.2	0.014316	mRNA-mRNA
GATA3	CIART	0.916667	0.2	0.00637326	mRNA-mRNA
GATA3	NEDD9	0.916667	0.2	0.00271443	mRNA-mRNA
GATA3	ADORA2B	0.75	0.4	0.00243584	mRNA-mRNA
GATA3	SLC11A2	0.916667	0.2	0.00906517	mRNA-mRNA
GATA3	ZHX2	0.75	0.4	0.00222147	mRNA-mRNA
GATA3	LAMB2	0.916667	0.2	0.00120004	mRNA-mRNA
GATA3	PRKCH	0.75	0.4	0.00565931	mRNA-mRNA
GATA3	CISH	1	0	0.0174259	mRNA-mRNA
GATA3	TFF3	0.789181	-0.210819	0.0378421	mRNA-mRNA
GATA3	IQGAP1	0.75	0.4	0.000328285	mRNA-mRNA
GATA3	SLC19A1	0.916667	0.2	0.0366218	mRNA-mRNA
GATA3	AURKA	0.0833333	1	2.99487e-05	mRNA-mRNA
GATA3	PIAS1	0.75	0.4	0.00145879	mRNA-mRNA
GATA3	MYO5B	0.0833333	1	0.000764764	mRNA-mRNA
GATA3	NBEA	0.916667	0.2	0.00849879	mRNA-mRNA
GATA3	KLC1	0.75	0.4	0.00200202	mRNA-mRNA
GATA3	CRKL	0.75	0.4	0.000621229	mRNA-mRNA
GATA3	MAN2B2	0.916667	0.2	0.00252714	mRNA-mRNA
GATA3	KDM3A	0.75	0.4	0.000936298	mRNA-mRNA
GATA3	RRP1	0.916667	0.2	0.0127512	mRNA-mRNA
GATA3	SERPINA3	0.741801	0.258199	0.000320871	mRNA-mRNA
GATA3	CHCHD6	0.916667	0.2	0.0294502	mRNA-mRNA
GATA3	CYBB	0.333333	0.8	0.00319006	mRNA-mRNA
GATA3	GRTP1	0.75	0.4	0.00334923	mRNA-mRNA
GATA3	PMP22	0.916667	0.2	0.0331828	mRNA-mRNA
GATA3	MYC	0.916667	0.2	0.0143711	mRNA-mRNA
GATA3	PPAN	0.916667	0.2	0.0431051	mRNA-mRNA
GATA3	LGALS8	0.333333	0.8	0.00797001	mRNA-mRNA
GATA3	TP53INP1	0.916667	0.2	0.00261945	mRNA-mRNA
GATA3	KDM5B	0.75	0.4	0.000402206	mRNA-mRNA
GATA3	TCF7L2	0.916667	0.2	0.00636658	mRNA-mRNA
GATA3	CHST15	0.916667	0.2	0.0456812	mRNA-mRNA
GATA3	DUSP5	0.75	0.4	0.00442746	mRNA-mRNA
GATA3	ADD3	0.916667	0.2	0.00222291	mRNA-mRNA
GATA3	CYP1A1	0.916667	0.2	0.0956587	mRNA-mRNA
GATA3	ASCC1	0.916667	0.2	0.00546279	mRNA-mRNA
GATA3	EGFR	0.416667	0.6	0.00043211	mRNA-mRNA
GATA3	SNAI1	0.367544	0.632456	0.00144233	mRNA-mRNA
GATA3	C1QTNF6	0.916667	0.2	0.0118405	mRNA-mRNA
GATA3	XPC	0.916667	0.2	0.00324962	mRNA-mRNA
GATA3	TAF4B	0.916667	0.2	0.0394814	mRNA-mRNA
GATA3	GADD45A	0.916667	0.2	0.026708	mRNA-mRNA
GATA3	PTGER4	0.75	0.4	0.00466961	mRNA-mRNA
GATA3	BNIP3	0.916667	0.2	0.0114868	mRNA-mRNA
GATA3	EDN1	0.741801	0.258199	0.000320871	mRNA-mRNA
GATA3	EEF2K	0.916667	0.2	0.0116753	mRNA-mRNA
GATA3	BIRC3	0.741801	0.258199	0.000148702	mRNA-mRNA
GATA3	PIK3R1	1	0	0.00327749	mRNA-mRNA
GATA3	ZNF281	0.333333	0.8	0.00099862	mRNA-mRNA
GATA3	IRF8	0.789181	0.210819	0.00132911	mRNA-mRNA
GATA3	PRPSAP1	0.75	0.4	0.00188871	mRNA-mRNA
GATA3	MARCKS	0.916667	0.2	0.00109238	mRNA-mRNA
GATA3	HMGCR	0.916667	0.2	0.00276916	mRNA-mRNA
GATA3	POLE2	0.916667	0.2	0.0452404	mRNA-mRNA
GATA3	PIK3R4	0.75	0.4	0.0029119	mRNA-mRNA
GATA3	CAT	1	0	0.00419962	mRNA-mRNA
GATA3	VGLL4	0.916667	0.2	0.00290926	mRNA-mRNA
GATA3	MAML1	0.333333	0.8	0.00129431	mRNA-mRNA
GATA3	SEC23A	0.916667	0.2	0.000988891	mRNA-mRNA
GATA3	CDKN2A	0.916667	0.2	0.00583743	mRNA-mRNA
GATA3	GBE1	0.916667	0.2	0.00339689	mRNA-mRNA
GATA3	AREG	0.0833333	1	0.000407125	mRNA-mRNA
GATA3	PLOD2	0.0833333	1	0.000130279	mRNA-mRNA
GATA3	CGGBP1	0.0833333	1	4.15055e-05	mRNA-mRNA
GATA3	RAPGEF1	0.416667	-0.6	0.00311472	mRNA-mRNA
GATA3	BRAP	0.75	0.4	0.00179436	mRNA-mRNA
GATA3	CYP27B1	0.916667	0.2	0.00756123	mRNA-mRNA
GATA3	SPRY1	0.916667	0.2	0.0116811	mRNA-mRNA
GATA3	SLC3A2	0.916667	0.2	0.000580886	mRNA-mRNA
GATA3	VIP	0.225403	0.774597	0.000240637	mRNA-mRNA
GATA3	SMS	0.916667	0.2	0.0037655	mRNA-mRNA
GATA3	ACP5	0.916667	0.2	0.00585108	mRNA-mRNA
GATA3	CAB39	0.333333	0.8	0.000921412	mRNA-mRNA
GATA3	PAK2	0.916667	0.2	0.00312576	mRNA-mRNA
GATA3	HSPG2	0.75	0.4	0.000843976	mRNA-mRNA
GATA3	TXNIP	0.916667	0.2	0.0346291	mRNA-mRNA
GATA3	NTHL1	0.916667	0.2	0.0125964	mRNA-mRNA
GATA3	TP53BP2	0.333333	0.8	0.000901544	mRNA-mRNA
GATA3	TSC22D3	0.916667	0.2	0.0239705	mRNA-mRNA
GATA3	SCD	0.333333	0.8	7.50851e-06	mRNA-mRNA
GATA3	KLF3	0.75	0.4	0.00206009	mRNA-mRNA
GATA3	EPO	0.894591	-0.105409	0.000593615	mRNA-mRNA
GATA3	EGR3	0.916667	0.2	0.00963881	mRNA-mRNA
GATA3	CHD3	0.916667	0.2	0.000372176	mRNA-mRNA
GATA3	WDR89	0.916667	0.2	0.01414	mRNA-mRNA
GATA3	EGLN3	0.916667	0.2	0.00536614	mRNA-mRNA
GATA3	GOLPH3	0.75	0.4	0.00114071	mRNA-mRNA
GATA3	HK2	0.916667	0.2	0.00667855	mRNA-mRNA
GATA3	RHOD	0.75	0.4	0.0137968	mRNA-mRNA
GATA3	REST	0.75	0.4	0.000824795	mRNA-mRNA
GATA3	SLC2A1	0.916667	0.2	0.0216484	mRNA-mRNA
GATA3	BDKRB1	0.683772	0.316228	0.000793824	mRNA-mRNA
GATA3	ARNT2	0.916667	0.2	0.00796947	mRNA-mRNA
GATA3	NAT10	0.916667	0.2	0.00373581	mRNA-mRNA
GATA3	ERBB3	0.916667	0.2	0.00455116	mRNA-mRNA
GATA3	TRIM25	0.916667	0.2	0.00347333	mRNA-mRNA
GATA3	CLU	0.916667	0.2	0.083442	mRNA-mRNA
GATA3	L1CAM	0.916667	0.2	0.00729567	mRNA-mRNA
GATA3	MRPL14	0.916667	0.2	0.00379102	mRNA-mRNA
GATA3	PGM5	0.916667	0.2	0.044806	mRNA-mRNA
GATA3	GNB1	0.333333	0.8	0.000288951	mRNA-mRNA
GATA3	IGFBP3	0.333333	0.8	0.0384201	mRNA-mRNA
GATA3	HBP1	0.916667	0.2	0.00474205	mRNA-mRNA
GATA3	DSP	0.0833333	1	0.0155473	mRNA-mRNA
GATA3	MUC1	0.916667	0.2	0.00726812	mRNA-mRNA
GATA3	NAB2	0.75	0.4	0.00173769	mRNA-mRNA
GATA3	AMD1	0.916667	0.2	0.0190573	mRNA-mRNA
GATA3	ADM	0.333333	-0.8	0.0117149	mRNA-mRNA
GATA3	MPI	0.75	0.4	0.00261986	mRNA-mRNA
GATA3	ELF3	0.894591	-0.105409	0.00150664	mRNA-mRNA
GATA3	NADSYN1	0.916667	0.2	0.00225062	mRNA-mRNA
GATA3	PITX1	0.367544	0.632456	0.18071	mRNA-mRNA
GATA3	BIRC5	0.0833333	1	0.000594789	mRNA-mRNA
GATA3	IL5	0.75	-0.4	0.00235277	mRNA-mRNA
GATA3	EPAS1	0.916667	0.2	0.0222693	mRNA-mRNA
GATA3	ADAR	0.333333	0.8	0.000164796	mRNA-mRNA
GATA3	CCNG2	0.916667	0.2	0.00508239	mRNA-mRNA
GATA3	TUBD1	0.75	0.4	0.00587293	mRNA-mRNA
GATA3	TNS3	0.916667	0.2	0.00459051	mRNA-mRNA
GATA3	CD40LG	0.225403	-0.774597	0.000823994	mRNA-mRNA
GATA3	ARNT	0.75	0.4	0.00142775	mRNA-mRNA
GATA3	EAPP	0.916667	0.2	0.00428502	mRNA-mRNA
GATA3	TGFB2	0.333333	0.8	0.000274086	mRNA-mRNA
GATA3	RBMS1	0.333333	0.8	0.000493085	mRNA-mRNA
GATA3	BCL2L1	0.916667	0.2	0.00162509	mRNA-mRNA
GATA3	IL13	0.789181	-0.210819	0.00140924	mRNA-mRNA
GATA3	SLC7A5	0.916667	0.2	0.00576773	mRNA-mRNA
GATA3	IFNG	0.741801	-0.258199	0.000343614	mRNA-mRNA
GATA3	ID2	0.75	0.4	0.000909109	mRNA-mRNA
GATA3	SMYD3	0.75	0.4	0.00351095	mRNA-mRNA
GATA3	IL1R1	1	0	0.0026697	mRNA-mRNA
GATA3	CTNNA1	0.916667	0.2	0.000468001	mRNA-mRNA
GATA3	CDK11B	0.75	0.4	0.00289437	mRNA-mRNA
GATA3	IFI35	0.0833333	1	0.000465863	mRNA-mRNA
GATA3	BACE1	0.333333	0.8	0.00053955	mRNA-mRNA
GATA3	FTH1	0.75	0.4	5.33159e-05	mRNA-mRNA
GATA3	SESN1	0.416667	-0.6	0.0125937	mRNA-mRNA
GATA3	BMP4	0.916667	0.2	0.0363142	mRNA-mRNA
GATA3	AKAP1	0.916667	0.2	0.00981804	mRNA-mRNA
GATA3	RALBP1	0.916667	0.2	0.00236335	mRNA-mRNA
GATA3	SLC9A2	0.789181	0.210819	0.00218419	mRNA-mRNA
GATA3	ID3	0.916667	0.2	0.00609925	mRNA-mRNA
GATA3	IGFBP4	0.916667	0.2	0.00789574	mRNA-mRNA
GATA3	MYD88	0.333333	0.8	0.00273369	mRNA-mRNA
GATA3	KITLG	0.75	0.4	0.0404953	mRNA-mRNA
GATA3	KDM4A	0.75	0.4	0.00190527	mRNA-mRNA
GATA3	ISG20	0.75	0.4	0.00394069	mRNA-mRNA
GATA3	NXT1	0.916667	0.2	0.021706	mRNA-mRNA
GATA3	ERBB2	0.916667	0.2	0.013157	mRNA-mRNA
GATA3	PIGF	0.916667	0.2	0.00599502	mRNA-mRNA
GATA3	NCOA2	0.916667	0.2	0.00128592	mRNA-mRNA
GATA3	AMOTL2	0.916667	0.2	0.000781829	mRNA-mRNA
GATA3	BAK1	0.333333	0.8	0.00103885	mRNA-mRNA
GATA3	YAP1	0.75	0.4	0.00100346	mRNA-mRNA
GATA3	TGFA	0.0833333	1	0.000109595	mRNA-mRNA
GATA3	ANXA4	0.75	0.4	0.00166953	mRNA-mRNA
GATA3	PPP1R3C	0.416667	-0.6	0.00138381	mRNA-mRNA
GATA3	EIF4B	1	0	0.00013659	mRNA-mRNA
GATA3	MKRN1	0.916667	0.2	0.00183197	mRNA-mRNA
GATA3	DHCR7	0.333333	0.8	0.00108939	mRNA-mRNA
GATA3	KLF5	0.916667	0.2	0.022143	mRNA-mRNA
GATA3	EFNA1	0.916667	0.2	0.0529879	mRNA-mRNA
GATA3	CREBBP	0.916667	0.2	0.000611254	mRNA-mRNA
GATA3	FOXA1	0.916667	0.2	0.0464671	mRNA-mRNA
GATA3	APP	1	0	0.000369717	mRNA-mRNA
GATA3	SP110	0.333333	0.8	0.00201543	mRNA-mRNA
GATA3	SMURF1	0.75	0.4	0.000980519	mRNA-mRNA
XIAP	PTEN	1	0	0.00587452	mRNA-mRNA
IKZF1	CIITA	0.367544	0.632456	0.0148884	mRNA-mRNA
IKZF1	STAT4	0.262135	0.737865	0.0996637	mRNA-mRNA
IKZF1	FGFR4	0.367544	0.632456	0.000849903	mRNA-mRNA
IKZF1	SLC19A1	0.367544	0.632456	0.000554201	mRNA-mRNA
IKZF1	PIGR	0.111111	-0.888889	0.475893	mRNA-mRNA
IKZF1	BIRC5	0.789181	0.210819	0.000336987	mRNA-mRNA
IKZF1	FAAH	0.262135	0.737865	0.0100577	mRNA-mRNA
IKZF1	PPP2CA	0.262135	0.737865	0.000256527	mRNA-mRNA
IKZF1	LTB	0.944444	-0.0555556	0.159635	mRNA-mRNA
IKZF1	PROM1	0.683772	0.316228	0.0625379	mRNA-mRNA
HNF4A	ACE	0.789181	0.210819	0.3408	mRNA-mRNA
HNF4A	APOB	0.262135	-0.737865	0.177353	mRNA-mRNA
HNF4A	HNF1A	0.0513167	0.948683	0.00811558	mRNA-mRNA
HNF4A	APOM	0.416667	-0.6	0.0119746	mRNA-mRNA
HNF4A	PPARA	1	0	0.000155534	mRNA-mRNA
HNF4A	CFTR	0.367544	-0.632456	0.0830765	mRNA-mRNA
HNF4A	S100A9	0.0833333	1	0.0108907	mRNA-mRNA
HNF4A	CHEK1	0.0833333	1	4.46534e-05	mRNA-mRNA
HNF4A	CEBPA	0.75	0.4	0.00230537	mRNA-mRNA
HNF4A	CD63	0.333333	0.8	4.52359e-06	mRNA-mRNA
HNF4A	TFF2	0.367544	-0.632456	0.149112	mRNA-mRNA
HNF4A	TF	0.75	0.4	0.0620623	mRNA-mRNA
HNF4A	GFER	1	0	0.000310714	mRNA-mRNA
HNF4A	S100A4	0.416667	-0.6	0.0395335	mRNA-mRNA
HNF4A	EPO	0.262135	-0.737865	0.121674	mRNA-mRNA
HNF4A	AGT	0.75	-0.4	0.0191004	mRNA-mRNA
HNF4A	PLCB1	0.916667	0.2	0.000275711	mRNA-mRNA
HNF4A	SERPINA1	0.333333	-0.8	0.0797339	mRNA-mRNA
HNF4A	MTTP	0.416667	-0.6	0.0285732	mRNA-mRNA
HNF4A	PPARG	0.416667	-0.6	0.0293979	mRNA-mRNA
HNF4A	CYP26A1	0.333333	-0.8	0.199887	mRNA-mRNA
HNF4A	CEACAM1	0.333333	0.8	0.000154449	mRNA-mRNA
HNF4A	SNAI2	0.0833333	1	6.78571e-07	mRNA-mRNA
HNF4A	SNAI1	0.367544	-0.632456	0.0121896	mRNA-mRNA
HNF4A	ABCC1	0.0833333	1	1.97556e-05	mRNA-mRNA
HNF4A	MST1	0.416667	-0.6	0.00609129	mRNA-mRNA
HNF4A	FOS	0.75	0.4	0.000335692	mRNA-mRNA
HNF4A	NCOA2	0.416667	-0.6	6.97359e-05	mRNA-mRNA
HNF4A	HSD17B7	1	0	0.000424419	mRNA-mRNA
HNF4A	CYP2B6	0.225403	0.774597	0.0281668	mRNA-mRNA
HNF4A	CDX2	0.225403	0.774597	0.0281668	mRNA-mRNA
HNF4A	SLC28A1	0.683772	0.316228	0.0698533	mRNA-mRNA
HNF4A	HMOX1	0.75	0.4	0.000378653	mRNA-mRNA
HNF4A	ALDH2	1	0	0.000598416	mRNA-mRNA
HNF4A	MYC	0.0833333	1	1.99145e-05	mRNA-mRNA
E2F1	TERT	0.0833333	1	9.11837e-05	mRNA-mRNA
E2F1	IRF3	1	0	0.0794633	mRNA-mRNA
E2F1	BCL2	0.0833333	1	0.00265527	mRNA-mRNA
E2F1	PBK	0.916667	0.2	0.0758167	mRNA-mRNA
E2F1	HMGA1	0.75	0.4	0.0118999	mRNA-mRNA
E2F1	BRCA1	0.0833333	1	0.00709994	mRNA-mRNA
E2F1	SELE	0.741801	0.258199	5.15324e-05	mRNA-mRNA
E2F1	CCND1	0.0833333	1	0.00578648	mRNA-mRNA
E2F1	MAT2A	0.0833333	1	0.0115466	mRNA-mRNA
E2F1	CCNB1	0.916667	0.2	0.0410805	mRNA-mRNA
E2F1	RB1	1	0	0.0698934	mRNA-mRNA
E2F1	GADD45B	0.416667	-0.6	0.103998	mRNA-mRNA
E2F1	DUSP4	0.0833333	1	0.00327467	mRNA-mRNA
E2F1	TFAP2A	0.333333	0.8	0.00913222	mRNA-mRNA
E2F1	MTDH	0.0833333	1	0.0038267	mRNA-mRNA
E2F1	ELL	0.416667	-0.6	0.0964163	mRNA-mRNA
E2F1	CDKN2A	0.416667	-0.6	0.111543	mRNA-mRNA
E2F1	SP3	1	0	0.0535746	mRNA-mRNA
E2F1	CDC25A	0.0833333	1	0.000172235	mRNA-mRNA
E2F1	AURKA	0.916667	0.2	0.0560756	mRNA-mRNA
E2F1	MIR17HG	0.0833333	1	0.00633298	mRNA-mRNA
E2F1	CDC6	0.0833333	1	0.000222944	mRNA-mRNA
E2F1	PCSK6	0.333333	0.8	0.0376026	mRNA-mRNA
E2F1	FOXM1	0.916667	0.2	0.0381724	mRNA-mRNA
E2F1	VHL	0.333333	0.8	0.0435156	mRNA-mRNA
E2F1	POLE2	0.0833333	1	0.00144938	mRNA-mRNA
E2F1	APAF1	0.75	0.4	0.0524791	mRNA-mRNA
E2F1	S100A9	0.0833333	1	2.71862e-05	mRNA-mRNA
E2F1	BCL2L11	0.416667	-0.6	0.151441	mRNA-mRNA
E2F1	E2F6	0.0833333	1	0.0270057	mRNA-mRNA
E2F1	MYCN	1	0	0.000151125	mRNA-mRNA
LAMTOR2	SLC38A9	0.0833333	1	0.000291906	mRNA-mRNA
LAMTOR2	LAMTOR4	0.0833333	1	0.000709384	mRNA-mRNA
DLX5	IBSP	0.727834	0.272166	0.000634884	mRNA-mRNA
DLX5	BMP4	0.789181	0.210819	0.158782	mRNA-mRNA
DLX5	MYC	0.367544	0.632456	0.00861243	mRNA-mRNA
ESR2	DMBT1	0.741801	0.258199	0.0273525	mRNA-mRNA
ESR2	NQO1	0.75	0.4	1.51888e-05	mRNA-mRNA
ESR2	AQP3	0.0513167	0.948683	0.0560799	mRNA-mRNA
ESR2	GSTP1	0.75	-0.4	1.56494e-05	mRNA-mRNA
ESR2	PENK	0.333333	0.8	0.0143948	mRNA-mRNA
ESR2	FECH	0.333333	0.8	8.88794e-05	mRNA-mRNA
ESR2	TNFRSF10C	0.0833333	1	0.00086659	mRNA-mRNA
ESR2	INSR	0.916667	0.2	0.000129994	mRNA-mRNA
ESR2	TNC	0.75	-0.4	0.237597	mRNA-mRNA
ESR2	NRF1	0.916667	0.2	0.000465908	mRNA-mRNA
ESR2	HBB	0.0513167	-0.948683	0.119953	mRNA-mRNA
ESR2	B3GAT3	0.75	-0.4	0.000172528	mRNA-mRNA
ESR2	NDRG2	0.333333	0.8	0.000183334	mRNA-mRNA
ESR2	TFDP1	0.333333	-0.8	0.000174329	mRNA-mRNA
ESR2	TERT	0.333333	-0.8	0.0176711	mRNA-mRNA
ESR2	MME	0.75	-0.4	3.09931e-05	mRNA-mRNA
ESR2	VEGFA	0.333333	0.8	4.79817e-05	mRNA-mRNA
ESR2	PBX1	0.333333	0.8	0.000352156	mRNA-mRNA
ESR2	PDGFA	0.75	0.4	0.000186902	mRNA-mRNA
ESR2	NINJ1	0.333333	0.8	0.000159924	mRNA-mRNA
ESR2	CLU	0.333333	0.8	0.00421589	mRNA-mRNA
ESR2	TNF	0.225403	0.774597	0.0288901	mRNA-mRNA
BTLA	TNFRSF14	0.894591	-0.105409	7.95299e-05	mRNA-mRNA
CCKBR	GAST	0.42265	0.57735	0.212074	mRNA-mRNA
NPHP4	LATS1	0.333333	0.8	0.00116802	mRNA-mRNA
ATF4	ATF3	0.0833333	1	0.00943025	mRNA-mRNA
ATF4	PCK2	0.333333	0.8	0.000289362	mRNA-mRNA
ATF4	SIRT1	0.75	0.4	0.00208076	mRNA-mRNA
ATF4	PSEN1	0.0833333	1	1.88025e-05	mRNA-mRNA
ATF4	IL6	0.683772	-0.316228	1.82941e-05	mRNA-mRNA
ATF4	DDIT3	0.75	0.4	0.000701684	mRNA-mRNA
ATF4	IL32	0.75	-0.4	5.6076e-05	mRNA-mRNA
CTNNB1	NEDD9	1	0	0.00775734	mRNA-mRNA
CTNNB1	NOS2	0.75	0.4	0.000224789	mRNA-mRNA
CTNNB1	CCND1	0.333333	0.8	0.00196024	mRNA-mRNA
ESR1	VEGFA	0.416667	-0.6	0.00307117	mRNA-mRNA
ESR1	TERT	0.0833333	1	0.00577673	mRNA-mRNA
ESR1	BMI1	0.0833333	1	0.000279464	mRNA-mRNA
ESR1	MME	0.333333	0.8	7.11547e-05	mRNA-mRNA
ESR1	PROS1	0.75	0.4	0.000162682	mRNA-mRNA
ESR1	PTMA	0.0833333	1	2.00701e-05	mRNA-mRNA
ESR1	BRCA1	0.0833333	1	9.68844e-05	mRNA-mRNA
ESR1	TNF	0.741801	-0.258199	0.00673244	mRNA-mRNA
ESR1	TF	0.75	0.4	0.0204804	mRNA-mRNA
ESR1	APOE	1	0	0.000120228	mRNA-mRNA
ESR1	AREG	0.916667	0.2	0.0284756	mRNA-mRNA
ESR1	TFAP2C	0.0833333	1	0.00047799	mRNA-mRNA
ESR1	PGR	0.894591	-0.105409	0.0387414	mRNA-mRNA
ESR1	CYP1B1	0.416667	-0.6	0.0872851	mRNA-mRNA
ESR1	TLR2	0.367544	0.632456	0.129665	mRNA-mRNA
ESR1	FOS	0.75	0.4	0.00216198	mRNA-mRNA
ESR1	MMP2	0.367544	-0.632456	0.0207085	mRNA-mRNA
ESR1	CYP19A1	0.0833333	1	0.00761126	mRNA-mRNA
ESR1	TP53	0.416667	-0.6	0.000818994	mRNA-mRNA
ESR1	CCND1	0.0833333	1	2.60206e-05	mRNA-mRNA
ESR1	NQO1	1	0	0.000123695	mRNA-mRNA
ESR1	SERPINE1	0.916667	0.2	0.0045647	mRNA-mRNA
ESR1	HMOX1	0.75	0.4	0.00292316	mRNA-mRNA
ESR1	JAK2	1	0	0.00855357	mRNA-mRNA
ESR1	FOXM1	0.916667	0.2	0.000487547	mRNA-mRNA
ESR1	BCL2	0.0833333	1	4.80206e-05	mRNA-mRNA
ESR1	NRF1	0.75	0.4	0.00210498	mRNA-mRNA
ESR1	UBE2I	0.333333	0.8	0.000193394	mRNA-mRNA
ESR1	CCNG2	0.416667	-0.6	0.00202424	mRNA-mRNA
ESR1	CGA	0.683772	-0.316228	0.316021	mRNA-mRNA
ESR1	TSC22D3	0.416667	-0.6	0.0127006	mRNA-mRNA
ESR1	TLR9	0.0513167	-0.948683	0.0209629	mRNA-mRNA
ESR1	COX7A2L	0.75	0.4	0.000487209	mRNA-mRNA
ESR1	LTF	0.367544	0.632456	0.0139702	mRNA-mRNA
ESR1	TGFA	0.916667	0.2	0.0265609	mRNA-mRNA
ESR1	MUC1	0.416667	-0.6	0.0313751	mRNA-mRNA
POU2F1	VIP	0.225403	0.774597	3.27055e-05	mRNA-mRNA
POU2F1	VCAM1	0.262135	0.737865	3.41393e-05	mRNA-mRNA
POU2F1	PTPN6	0.916667	0.2	0.0003478	mRNA-mRNA
POU2F1	CIITA	0.75	0.4	0.00582742	mRNA-mRNA
POU2F1	TNF	0.225403	0.774597	3.27055e-05	mRNA-mRNA
POU2F1	CDKN1A	0.75	0.4	0.0229814	mRNA-mRNA
POU2F1	NOX4	0.0513167	-0.948683	0.00563464	mRNA-mRNA
POU2F1	CYP2J2	0.75	0.4	0.0122874	mRNA-mRNA
POU2F1	IL5	0.916667	-0.2	0.000233366	mRNA-mRNA
POU2F1	AHSP	0.741801	-0.258199	8.29443e-05	mRNA-mRNA
POU2F1	SPP1	0.75	0.4	0.0387821	mRNA-mRNA
POU2F1	BCL2	0.75	0.4	0.0281497	mRNA-mRNA
POU2F1	CR2	0.225403	0.774597	3.27055e-05	mRNA-mRNA
POU2F1	PLAU	0.0833333	1	0.000102253	mRNA-mRNA
POU2F1	CYP1A1	0.75	0.4	0.0388006	mRNA-mRNA
POU2F1	CCND1	0.75	0.4	0.00435383	mRNA-mRNA
POU2F1	HMGA1	0.0833333	1	9.60594e-05	mRNA-mRNA
POU2F1	NQO1	0.333333	0.8	0.000146233	mRNA-mRNA
POU2F1	CDKN2B	0.75	0.4	0.0202746	mRNA-mRNA
POU2F1	CYP2B6	0.741801	0.258199	3.41592e-05	mRNA-mRNA
POU2F1	TSC22D3	0.75	0.4	0.0170104	mRNA-mRNA
POU2F1	MYC	0.75	0.4	0.0731168	mRNA-mRNA
POU2F1	LPL	0.916667	0.2	0.000551417	mRNA-mRNA
POU2F1	NAT1	0.333333	0.8	0.000829639	mRNA-mRNA
POU2F1	HBB	0.894591	0.105409	5.82137e-05	mRNA-mRNA
POU2F1	FLG	0.0833333	1	4.6979e-06	mRNA-mRNA
POU2F1	NKX2-1	0.0513167	0.948683	0.00399127	mRNA-mRNA
POU2F1	NOS2	0.916667	-0.2	0.00662183	mRNA-mRNA
POU2F1	RNU4-2	0.0833333	1	0.000123789	mRNA-mRNA
POU2F1	RASGRP2	0.916667	0.2	0.00340324	mRNA-mRNA
POU2F1	HLA-DRA	0.0513167	0.948683	2.79863e-05	mRNA-mRNA
POU2F1	CDX2	0.741801	0.258199	3.41592e-05	mRNA-mRNA
POU2F1	GADD45A	0.75	0.4	0.0377305	mRNA-mRNA
POU2F1	TFAP2A	0.333333	0.8	0.000207687	mRNA-mRNA
POU2F1	PTTG1	0.0833333	1	0.00223254	mRNA-mRNA
POU2F1	GRM5	0.75	-0.4	0.000136954	mRNA-mRNA
POU2F1	FPR2	0.105573	-0.894427	9.38039e-05	mRNA-mRNA
PPP2CA	AKT1	0.333333	0.8	0.000902959	mRNA-mRNA
PPP2CA	MAPK3	0.75	0.4	0.00311662	mRNA-mRNA
PPP2CA	PPP2R1A	0.333333	0.8	0.00128166	mRNA-mRNA
PPP2CA	IER3	0.75	0.4	0.00551734	mRNA-mRNA
PPP2CA	PPP2R5B	0.75	0.4	0.00499203	mRNA-mRNA
SP1	SLC31A1	0.333333	0.8	0.00332776	mRNA-mRNA
SP1	ABCA2	0.0833333	1	0.00126918	mRNA-mRNA
SP1	ENPP2	0.75	0.4	0.000100601	mRNA-mRNA
SP1	PDE7A	0.75	0.4	0.00543057	mRNA-mRNA
SP1	GH1	0.225403	-0.774597	2.90001e-05	mRNA-mRNA
SP1	MGST1	0.333333	0.8	0.00067945	mRNA-mRNA
SP1	CAV1	0.333333	0.8	0.000355351	mRNA-mRNA
SP1	ITGA5	0.0833333	1	0.000621484	mRNA-mRNA
SP1	UGT8	0.75	0.4	0.00724787	mRNA-mRNA
SP1	PEBP1	0.333333	0.8	0.00250603	mRNA-mRNA
SP1	PTGER4	0.333333	0.8	6.64718e-05	mRNA-mRNA
SP1	ODC1	0.333333	0.8	0.0268987	mRNA-mRNA
SP1	SLC19A1	0.75	0.4	0.0414571	mRNA-mRNA
SP1	SREBF1	0.75	0.4	0.00358186	mRNA-mRNA
SP1	SOD1	0.416667	0.6	0.00166268	mRNA-mRNA
SP1	UTRN	0.333333	0.8	0.00463606	mRNA-mRNA
SP1	REL	0.75	0.4	0.00121927	mRNA-mRNA
SP1	HNF4A	0.75	0.4	3.76306e-05	mRNA-mRNA
SP1	MUC2	0.741801	0.258199	1.24034e-05	mRNA-mRNA
SP1	MIF	0.75	0.4	0.00733414	mRNA-mRNA
SP1	INSR	0.0833333	1	0.000141473	mRNA-mRNA
SP1	PDGFC	0.75	0.4	0.000478982	mRNA-mRNA
SP1	CD19	0.0513167	-0.948683	0.000128236	mRNA-mRNA
SP1	BSG	0.333333	0.8	0.000173862	mRNA-mRNA
SP1	PAICS	0.75	0.4	0.0379915	mRNA-mRNA
SP1	ABCB1	0.333333	-0.8	3.66646e-05	mRNA-mRNA
SP1	CYP1B1	0.75	0.4	0.000153443	mRNA-mRNA
SP1	HTR1A	0.683772	0.316228	6.11667e-05	mRNA-mRNA
SP1	GATA1	0.552786	0.447214	4.86076e-05	mRNA-mRNA
SP1	PRDM1	0.416667	-0.6	0.000116307	mRNA-mRNA
SP1	TYMP	0.333333	0.8	1.80533e-05	mRNA-mRNA
SP1	NAT1	0.333333	0.8	0.000105309	mRNA-mRNA
SP1	GFI1B	0.0833333	1	1.15532e-06	mRNA-mRNA
SP1	COL7A1	0.75	0.4	0.000798442	mRNA-mRNA
SP1	PTP4A1	0.0833333	1	0.00138483	mRNA-mRNA
SP1	CEBPD	0.75	0.4	0.00094973	mRNA-mRNA
SP1	BRCA1	0.75	0.4	0.02199	mRNA-mRNA
SP1	FTH1	0.333333	0.8	0.000675098	mRNA-mRNA
SP1	VAMP2	0.75	0.4	0.00233463	mRNA-mRNA
SP1	WNK4	0.75	0.4	0.000246188	mRNA-mRNA
SP1	HSD17B7	0.333333	0.8	0.000166774	mRNA-mRNA
SP1	PPAT	0.75	0.4	0.0256597	mRNA-mRNA
SP1	TGFBR1	0.333333	0.8	0.00455261	mRNA-mRNA
SP1	APOB	0.683772	0.316228	0.000131893	mRNA-mRNA
SP1	NQO2	0.75	0.4	0.00424114	mRNA-mRNA
SP1	CDKN1A	0.75	0.4	0.026383	mRNA-mRNA
SP1	ID1	0.75	0.4	0.0603364	mRNA-mRNA
SP1	IFNG	0.741801	0.258199	1.24034e-05	mRNA-mRNA
SP1	MT2A	0.75	0.4	0.00223381	mRNA-mRNA
SP1	SERPINB2	0.741801	-0.258199	1.43356e-05	mRNA-mRNA
SP1	S100A10	0.75	0.4	0.00332255	mRNA-mRNA
SP1	IL10	0.741801	-0.258199	1.43356e-05	mRNA-mRNA
SP1	CDK4	0.75	0.4	0.0229099	mRNA-mRNA
SP1	GCH1	0.333333	0.8	0.001355	mRNA-mRNA
SP1	PSIP1	0.333333	0.8	0.00226282	mRNA-mRNA
SP1	MDC1	0.333333	0.8	0.00255938	mRNA-mRNA
SP1	LDHC	0.333333	-0.8	0.0001348	mRNA-mRNA
SP1	HSD11B2	0.75	0.4	0.00105596	mRNA-mRNA
SP1	FCGR3A	0.367544	0.632456	1.30425e-05	mRNA-mRNA
SP1	CYGB	0.333333	0.8	0.00125605	mRNA-mRNA
SP1	IL12RB2	0.75	0.4	0.00606246	mRNA-mRNA
SP1	EEF1A1	0.333333	0.8	5.38563e-06	mRNA-mRNA
SP1	GADD45B	0.75	0.4	0.00189772	mRNA-mRNA
SP1	F2R	0.333333	0.8	0.00186482	mRNA-mRNA
SP1	MTDH	0.75	0.4	0.0221665	mRNA-mRNA
SP1	TLR2	0.262135	0.737865	0.000574132	mRNA-mRNA
SP1	PPARD	0.333333	0.8	0.000383002	mRNA-mRNA
SP1	CASP3	0.75	0.4	0.013166	mRNA-mRNA
SP1	MDM2	0.333333	0.8	0.000148266	mRNA-mRNA
SP1	SOD2	0.333333	0.8	0.00129062	mRNA-mRNA
SP1	TNIP1	0.75	0.4	0.00160734	mRNA-mRNA
SP1	COL1A2	0.75	0.4	0.000134458	mRNA-mRNA
SP1	FOSL1	0.75	0.4	0.0013576	mRNA-mRNA
SP1	NF1	0.75	0.4	0.00329313	mRNA-mRNA
SP1	ITGB8	0.75	0.4	0.0260893	mRNA-mRNA
SP1	SIRT1	0.0833333	1	0.000287624	mRNA-mRNA
SP1	SP3	0.333333	0.8	0.000200522	mRNA-mRNA
SP1	PHGDH	0.333333	0.8	0.000155069	mRNA-mRNA
SP1	ASCL1	0.0513167	0.948683	0.00584452	mRNA-mRNA
SP1	EGFR	1	0	2.08148e-05	mRNA-mRNA
SP1	IL2RB	0.333333	0.8	0.00132924	mRNA-mRNA
SP1	ENG	0.333333	0.8	0.00238539	mRNA-mRNA
SP1	CAD	0.75	0.4	0.0226404	mRNA-mRNA
SP1	OPRM1	0.683772	0.316228	3.39492e-05	mRNA-mRNA
SP1	IGF2	0.916667	0.2	0.00185912	mRNA-mRNA
SP1	ACADM	0.333333	0.8	0.00147677	mRNA-mRNA
SP1	TERT	0.75	0.4	0.00230151	mRNA-mRNA
SP1	GSTP1	0.333333	0.8	0.0020293	mRNA-mRNA
SP1	PLAT	0.75	0.4	0.00667659	mRNA-mRNA
SP1	CIITA	0.75	0.4	0.00233114	mRNA-mRNA
SP1	CASR	0.225403	-0.774597	1.45004e-05	mRNA-mRNA
SP1	LTB	0.683772	0.316228	2.98029e-05	mRNA-mRNA
SP1	TP73	0.75	0.4	0.00172366	mRNA-mRNA
SP1	RET	0.75	0.4	0.00518158	mRNA-mRNA
SP1	ACTA1	0.75	0.4	2.60417e-05	mRNA-mRNA
SP1	HAS2	0.75	0.4	0.00930008	mRNA-mRNA
SP1	SLC9A3	0.416667	0.6	0.000244345	mRNA-mRNA
SP1	FYN	0.75	0.4	0.0111051	mRNA-mRNA
SP1	KIF14	0.333333	0.8	0.0036764	mRNA-mRNA
SP1	FAS	0.0833333	1	0.000121123	mRNA-mRNA
SP1	EPO	0.894591	0.105409	1.80139e-05	mRNA-mRNA
SP1	IRF4	0.75	0.4	0.0183328	mRNA-mRNA
SP1	ITGAX	0.75	0.4	8.79739e-05	mRNA-mRNA
SP1	CCND1	0.75	0.4	0.01093	mRNA-mRNA
SP1	SCTR	0.741801	0.258199	2.48064e-05	mRNA-mRNA
SP1	SLC3A2	0.75	0.4	0.00547835	mRNA-mRNA
SP1	RASSF1	0.0833333	1	4.15387e-05	mRNA-mRNA
SP1	NAB2	0.333333	0.8	0.000347148	mRNA-mRNA
SP1	FGF2	0.333333	0.8	4.86977e-05	mRNA-mRNA
SP1	COL2A1	0.894591	0.105409	0.000598157	mRNA-mRNA
SP1	EZR	0.333333	0.8	0.00091824	mRNA-mRNA
SP1	SOAT1	0.75	0.4	0.0215199	mRNA-mRNA
SP1	NOX4	0.0513167	-0.948683	0.00193196	mRNA-mRNA
SP1	POLE2	0.75	0.4	0.00507836	mRNA-mRNA
SP1	BAX	0.333333	0.8	0.000285537	mRNA-mRNA
SP1	PROS1	0.0833333	1	0.000938326	mRNA-mRNA
SP1	CAT	0.416667	0.6	0.000977855	mRNA-mRNA
SP1	NT5E	0.75	0.4	0.0346942	mRNA-mRNA
SP1	TFAP2C	0.75	0.4	0.00620366	mRNA-mRNA
SP1	GFER	0.333333	0.8	0.000318672	mRNA-mRNA
SP1	TBXA2R	0.75	0.4	0.00101028	mRNA-mRNA
SP1	CCL5	0.262135	-0.737865	1.94815e-05	mRNA-mRNA
SP1	GRAP2	0.75	0.4	0.000299111	mRNA-mRNA
SP1	APOE	0.333333	0.8	0.000139027	mRNA-mRNA
SP1	TGFA	0.333333	0.8	6.70637e-05	mRNA-mRNA
SP1	PREX1	0.333333	0.8	0.000337155	mRNA-mRNA
SP1	PTHLH	0.333333	0.8	0.000118671	mRNA-mRNA
SP1	CASP8	0.75	0.4	0.00112919	mRNA-mRNA
SP1	LEF1	0.75	0.4	0.0334833	mRNA-mRNA
SP1	FOS	0.416667	0.6	0.00109291	mRNA-mRNA
SP1	MMP1	0.75	-0.4	0.000292172	mRNA-mRNA
SP1	BLMH	0.0833333	1	0.000442137	mRNA-mRNA
SP1	RAB20	0.75	0.4	0.00477287	mRNA-mRNA
SP1	MMP9	0.75	0.4	5.9398e-05	mRNA-mRNA
SP1	ADM	0.75	-0.4	0.000315101	mRNA-mRNA
SP1	PDGFB	0.75	0.4	0.00385426	mRNA-mRNA
SP1	NDRG2	0.75	0.4	0.00120601	mRNA-mRNA
SP1	NOTCH1	0.333333	0.8	0.00130756	mRNA-mRNA
SP1	HMGA1	0.0833333	1	2.57031e-05	mRNA-mRNA
SP1	FPR2	0.105573	-0.894427	3.19955e-05	mRNA-mRNA
SP1	IGFBP3	0.75	0.4	0.00481308	mRNA-mRNA
SP1	PRKCA	0.75	0.4	0.0441702	mRNA-mRNA
SP1	ABCC3	0.75	0.4	1.29923e-05	mRNA-mRNA
SP1	BMI1	0.75	0.4	0.00741808	mRNA-mRNA
SP1	FGFR4	0.75	0.4	0.011721	mRNA-mRNA
SP1	HBEGF	0.75	0.4	0.0010115	mRNA-mRNA
SP1	KLF5	0.75	0.4	0.0037571	mRNA-mRNA
SP1	BRD7	0.333333	0.8	0.000945613	mRNA-mRNA
SP1	MYC	0.75	0.4	0.121123	mRNA-mRNA
SP1	NR3C1	0.75	0.4	0.00795619	mRNA-mRNA
SP1	FN1	0.416667	0.6	0.00387853	mRNA-mRNA
SP1	ITGA11	0.75	0.4	5.11503e-05	mRNA-mRNA
SP1	NDRG1	0.75	0.4	0.036902	mRNA-mRNA
SP1	PRKCE	0.75	0.4	0.0285045	mRNA-mRNA
SP1	E2F1	0.75	0.4	0.0335649	mRNA-mRNA
SP1	TFF3	0.262135	-0.737865	0.00178362	mRNA-mRNA
SP1	TNF	0.225403	0.774597	1.06551e-05	mRNA-mRNA
SP1	TAP1	0.916667	0.2	0.000834419	mRNA-mRNA
SP1	NID1	0.75	0.4	0.000120066	mRNA-mRNA
SP1	PLD1	0.75	0.4	0.00291564	mRNA-mRNA
SP1	SOX9	0.75	0.4	0.0305962	mRNA-mRNA
SP1	COL1A1	0.75	0.4	0.014323	mRNA-mRNA
SP1	HMOX1	0.0833333	1	0.000115534	mRNA-mRNA
SP1	SND1	0.333333	0.8	2.08374e-05	mRNA-mRNA
SP1	IRS2	0.75	0.4	0.0175215	mRNA-mRNA
SP1	FURIN	0.75	0.4	0.00697802	mRNA-mRNA
SP1	AIRE	0.741801	-0.258199	1.43356e-05	mRNA-mRNA
SP1	AXL	0.916667	-0.2	0.000617734	mRNA-mRNA
SP1	TIGAR	0.75	0.4	0.00680573	mRNA-mRNA
SP1	MET	0.75	0.4	0.0287897	mRNA-mRNA
SP1	MYCN	0.333333	-0.8	1.77845e-05	mRNA-mRNA
SP1	GLI1	0.75	0.4	0.0207841	mRNA-mRNA
SP1	RELA	0.333333	0.8	5.3007e-05	mRNA-mRNA
SP1	MAOB	0.333333	0.8	3.93291e-05	mRNA-mRNA
SP1	MACC1	0.916667	0.2	5.36428e-05	mRNA-mRNA
SP1	FOXM1	0.333333	0.8	0.00472574	mRNA-mRNA
SP1	TNC	0.333333	0.8	7.81802e-05	mRNA-mRNA
SP1	POLB	0.0513167	0.948683	8.49589e-06	mRNA-mRNA
SP1	TBX21	0.333333	0.8	0.000143787	mRNA-mRNA
SP1	SLC4A2	0.333333	0.8	0.00341889	mRNA-mRNA
SP1	SERPINB5	0.225403	-0.774597	1.45004e-05	mRNA-mRNA
SP1	HRAS	0.333333	0.8	0.00126407	mRNA-mRNA
SP1	SOCS1	0.75	0.4	0.00335912	mRNA-mRNA
SP1	NKX3-1	0.75	0.4	0.000252668	mRNA-mRNA
SP1	MUC3A	0.916667	0.2	1.93679e-05	mRNA-mRNA
SP1	RARA	0.75	0.4	0.00140752	mRNA-mRNA
SP1	TYMS	0.333333	0.8	0.00563543	mRNA-mRNA
SP1	BIRC5	0.333333	0.8	0.00584068	mRNA-mRNA
SP1	XPC	0.75	0.4	0.00544382	mRNA-mRNA
SP1	CR2	0.225403	0.774597	1.06551e-05	mRNA-mRNA
SP1	ALOX15	0.0513167	0.948683	1.11511e-05	mRNA-mRNA
SP1	MYB	0.75	0.4	0.00216197	mRNA-mRNA
SP1	GDF15	0.333333	0.8	0.00320269	mRNA-mRNA
SP1	G6PD	0.75	0.4	0.00377109	mRNA-mRNA
SP1	DBH	0.105573	0.894427	1.02209e-05	mRNA-mRNA
SP1	STAR	0.0513167	0.948683	1.58321e-06	mRNA-mRNA
SP1	CCNB1	0.333333	0.8	0.00175851	mRNA-mRNA
SP1	ESR1	0.75	0.4	0.000304479	mRNA-mRNA
SP1	SLC39A1	0.75	0.4	0.0075321	mRNA-mRNA
SP1	PLAU	0.0833333	1	2.77798e-05	mRNA-mRNA
SP1	VIM	0.416667	0.6	0.000547766	mRNA-mRNA
SP1	MAZ	0.333333	0.8	0.00112246	mRNA-mRNA
SP1	MAT2A	0.75	0.4	0.0114204	mRNA-mRNA
SP1	COL4A1	0.75	0.4	0.012236	mRNA-mRNA
SP1	CEACAM5	0.741801	0.258199	1.24034e-05	mRNA-mRNA
SP1	TMEM8B	0.75	0.4	0.00587512	mRNA-mRNA
SP1	SPHK1	0.916667	0.2	0.00312026	mRNA-mRNA
SP1	VHL	0.333333	0.8	0.00149539	mRNA-mRNA
SP1	SLC9A2	0.262135	0.737865	7.99292e-05	mRNA-mRNA
SP1	PROM1	0.916667	-0.2	0.00252419	mRNA-mRNA
SP1	PPP2CA	0.0833333	1	0.000339344	mRNA-mRNA
SP1	JUN	0.333333	0.8	0.00016892	mRNA-mRNA
SP1	CBS	0.75	0.4	0.00145175	mRNA-mRNA
SP1	EGR1	1	0	0.00539116	mRNA-mRNA
SP1	ZBTB7A	0.333333	0.8	0.00254829	mRNA-mRNA
SP1	ALAS2	0.75	0.4	5.6961e-05	mRNA-mRNA
SP1	CD14	0.333333	0.8	2.68644e-05	mRNA-mRNA
SP1	NOS3	0.683772	-0.316228	0.000143974	mRNA-mRNA
SP1	AGT	0.75	-0.4	6.33657e-05	mRNA-mRNA
SP1	BACE1	0.0833333	1	0.000266211	mRNA-mRNA
SP1	HDAC4	0.75	0.4	0.0331896	mRNA-mRNA
SP1	SLC25A3	0.0833333	1	0.000127848	mRNA-mRNA
SP1	NOL7	0.75	0.4	0.00655111	mRNA-mRNA
SP1	ITGA6	0.333333	0.8	0.00137541	mRNA-mRNA
SP1	GAST	0.225403	-0.774597	7.24958e-05	mRNA-mRNA
SP1	FHL2	0.75	0.4	0.000619967	mRNA-mRNA
SP1	TNFRSF8	0.916667	-0.2	0.000774671	mRNA-mRNA
SP1	CDH2	0.75	0.4	0.000550666	mRNA-mRNA
SP1	TNFRSF10B	0.0833333	1	0.000328608	mRNA-mRNA
SP1	KDM5B	0.333333	0.8	0.000594697	mRNA-mRNA
SP1	ALDOA	0.0833333	1	0.000145931	mRNA-mRNA
SP1	CXCL1	0.0513167	-0.948683	0.00375179	mRNA-mRNA
SP1	EPOR	0.75	0.4	0.00126346	mRNA-mRNA
SP1	MCAM	0.0833333	1	0.00149429	mRNA-mRNA
SP1	FPGS	0.333333	0.8	0.000284449	mRNA-mRNA
SP1	CCND2	0.683772	0.316228	2.27208e-05	mRNA-mRNA
SP1	MMP28	0.225403	0.774597	2.8732e-05	mRNA-mRNA
SP1	PTEN	1	0	0.0105703	mRNA-mRNA
SP1	PLAUR	0.75	0.4	0.0003679	mRNA-mRNA
SP1	SPRR1B	0.741801	-0.258199	1.43356e-05	mRNA-mRNA
SP1	ITGAM	0.916667	0.2	2.08377e-05	mRNA-mRNA
SP1	BCL2	0.75	0.4	0.0375358	mRNA-mRNA
SP1	TFPI	0.75	0.4	0.0105106	mRNA-mRNA
SP1	HPSE	0.333333	0.8	0.00045617	mRNA-mRNA
SP1	CXCL12	0.0513167	0.948683	0.000263161	mRNA-mRNA
SP1	PTGES	1	0	1.87589e-05	mRNA-mRNA
SP1	NKX2-1	0.0513167	0.948683	0.00131114	mRNA-mRNA
SP1	ACTC1	0.683772	0.316228	5.12746e-05	mRNA-mRNA
SP1	PGR	0.367544	0.632456	6.10019e-05	mRNA-mRNA
SP1	GJA1	0.75	0.4	0.0119189	mRNA-mRNA
SP1	MMP2	0.683772	0.316228	1.13213e-05	mRNA-mRNA
SP1	FBN1	0.916667	-0.2	0.000334578	mRNA-mRNA
SP1	SERPINA1	0.916667	0.2	1.72717e-05	mRNA-mRNA
SP1	GRM5	0.75	-0.4	5.46252e-05	mRNA-mRNA
SP1	EXO1	0.75	0.4	0.031066	mRNA-mRNA
SP1	IRF3	0.333333	0.8	0.000487433	mRNA-mRNA
SP1	OAS1	0.416667	0.6	1.68243e-05	mRNA-mRNA
SP1	CD2AP	0.416667	0.6	0.00140451	mRNA-mRNA
SP1	VCAN	0.916667	0.2	0.00183767	mRNA-mRNA
SP1	IFNGR1	0.0833333	1	5.54557e-05	mRNA-mRNA
SP1	SPP1	0.75	0.4	0.0153044	mRNA-mRNA
SP1	LDLR	0.333333	0.8	0.0120219	mRNA-mRNA
SP1	MUC5B	0.75	0.4	0.00076729	mRNA-mRNA
SP1	SMARCA1	0.333333	0.8	0.000389759	mRNA-mRNA
SP1	LTF	0.262135	0.737865	5.40651e-05	mRNA-mRNA
SP1	CDKN2B	0.75	0.4	0.00733302	mRNA-mRNA
SP1	MYBL2	0.75	0.4	0.0167259	mRNA-mRNA
SP1	CA9	0.552786	-0.447214	1.40661e-05	mRNA-mRNA
SP1	CEACAM1	0.916667	-0.2	0.00369097	mRNA-mRNA
SP1	RASGRP2	0.916667	0.2	0.00108257	mRNA-mRNA
SP1	PECAM1	0.333333	0.8	4.31941e-05	mRNA-mRNA
SP1	TGFB1	0.75	0.4	0.00432898	mRNA-mRNA
SP1	PDGFA	0.333333	0.8	0.000444635	mRNA-mRNA
SP1	TGFBR2	0.75	0.4	0.00681507	mRNA-mRNA
SP1	CREB1	0.333333	0.8	0.00069136	mRNA-mRNA
SP1	PSEN1	0.75	0.4	0.00174743	mRNA-mRNA
SP1	VEGFA	0.75	0.4	0.00630776	mRNA-mRNA
SP1	CDKN1B	0.75	0.4	0.00401507	mRNA-mRNA
SP1	LPL	0.916667	0.2	0.00019877	mRNA-mRNA
SP1	CXCL8	0.916667	0.2	0.000205699	mRNA-mRNA
SP1	FLT1	0.916667	0.2	0.00263127	mRNA-mRNA
SP1	POLK	0.333333	0.8	0.000895758	mRNA-mRNA
SP1	FOXP3	0.333333	0.8	7.86578e-05	mRNA-mRNA
SP1	CCL2	0.333333	0.8	5.65008e-05	mRNA-mRNA
SP1	EPHX1	0.333333	0.8	0.000601536	mRNA-mRNA
SP1	ATF2	0.333333	0.8	0.000330093	mRNA-mRNA
SP1	MCL1	0.75	0.4	0.00766154	mRNA-mRNA
SP1	B3GAT3	0.333333	0.8	0.00186086	mRNA-mRNA
SP1	PTTG1	0.0833333	1	0.00275107	mRNA-mRNA
SP1	IMPDH2	0.333333	0.8	0.00187723	mRNA-mRNA
SP1	TP53	0.75	0.4	0.00324615	mRNA-mRNA
SP1	BRK1	0.0833333	1	0.000208915	mRNA-mRNA
SP1	PTPN6	0.916667	0.2	9.26222e-05	mRNA-mRNA
SP1	CDKN2A	0.75	0.4	0.00310832	mRNA-mRNA
SP1	AR	0.75	0.4	0.000111737	mRNA-mRNA
SP1	BAK1	0.0833333	1	0.000207705	mRNA-mRNA
SP1	DKC1	0.75	0.4	0.0398347	mRNA-mRNA
SP1	STAT1	0.416667	0.6	0.00146641	mRNA-mRNA
SP1	SKIL	0.75	0.4	0.0180706	mRNA-mRNA
SP1	EDNRB	0.75	0.4	0.0399673	mRNA-mRNA
SP1	POR	0.75	0.4	0.00952677	mRNA-mRNA
SP1	STK11	0.75	0.4	0.00418604	mRNA-mRNA
SP1	MUC1	0.75	0.4	0.000304802	mRNA-mRNA
SP1	MUC5AC	0.262135	0.737865	4.49673e-05	mRNA-mRNA
SP1	BMP4	0.75	0.4	0.0229904	mRNA-mRNA
SP1	SERPINE1	1	0	0.000950482	mRNA-mRNA
SP1	ALOX5	0.552786	0.447214	1.21531e-05	mRNA-mRNA
SP1	APEX1	0.333333	0.8	0.00155113	mRNA-mRNA
SP1	POLD1	0.75	0.4	0.00771832	mRNA-mRNA
SP1	RPL10	0.0833333	1	1.01016e-05	mRNA-mRNA
SP1	IL21R	0.683772	-0.316228	2.2046e-05	mRNA-mRNA
SP1	ICAM1	0.75	0.4	0.0125954	mRNA-mRNA
PAX6	SMARCA4	0.333333	0.8	3.56584e-05	mRNA-mRNA
PAX6	ITGB1	0.333333	0.8	3.0845e-05	mRNA-mRNA
PAX6	CFTR	0.262135	-0.737865	0.303022	mRNA-mRNA
PAX6	ITGA5	0.333333	0.8	0.000145778	mRNA-mRNA
PAX6	MET	1	0	0.000116397	mRNA-mRNA
PAX6	MMP2	0.683772	0.316228	0.177128	mRNA-mRNA
LIMK1	CFL1	0.416667	0.6	0.000384248	mRNA-mRNA
ATF3	TNFRSF10B	0.75	0.4	0.015334	mRNA-mRNA
ATF3	PENK	0.0833333	1	0.00205473	mRNA-mRNA
ATF3	MMP1	0.416667	0.6	0.000697281	mRNA-mRNA
ATF3	CDKN1A	0.0833333	1	0.00253159	mRNA-mRNA
ATF3	TP53	0.0833333	1	0.0175126	mRNA-mRNA
ATF3	DDIT3	0.75	0.4	0.0729908	mRNA-mRNA
ATF3	SELE	0.225403	-0.774597	0.000267868	mRNA-mRNA
PFN1	PFN2	0.0833333	1	0.000147866	mRNA-mRNA
RUNX2	TERT	0.416667	-0.6	0.185531	mRNA-mRNA
RUNX2	CIITA	0.416667	-0.6	0.191559	mRNA-mRNA
RUNX2	MMP13	0.367544	0.632456	0.000789091	mRNA-mRNA
RUNX2	IBSP	0.225403	0.774597	0.000310124	mRNA-mRNA
RUNX2	CDKN1A	0.0833333	1	0.000294987	mRNA-mRNA
RUNX2	BIRC5	0.916667	0.2	0.0115668	mRNA-mRNA
RUNX2	ESR1	0.416667	-0.6	0.0610993	mRNA-mRNA
RUNX2	BAX	0.333333	0.8	0.00790157	mRNA-mRNA
PIM3	BAD	0.416667	-0.6	0.0147241	mRNA-mRNA
NKX2-1	SREBF2	0.0513167	0.948683	0.000685647	mRNA-mRNA
NR1H4	NDRG2	0.333333	0.8	0.000352724	mRNA-mRNA
NR1H4	SLC2A4	0.75	0.4	0.000609658	mRNA-mRNA
NR1H4	SCARB1	0.333333	-0.8	4.6573e-05	mRNA-mRNA
NR1H4	PPARA	0.75	0.4	0.000146293	mRNA-mRNA
TFAP2A	GFI1B	0.333333	0.8	1.97608e-06	mRNA-mRNA
TFAP2A	CR2	0.741801	0.258199	3.6544e-06	mRNA-mRNA
TFAP2A	VEGFA	1	0	0.00505405	mRNA-mRNA
TFAP2A	SLC9A3	0.333333	0.8	3.66951e-05	mRNA-mRNA
TFAP2A	ERBB2	1	0	0.0242753	mRNA-mRNA
TFAP2A	INHA	1	0	0.000147625	mRNA-mRNA
TFAP2A	ITGAX	1	0	8.01398e-05	mRNA-mRNA
TFAP2A	CCNB1	0.75	0.4	0.00181849	mRNA-mRNA
TFAP2A	TLR2	0.0513167	0.948683	0.000171705	mRNA-mRNA
TFAP2A	TNF	0.741801	0.258199	3.6544e-06	mRNA-mRNA
TFAP2A	VCAN	0.75	-0.4	0.000834118	mRNA-mRNA
TFAP2A	CD82	1	0	0.00167493	mRNA-mRNA
TFAP2A	G6PD	1	0	0.00691805	mRNA-mRNA
TFAP2A	VHL	0.0833333	1	4.4264e-05	mRNA-mRNA
TFAP2A	PTEN	0.75	0.4	0.00732762	mRNA-mRNA
TFAP2A	CGA	0.683772	0.316228	0.000357824	mRNA-mRNA
TFAP2A	IFNG	0.225403	0.774597	3.39102e-06	mRNA-mRNA
TFAP2A	ADM	0.916667	0.2	6.17268e-05	mRNA-mRNA
TFAP2A	PRKCA	1	0	0.0397765	mRNA-mRNA
TFAP2A	MT2A	1	0	0.00139168	mRNA-mRNA
TFAP2A	TGFA	0.75	0.4	5.44134e-05	mRNA-mRNA
TFAP2A	PIGR	0.0513167	-0.948683	3.94218e-05	mRNA-mRNA
TFAP2A	CYP11A1	0.333333	-0.8	1.45078e-05	mRNA-mRNA
TFAP2A	CEBPA	0.333333	0.8	2.80182e-05	mRNA-mRNA
TFAP2A	EGFR	0.75	-0.4	7.85551e-06	mRNA-mRNA
TFAP2A	MCAM	0.333333	0.8	0.00058642	mRNA-mRNA
TFAP2A	ODC1	0.75	0.4	0.0232418	mRNA-mRNA
TFAP2A	GH1	0.225403	-0.774597	9.30328e-06	mRNA-mRNA
TFAP2A	MUC5B	0.333333	0.8	0.000142623	mRNA-mRNA
TFAP2A	DPP4	0.225403	-0.774597	4.65167e-06	mRNA-mRNA
TFAP2A	FGFR4	0.333333	0.8	0.00244729	mRNA-mRNA
TFAP2A	HMOX1	0.333333	0.8	7.22467e-05	mRNA-mRNA
TFAP2A	APOB	0.789181	-0.210819	5.25104e-05	mRNA-mRNA
TFAP2A	CXCL12	0.262135	0.737865	9.3229e-05	mRNA-mRNA
TFAP2A	PLAUR	0.333333	0.8	2.22931e-05	mRNA-mRNA
TFAP2A	TGM1	1	0	0.000197197	mRNA-mRNA
TFAP2A	ATF2	0.416667	0.6	0.00118294	mRNA-mRNA
TFAP2A	CTNNAL1	0.333333	0.8	0.000254377	mRNA-mRNA
TFAP2A	CD80	0.0833333	-1	3.23612e-05	mRNA-mRNA
TFAP2A	REL	1	0	0.0013849	mRNA-mRNA
TFAP2A	IFNGR1	0.333333	0.8	0.000340978	mRNA-mRNA
TFAP2A	FXN	0.333333	0.8	0.00106432	mRNA-mRNA
TFAP2A	PPARD	0.416667	0.6	0.00128368	mRNA-mRNA
TFAP2A	JUN	0.416667	0.6	0.000387951	mRNA-mRNA
TFAP2A	SOD2	0.0833333	1	2.24027e-05	mRNA-mRNA
TFAP2A	NT5E	1	0	0.0215885	mRNA-mRNA
TFAP2A	BIRC5	0.75	0.4	0.00270477	mRNA-mRNA
TFAP2A	CEACAM1	0.75	0.4	0.000617313	mRNA-mRNA
TFAP2A	ABCA1	1	0	0.000819973	mRNA-mRNA
TFAP2A	PENK	1	0	1.91204e-05	mRNA-mRNA
TFAP2A	ALOX15	0.262135	0.737865	4.60268e-06	mRNA-mRNA
TFAP2A	MYC	0.333333	0.8	0.0850187	mRNA-mRNA
TFAP2A	RAD51	0.333333	0.8	0.000240891	mRNA-mRNA
TFAP2A	APP	0.333333	0.8	0.00172534	mRNA-mRNA
TFAP2A	MMP2	0.683772	-0.316228	5.42326e-06	mRNA-mRNA
TFAP2A	APOE	0.416667	0.6	0.00302556	mRNA-mRNA
TFAP2A	IGF2	0.75	-0.4	0.000731163	mRNA-mRNA
KLF4	GDF15	0.916667	0.2	0.0437133	mRNA-mRNA
KLF4	NANOG	0.262135	-0.737865	0.00224087	mRNA-mRNA
KLF4	NF1	0.0833333	1	0.00456183	mRNA-mRNA
KLF4	GADD45A	0.0833333	1	0.00397684	mRNA-mRNA
KLF4	CD14	0.333333	0.8	0.00151253	mRNA-mRNA
KLF4	CDKN1B	0.0833333	1	0.0109291	mRNA-mRNA
KLF4	VEGFA	0.0833333	1	0.0138126	mRNA-mRNA
KLF4	SCARB1	0.416667	-0.6	0.0125847	mRNA-mRNA
KLF4	ATF3	0.0833333	1	0.000148364	mRNA-mRNA
KLF4	CCND1	0.416667	-0.6	0.00944851	mRNA-mRNA
KLF4	CDKN1A	0.0833333	1	0.0014948	mRNA-mRNA
KLF4	CFTR	0.789181	-0.210819	0.00114164	mRNA-mRNA
KLF4	S100P	0.894591	0.105409	0.000969584	mRNA-mRNA
KLF4	HBB	0.262135	-0.737865	0.00138437	mRNA-mRNA
KLF4	PRKG1	0.916667	0.2	0.0226478	mRNA-mRNA
KLF4	SOCS1	0.0833333	1	0.0156808	mRNA-mRNA
KLF4	BIRC5	0.916667	0.2	0.0264647	mRNA-mRNA
STAT2	IL12A	0.416667	-0.6	0.00165908	mRNA-mRNA
STAT2	IRF1	0.0833333	1	5.64641e-05	mRNA-mRNA
STAT2	OAS1	0.75	0.4	2.73656e-05	mRNA-mRNA
STAT2	CCL19	0.683772	0.316228	2.51432e-05	mRNA-mRNA
STAT2	PML	0.333333	0.8	0.00250343	mRNA-mRNA
ETV5	MMP3	0.333333	-0.8	5.14416e-05	mRNA-mRNA
ETV5	ICAM1	0.416667	-0.6	0.0243708	mRNA-mRNA
ETV5	PSEN1	0.0833333	1	0.000148877	mRNA-mRNA
ETV5	MMP1	0.416667	0.6	0.000208273	mRNA-mRNA
RBPJ	PLAU	0.333333	0.8	8.41667e-05	mRNA-mRNA
RBPJ	IL6	0.367544	-0.632456	4.26773e-05	mRNA-mRNA
RBPJ	PTEN	0.75	0.4	0.00549023	mRNA-mRNA
RBPJ	SNAI2	0.333333	0.8	0.0301107	mRNA-mRNA
RBPJ	NFKB1	0.0833333	1	0.000758015	mRNA-mRNA
RBPJ	BCL3	1	0	0.00300784	mRNA-mRNA
ZNF398	CDKN2A	1	0	0.0159575	mRNA-mRNA
PBX1	IL10	0.225403	-0.774597	0.000473239	mRNA-mRNA
PBX1	NANOG	0.262135	-0.737865	0.00159271	mRNA-mRNA
PBX1	PLAU	0.75	0.4	0.00181607	mRNA-mRNA
PBX1	CFTR	0.789181	-0.210819	0.000815648	mRNA-mRNA
PBX1	REN	0.367544	0.632456	0.000184609	mRNA-mRNA
RORA	IBSP	0.741801	-0.258199	0.00149062	mRNA-mRNA
RORA	NR1D1	0.75	0.4	0.00124367	mRNA-mRNA
RORA	CDKN1A	0.416667	-0.6	0.00253699	mRNA-mRNA
RORA	RARB	0.916667	0.2	0.0015974	mRNA-mRNA
RORA	ALOX5	1	0	0.00149672	mRNA-mRNA
RORA	IL6	0.683772	-0.316228	0.00225784	mRNA-mRNA
RORA	CYP19A1	0.0833333	1	0.0342129	mRNA-mRNA
RORA	PPARG	0.416667	-0.6	0.0122684	mRNA-mRNA
HNRNPK	SRC	0.333333	0.8	0.00118226	mRNA-mRNA
HNRNPK	LDLR	0.75	0.4	0.00930082	mRNA-mRNA
HNRNPK	AR	0.916667	-0.2	5.51003e-05	mRNA-mRNA
HNRNPK	EIF4E	0.333333	0.8	0.000709013	mRNA-mRNA
HNRNPK	MYC	0.333333	0.8	0.0781211	mRNA-mRNA
KLC1	RHOG	0.333333	0.8	0.000698881	mRNA-mRNA
THEM4	AKT1	0.333333	0.8	0.00126119	mRNA-mRNA
RRAGD	RRAGC	0.0833333	1	0.0130514	mRNA-mRNA
PIK3R1	PIK3CA	0.0833333	1	0.00010877	mRNA-mRNA
PIK3R1	CD28	0.75	0.4	0.00123254	mRNA-mRNA
PIK3R1	RHOG	0.416667	0.6	0.00207138	mRNA-mRNA
PIK3R1	GNA14	0.75	0.4	6.16781e-05	mRNA-mRNA
UBE2N	UBE2V2	0.0833333	1	0.000229582	mRNA-mRNA
CREB1	NLRP1	1	0	0.0354448	mRNA-mRNA
CREB1	ACHE	0.75	0.4	0.00323002	mRNA-mRNA
CREB1	IBSP	0.741801	0.258199	3.73202e-05	mRNA-mRNA
CREB1	ENPP2	0.333333	0.8	0.000277698	mRNA-mRNA
CREB1	MMP1	0.333333	-0.8	0.00106572	mRNA-mRNA
CREB1	LAPTM4B	0.416667	0.6	0.000890224	mRNA-mRNA
CREB1	HLA-DPB1	0.416667	0.6	0.000140546	mRNA-mRNA
CREB1	GH1	0.225403	-0.774597	9.62082e-05	mRNA-mRNA
CREB1	GNRH2	0.367544	0.632456	6.06526e-05	mRNA-mRNA
CREB1	PDE7A	0.333333	0.8	0.00448397	mRNA-mRNA
CREB1	ID1	1	0	0.0764472	mRNA-mRNA
CREB1	TFAP2A	0.0833333	1	4.76625e-05	mRNA-mRNA
CREB1	HPGD	0.741801	-0.258199	3.13376e-05	mRNA-mRNA
CREB1	GRM5	0.916667	0.2	0.0001384	mRNA-mRNA
CREB1	NF1	1	0	0.00449445	mRNA-mRNA
CREB1	NR4A3	0.333333	0.8	0.0239039	mRNA-mRNA
CREB1	NR4A2	1	0	0.0293922	mRNA-mRNA
CREB1	EXO1	0.333333	0.8	0.0330608	mRNA-mRNA
CREB1	SLC5A5	0.333333	0.8	3.99272e-06	mRNA-mRNA
CREB1	CFTR	0.0513167	-0.948683	7.5296e-05	mRNA-mRNA
CREB1	FN1	0.333333	0.8	0.00146927	mRNA-mRNA
CREB1	CCNA2	0.75	0.4	0.00741998	mRNA-mRNA
CREB1	GRPR	0.333333	0.8	0.000456599	mRNA-mRNA
CREB1	POLK	0.0833333	1	0.000238937	mRNA-mRNA
CREB1	TNF	0.741801	0.258199	3.73202e-05	mRNA-mRNA
CREB1	MCAM	0.333333	0.8	0.000553608	mRNA-mRNA
CREB1	HMOX1	0.333333	0.8	0.000272694	mRNA-mRNA
CREB1	CIITA	0.333333	0.8	0.00579607	mRNA-mRNA
CREB1	BCL2	0.333333	0.8	0.023581	mRNA-mRNA
CREB1	ST8SIA1	0.333333	0.8	0.0154347	mRNA-mRNA
CREB1	REN	0.683772	-0.316228	6.34492e-05	mRNA-mRNA
CREB1	UGT8	0.333333	0.8	0.017168	mRNA-mRNA
CREB1	CGA	0.683772	0.316228	0.00361253	mRNA-mRNA
CREB1	PPARGC1A	0.75	0.4	0.0256815	mRNA-mRNA
CREB1	TIGAR	0.333333	0.8	0.0074773	mRNA-mRNA
CREB1	SOD2	0.0833333	1	0.00048053	mRNA-mRNA
CREB1	AXL	0.75	-0.4	0.00232715	mRNA-mRNA
CREB1	FILIP1L	0.367544	-0.632456	5.37214e-05	mRNA-mRNA
CREB1	PLAT	1	0	0.0115379	mRNA-mRNA
CREB1	FOSL1	0.333333	0.8	0.00237961	mRNA-mRNA
CREB1	TRH	0.225403	0.774597	3.64657e-05	mRNA-mRNA
CREB1	PTGER4	0.0833333	1	3.85172e-05	mRNA-mRNA
CREB1	HLA-DRB1	0.75	-0.4	0.00703322	mRNA-mRNA
CREB1	SLC19A1	0.333333	0.8	0.0533698	mRNA-mRNA
CREB1	PSEN1	1	0	0.00542326	mRNA-mRNA
CREB1	CTNNAL1	0.333333	0.8	0.000965307	mRNA-mRNA
CREB1	MUC2	0.225403	0.774597	3.64657e-05	mRNA-mRNA
CREB1	MIF	0.333333	0.8	0.0041718	mRNA-mRNA
CREB1	ALOX15	0.262135	0.737865	4.44285e-05	mRNA-mRNA
CREB1	DBH	0.105573	0.894427	3.24742e-05	mRNA-mRNA
CREB1	G6PD	1	0	0.00642579	mRNA-mRNA
CREB1	SYN1	1	0	0.000548913	mRNA-mRNA
CREB1	SLC39A1	0.333333	0.8	0.00258577	mRNA-mRNA
CREB1	STAR	0.0513167	0.948683	1.55892e-06	mRNA-mRNA
CREB1	CCND2	0.683772	0.316228	6.05642e-05	mRNA-mRNA
CREB1	IL32	0.916667	0.2	0.000207994	mRNA-mRNA
CREB1	NTS	1	0	0.00137095	mRNA-mRNA
CREB1	TPT1	0.416667	0.6	0.000138088	mRNA-mRNA
CREB1	ASAH1	0.333333	0.8	0.00593877	mRNA-mRNA
CREB1	IER2	1	0	0.0104162	mRNA-mRNA
CREB1	HMGCR	0.333333	0.8	0.00911669	mRNA-mRNA
CREB1	CHGA	0.0833333	1	8.03189e-05	mRNA-mRNA
CREB1	SOX9	1	0	0.078274	mRNA-mRNA
CREB1	CEBPD	1	0	0.00468699	mRNA-mRNA
CREB1	SPRR1B	0.741801	-0.258199	4.49798e-05	mRNA-mRNA
CREB1	IL6	0.367544	-0.632456	6.84523e-05	mRNA-mRNA
CREB1	AREG	0.75	0.4	0.000136787	mRNA-mRNA
CREB1	ZNF268	0.0833333	1	0.00042195	mRNA-mRNA
CREB1	FDX1	0.333333	0.8	0.00119386	mRNA-mRNA
CREB1	RNU4-2	0.333333	0.8	0.000249147	mRNA-mRNA
CREB1	LDHC	0.416667	-0.6	0.000400815	mRNA-mRNA
CREB1	HLA-DRA	0.367544	0.632456	3.38506e-05	mRNA-mRNA
CREB1	SMARCA1	0.416667	0.6	0.00022762	mRNA-mRNA
CREB1	CD59	0.75	0.4	0.00331247	mRNA-mRNA
CREB1	PEBP1	0.0833333	1	0.000348723	mRNA-mRNA
CREB1	CDK11A	0.416667	0.6	0.000433594	mRNA-mRNA
CREB1	PTGS2	0.416667	0.6	0.00295644	mRNA-mRNA
CREB1	CD14	0.416667	0.6	9.36045e-05	mRNA-mRNA
CREB1	PSENEN	0.416667	0.6	0.00282986	mRNA-mRNA
CREB1	SKIL	1	0	0.0298632	mRNA-mRNA
CREB1	RAB25	0.333333	-0.8	0.000118889	mRNA-mRNA
CREB1	CXCL8	0.75	-0.4	0.000798561	mRNA-mRNA
CREB1	UXT	0.333333	0.8	0.000399352	mRNA-mRNA
CREB1	LPL	0.75	0.4	0.000579036	mRNA-mRNA
CREB1	NOLC1	0.333333	0.8	0.0213198	mRNA-mRNA
CREB1	DIO2	1	0	0.00541424	mRNA-mRNA
CREB1	CCND1	0.333333	0.8	0.00310095	mRNA-mRNA
CREB1	VIP	0.741801	0.258199	3.73202e-05	mRNA-mRNA
CREB1	FLT1	0.75	-0.4	0.0100705	mRNA-mRNA
CREB1	MMP13	0.262135	0.737865	5.4198e-05	mRNA-mRNA
CREB1	CCR5	0.262135	0.737865	8.45996e-05	mRNA-mRNA
CREB1	FOXM1	0.75	0.4	0.00535651	mRNA-mRNA
CREB1	S100P	0.683772	-0.316228	5.00791e-05	mRNA-mRNA
CREB1	CD2AP	0.333333	0.8	0.000832989	mRNA-mRNA
CREB1	ST3GAL5	0.333333	0.8	0.000954921	mRNA-mRNA
CREB1	CCL5	0.0513167	-0.948683	6.63037e-05	mRNA-mRNA
CREB1	IFNG	0.225403	0.774597	3.64657e-05	mRNA-mRNA
CREB1	IL13	0.262135	-0.737865	0.000181735	mRNA-mRNA
CREB1	PPP2CA	0.333333	0.8	0.000631037	mRNA-mRNA
CREB1	MITF	0.333333	0.8	0.0349145	mRNA-mRNA
CREB1	MUC3A	0.75	0.4	4.17021e-05	mRNA-mRNA
CREB1	IL10	0.741801	-0.258199	4.49798e-05	mRNA-mRNA
CREB1	BDNF	1	0	0.00121638	mRNA-mRNA
CREB1	B3GAT3	0.0833333	1	0.000537305	mRNA-mRNA
CREB1	CYP19A1	0.333333	0.8	0.0230748	mRNA-mRNA
CREB1	GCH1	0.75	0.4	0.00341914	mRNA-mRNA
CREB1	PGF	0.333333	0.8	0.000129137	mRNA-mRNA
CREB1	MUC5AC	0.0513167	0.948683	0.000136529	mRNA-mRNA
CREB1	PBK	0.75	0.4	0.0184546	mRNA-mRNA
CREB1	SLC25A3	0.333333	0.8	0.000137491	mRNA-mRNA
CREB1	BRCA1	0.333333	0.8	0.0213763	mRNA-mRNA
CREB1	SERPINE1	0.75	0.4	0.00170815	mRNA-mRNA
CREB1	TLR9	0.0513167	-0.948683	0.000119577	mRNA-mRNA
CREB1	TSC22D3	1	0	0.0208283	mRNA-mRNA
CREB1	NR4A1	0.416667	0.6	0.00189481	mRNA-mRNA
CREB1	PNPLA6	0.416667	0.6	0.00520095	mRNA-mRNA
CREB1	ADRB2	0.333333	0.8	0.0471927	mRNA-mRNA
CREB1	MAT2A	0.333333	0.8	0.00434521	mRNA-mRNA
CREB1	CASP8	1	0	0.00532463	mRNA-mRNA
CREB1	EGR1	0.75	0.4	0.0107974	mRNA-mRNA
CREB1	EGR3	0.333333	0.8	0.000742208	mRNA-mRNA
CREB1	FOS	0.333333	0.8	0.00125542	mRNA-mRNA
CREB1	NOX5	0.916667	-0.2	0.00104318	mRNA-mRNA
CREB1	RPL10	0.333333	0.8	9.5821e-05	mRNA-mRNA
CREB1	BAK1	0.333333	0.8	0.000504727	mRNA-mRNA
CREB1	SLC25A12	1	0	0.00461353	mRNA-mRNA
CREB1	YAP1	0.416667	0.6	0.00153671	mRNA-mRNA
RHEBL1	EIF4EBP1	0.0833333	1	0.000682525	mRNA-mRNA
RHEBL1	AKT1	0.333333	0.8	0.000657821	mRNA-mRNA
DAG1	PRX	0.0833333	1	7.29176e-06	mRNA-mRNA
TGFBR2	CBL	1	0	0.0139986	mRNA-mRNA
TGFBR2	TGFB1	0.416667	-0.6	0.03091	mRNA-mRNA
TEAD4	JUN	1	0	0.0132721	mRNA-mRNA
TEAD4	HIF1A	0.0833333	1	0.000847183	mRNA-mRNA
TEAD4	S1PR1	0.262135	-0.737865	0.000271701	mRNA-mRNA
ISL1	MYC	0.0833333	1	0.00303358	mRNA-mRNA
PUF60	MYC	0.0833333	1	0.0650827	mRNA-mRNA
REST	HTR1A	0.367544	0.632456	9.53184e-05	mRNA-mRNA
REST	SCTR	0.741801	0.258199	3.99526e-05	mRNA-mRNA
REST	SYN1	0.333333	0.8	0.000159333	mRNA-mRNA
REST	CYP11B1	0.225403	-0.774597	2.37479e-05	mRNA-mRNA
REST	OPRM1	0.367544	0.632456	5.26651e-05	mRNA-mRNA
REST	L1CAM	0.333333	0.8	0.0262865	mRNA-mRNA
REST	STAT1	0.333333	0.8	0.00187401	mRNA-mRNA
FOS	ITGAX	0.75	0.4	0.00356768	mRNA-mRNA
FOS	ENPP2	0.75	0.4	0.00117435	mRNA-mRNA
FOS	CD44	0.333333	0.8	9.38672e-05	mRNA-mRNA
[truncated: 5,833 more rows]

## Sheet: S2_DE-all-genes
ID	logFC	AveExpr	t	P.Value	adj.P.Val	Z-statistics	Ave.CT	Ave.SOX10_KD	direction_sig
BMF	2.3938	12.8582	90.9276	8.27e-21	3.47e-16	9.35616	11.6613	14.0551	UP
FOXO1	2.07227	10.1317	73.9626	1.48e-19	1.54e-15	9.04614	9.09554	11.1678	UP
GNPDA1	-2.27261	11.4736	-74.3346	1.38e-19	1.54e-15	-9.0538	12.6099	10.3373	DOWN
KPNB1	-2.22239	14.1015	-76.1508	9.86e-20	1.54e-15	-9.09053	15.2127	12.9903	DOWN
RIOX2	-1.51283	10.3206	-72.8312	1.84e-19	1.54e-15	-9.0226	11.077	9.56415	DOWN
UBE3C	-0.840629	11.8035	-71.4007	2.42e-19	1.69e-15	-8.99221	12.2238	11.3831	NOT
HSPB7	3.22132	12.7491	69.8063	3.32e-19	1.99e-15	8.95749	11.1384	14.3597	UP
DDX55	-1.24884	10.5979	-67.1727	5.68e-19	2.95e-15	-8.89808	11.2224	9.97352	DOWN
NOLC1	-1.66888	12.9685	-66.6511	6.34e-19	2.95e-15	-8.88599	13.8029	12.134	DOWN
DSTYK	-2.25363	12.9308	-65.6343	7.85e-19	3.29e-15	-8.86211	14.0576	11.804	DOWN
COA7	-1.46056	10.8014	-64.1836	1.07e-18	4.09e-15	-8.82728	11.5317	10.0712	DOWN
URI1	-1.25892	11.2248	-63.3416	1.29e-18	4.51e-15	-8.80663	11.8543	10.5954	DOWN
GART	-1.21601	12.0589	-61.7646	1.83e-18	4.81e-15	-8.7671	12.6669	11.4509	DOWN
TMEM192	-1.44633	11.1761	-61.9416	1.76e-18	4.81e-15	-8.77159	11.8993	10.4529	DOWN
WASF2	1.11568	13.2492	62.1586	1.68e-18	4.81e-15	8.77709	12.6914	13.807	UP
ZFAND3	1.03845	12.7068	62.5046	1.55e-18	4.81e-15	8.7858	12.1876	13.226	UP
NT5DC3	-1.82939	12.8824	-60.4444	2.48e-18	6.11e-15	-8.73308	13.7971	11.9677	DOWN
PVR	-1.31895	11.2878	-59.9194	2.8e-18	6.52e-15	-8.71931	11.9473	10.6283	DOWN
ITGA3	3.504	11.6627	59.1403	3.36e-18	7.25e-15	8.69862	9.91066	13.4147	UP
MAPK6	-2.13145	11.0656	-59.0163	3.46e-18	7.25e-15	-8.6953	12.1314	9.9999	DOWN
DAAM1	-2.01927	11.6115	-57.533	4.93e-18	9.77e-15	-8.6549	12.6212	10.6019	DOWN
SLC25A33	-1.85539	9.50011	-57.3779	5.12e-18	9.77e-15	-8.6506	10.4278	8.57242	DOWN
PDK2	1.57367	11.0113	57.0569	5.54e-18	1.01e-14	8.64167	10.2245	11.7982	UP
CPM	-2.24122	9.65455	-56.0292	7.14e-18	1.11e-14	-8.61268	10.7752	8.53394	DOWN
DHX33	-1.97102	10.799	-55.9301	7.32e-18	1.11e-14	-8.60985	11.7845	9.81351	DOWN
SIK2	1.43117	11.9419	56.3047	6.67e-18	1.11e-14	8.62051	11.2263	12.6575	UP
SLC35B4	-1.39968	10.9445	-55.8924	7.38e-18	1.11e-14	-8.60877	11.6444	10.2447	DOWN
TRAK2	-1.6668	12.8559	-56.2655	6.73e-18	1.11e-14	-8.6194	13.6893	12.0225	DOWN
ABL2	-1.91134	13.693	-54.9332	9.4e-18	1.22e-14	-8.58106	14.6487	12.7373	DOWN
EPAS1	2.51415	11.0995	54.7242	9.91e-18	1.22e-14	8.57495	9.84246	12.3566	UP
MARS2	-1.68745	9.46952	-54.7821	9.77e-18	1.22e-14	-8.57664	10.3132	8.6258	DOWN
MYOF	2.95188	12.4446	55.1798	8.83e-18	1.22e-14	8.58824	10.9687	13.9205	UP
SERBP1	-1.38553	13.5015	-54.9765	9.3e-18	1.22e-14	-8.58232	14.1943	12.8087	DOWN
TSR1	-1.32922	12.0639	-54.7641	9.81e-18	1.22e-14	-8.57611	12.7285	11.3993	DOWN
DDI2	-1.35526	11.2601	-54.2335	1.12e-17	1.31e-14	-8.56048	11.9377	10.5824	DOWN
DDX21	-2.47828	12.6277	-54.2509	1.12e-17	1.31e-14	-8.561	13.8668	11.3885	DOWN
WDR43	-1.45611	12.2191	-54.01	1.19e-17	1.35e-14	-8.55385	12.9471	11.491	DOWN
ID1	2.60827	11.4445	53.2742	1.44e-17	1.51e-14	8.53177	10.1404	12.7486	UP
RCN1	-2.66284	10.8406	-53.2973	1.43e-17	1.51e-14	-8.53246	12.172	9.50918	DOWN
WSB2	-1.06361	12.136	-53.4622	1.37e-17	1.51e-14	-8.53744	12.6678	11.6042	DOWN
NIP7	-1.31286	10.3402	-53.0413	1.53e-17	1.57e-14	-8.5247	10.9966	9.68379	DOWN
PATJ	1.87383	10.1887	52.7566	1.65e-17	1.61e-14	8.51602	9.25181	11.1256	UP
PDE5A	3.30905	9.48152	52.8094	1.63e-17	1.61e-14	8.51763	7.827	11.136	UP
M6PR	-1.23416	12.425	-52.0017	2.02e-17	1.92e-14	-8.49272	13.0421	11.8079	DOWN
LYAR	-1.99244	9.85362	-51.8746	2.09e-17	1.93e-14	-8.48875	10.8498	8.8574	DOWN
SEMA3B	3.47684	8.78243	51.8156	2.12e-17	1.93e-14	8.48691	7.04401	10.5208	UP
CABLES1	-1.65921	13.5356	-51.328	2.42e-17	2.07e-14	-8.47158	14.3652	12.706	DOWN
ETS1	-2.84226	12.6653	-51.4843	2.32e-17	2.07e-14	-8.47651	14.0865	11.2442	DOWN
RXYLT1	-1.32008	10.73	-51.3268	2.42e-17	2.07e-14	-8.47155	11.39	10.07	DOWN
HDAC9	1.94525	13.2181	51.1041	2.57e-17	2.14e-14	8.46449	12.2454	14.1907	UP
TBC1D7	-2.04633	12.2452	-51.0628	2.6e-17	2.14e-14	-8.46318	13.2684	11.2221	DOWN
EARS2	-0.591865	11.0591	-50.8805	2.73e-17	2.21e-14	-8.45737	11.3551	10.7632	NOT
AP3M2	-1.81044	10.0775	-50.4173	3.11e-17	2.36e-14	-8.44249	10.9827	9.17224	DOWN
BMP4	2.20843	9.71023	50.41	3.11e-17	2.36e-14	8.44226	8.60601	10.8144	UP
CDK5R1	-2.18477	11.5005	-50.3657	3.15e-17	2.36e-14	-8.44083	12.5929	10.4081	DOWN
SMAD3	1.80064	9.83389	50.4296	3.1e-17	2.36e-14	8.44289	8.93357	10.7342	UP
TDRD7	-2.63921	10.6006	-49.9859	3.5e-17	2.58e-14	-8.4285	11.9202	9.28095	DOWN
NLN	-1.23663	11.79	-49.8857	3.6e-17	2.6e-14	-8.42523	12.4083	11.1716	DOWN
RIOK1	-1.63894	10.411	-49.6677	3.83e-17	2.72e-14	-8.41808	11.2305	9.59155	DOWN
FREM2	3.25884	12.083	49.4175	4.11e-17	2.87e-14	8.40984	10.4536	13.7124	UP
TGOLN2	-1.41895	11.8983	-49.2347	4.32e-17	2.97e-14	-8.40378	12.6078	11.1888	DOWN
ARHGEF17	1.81251	11.7582	48.7301	4.99e-17	3.38e-14	8.38693	10.852	12.6645	UP
ESF1	-1.31618	10.051	-48.6197	5.15e-17	3.43e-14	-8.38321	10.7091	9.39288	DOWN
CHD1	-1.33601	12.3358	-48.2257	5.77e-17	3.74e-14	-8.36987	13.0038	11.6678	DOWN
OGFOD1	-0.576052	10.5996	-48.2084	5.8e-17	3.74e-14	-8.36929	10.8876	10.3116	NOT
GRPEL1	-1.06975	10.4277	-48.142	5.91e-17	3.76e-14	-8.36702	10.9625	9.89279	DOWN
KANK2	1.65082	11.9893	47.9671	6.22e-17	3.77e-14	8.36105	11.1639	12.8148	UP
LASP1	1.29341	14.2098	48.0498	6.07e-17	3.77e-14	8.36388	13.5631	14.8565	UP
SCFD2	-1.7092	10.2533	-47.9392	6.27e-17	3.77e-14	-8.3601	11.1079	9.39872	DOWN
WIPF3	-2.22369	7.32962	-47.9293	6.28e-17	3.77e-14	-8.35976	8.44146	6.21777	DOWN
CXXC4	2.6982	8.11306	47.8719	6.39e-17	3.78e-14	8.35779	6.76396	9.46216	UP
DDX56	-1.04704	11.7018	-47.6958	6.73e-17	3.86e-14	-8.35173	12.2253	11.1783	DOWN
IQGAP2	1.74559	11.9426	47.6998	6.72e-17	3.86e-14	8.35187	11.0698	12.8154	UP
TMBIM6	-0.837392	13.9369	-47.6539	6.81e-17	3.86e-14	-8.35029	14.3556	13.5182	NOT
SAR1A	-1.04535	11.7475	-47.5423	7.04e-17	3.93e-14	-8.34643	12.2702	11.2248	DOWN
WBP1L	1.39898	11.8174	47.4626	7.2e-17	3.97e-14	8.34367	11.1179	12.5169	UP
DGKI	-3.77129	9.81588	-47.2745	7.61e-17	4.15e-14	-8.33714	11.7015	7.93024	DOWN
DKC1	-1.6099	11.7583	-47.1817	7.82e-17	4.21e-14	-8.3339	12.5633	10.9534	DOWN
ATP1B1	3.05925	9.71403	47.0496	8.13e-17	4.32e-14	8.32928	8.18441	11.2437	UP
GFOD1	-2.66543	9.33133	-46.8995	8.5e-17	4.4e-14	-8.32402	10.664	7.99861	DOWN
MYC	-3.42976	12.6321	-46.9117	8.47e-17	4.4e-14	-8.32444	14.347	10.9172	DOWN
ALX1	2.27672	11.7709	46.6601	9.13e-17	4.56e-14	8.31557	10.6326	12.9093	UP
NOP56	-1.42358	12.572	-46.6985	9.03e-17	4.56e-14	-8.31693	13.2837	11.8602	DOWN
TMCC2	-2.82068	10.8764	-46.7324	8.94e-17	4.56e-14	-8.31813	12.2867	9.46602	DOWN
AKAP1	-1.34299	11.5617	-46.4254	9.79e-17	4.57e-14	-8.30725	12.2332	10.8902	DOWN
ARID5A	1.8683	10.5255	46.4457	9.74e-17	4.57e-14	8.30797	9.59139	11.4597	UP
MRTFA	1.69897	12.2385	46.5404	9.46e-17	4.57e-14	8.31133	11.389	13.0879	UP
ORAI3	1.76491	9.13515	46.6102	9.27e-17	4.57e-14	8.31381	8.25269	10.0176	UP
OSTM1	-2.38544	10.4436	-46.4231	9.8e-17	4.57e-14	-8.30717	11.6363	9.25085	DOWN
TP53INP2	1.09494	12.3537	46.5011	9.58e-17	4.57e-14	8.30994	11.8062	12.9012	UP
EIF1AX	-1.74003	11.0231	-46.0453	1.1e-16	5.02e-14	-8.29366	11.8931	10.1531	DOWN
NOP16	-1.92531	10.3179	-46.0333	1.1e-16	5.02e-14	-8.29323	11.2805	9.35522	DOWN
CNN2	1.91333	13.3785	45.9401	1.13e-16	5.11e-14	8.28987	12.4218	14.3351	UP
NAT10	-0.831845	12.1275	-45.7668	1.19e-16	5.33e-14	-8.28362	12.5434	11.7115	NOT
ARHGEF3	2.06377	10.6066	45.6713	1.23e-16	5.4e-14	8.28016	9.57474	11.6385	UP
WDR12	-1.7348	10.8189	-45.656	1.24e-16	5.4e-14	-8.2796	11.6863	9.95154	DOWN
ID3	2.38929	13.0407	45.5594	1.27e-16	5.5e-14	8.27609	11.8461	14.2354	UP
APBB2	1.72064	11.4957	45.3958	1.34e-16	5.73e-14	8.27013	10.6354	12.356	UP
DOK5	2.88051	10.4128	45.2933	1.38e-16	5.76e-14	8.26638	8.97255	11.8531	UP
LZTS1	-2.88121	12.0373	-45.3187	1.37e-16	5.76e-14	-8.26731	13.478	10.5967	DOWN
OSGIN1	-2.09859	9.75108	-45.2805	1.39e-16	5.76e-14	-8.26591	10.8004	8.70179	DOWN
YPEL5	1.74991	11.6256	45.0001	1.51e-16	6.22e-14	8.2556	10.7507	12.5006	UP
DNAAF5	-1.58354	11.1721	-44.8829	1.57e-16	6.38e-14	-8.25126	11.9638	10.3803	DOWN
PER3	-2.07386	9.72043	-44.7652	1.63e-16	6.56e-14	-8.2469	10.7574	8.6835	DOWN
PPRC1	-1.55515	11.8446	-44.6867	1.67e-16	6.6e-14	-8.24398	12.6222	11.067	DOWN
TCP11L2	2.72319	8.70735	44.6827	1.67e-16	6.6e-14	8.24383	7.34576	10.0689	UP
PLP1	-1.83664	12.782	-44.5781	1.72e-16	6.75e-14	-8.23993	13.7003	11.8636	DOWN
CCDC86	-1.8654	10.9871	-44.4591	1.79e-16	6.85e-14	-8.23548	11.9198	10.0544	DOWN
POLR3G	-2.25706	9.9598	-44.4438	1.8e-16	6.85e-14	-8.23491	11.0883	8.83127	DOWN
SOX9	3.00507	9.07514	44.4579	1.79e-16	6.85e-14	8.23544	7.5726	10.5777	UP
BMS1	-0.698877	12.2336	-44.2547	1.91e-16	7.14e-14	-8.22781	12.583	11.8841	NOT
MLEC	-0.874299	13.8673	-44.266	1.9e-16	7.14e-14	-8.22823	14.3044	13.4302	NOT
MEF2D	1.02266	12.6255	44.1017	2e-16	7.36e-14	8.22203	12.1142	13.1368	UP
RRP36	-0.828253	11.8385	-44.1034	2e-16	7.36e-14	-8.2221	12.2527	11.4244	NOT
PHACTR1	-3.49721	12.06	-44.0715	2.02e-16	7.37e-14	-8.22089	13.8086	10.3114	DOWN
TRIM62	1.88036	9.19271	44.0201	2.05e-16	7.42e-14	8.21895	8.25253	10.1329	UP
CRIP2	3.97812	8.65982	43.8848	2.14e-16	7.59e-14	8.21381	6.67076	10.6489	UP
DCAF4	-1.05694	9.02363	-43.9134	2.12e-16	7.59e-14	-8.21489	9.5521	8.49516	DOWN
RASGRP3	-1.98304	13.1922	-43.8692	2.15e-16	7.59e-14	-8.21322	14.1837	12.2007	DOWN
CTDSP2	1.44034	13.1616	43.5283	2.4e-16	8.39e-14	8.20018	12.4415	13.8818	UP
STX3	-1.28593	11.8076	-43.384	2.51e-16	8.71e-14	-8.19463	12.4506	11.1646	DOWN
FAM217B	-0.883597	10.7232	-43.2859	2.59e-16	8.9e-14	-8.19085	11.165	10.2814	NOT
PTPDC1	-1.29534	9.43069	-43.2673	2.61e-16	8.9e-14	-8.19013	10.0784	8.78303	DOWN
PHLDB1	1.81527	12.8163	43.1692	2.69e-16	9.11e-14	8.18633	11.9087	13.7239	UP
PNP	-2.03853	9.4774	-43.1395	2.72e-16	9.12e-14	-8.18518	10.4967	8.45813	DOWN
LONRF1	-1.26317	12.268	-43.109	2.75e-16	9.14e-14	-8.18399	12.8996	11.6364	DOWN
CCDC43	-1.43347	11.1196	-43.0514	2.8e-16	9.24e-14	-8.18176	11.8363	10.4028	DOWN
KLHL29	-1.80344	11.8086	-42.9843	2.86e-16	9.37e-14	-8.17914	12.7103	10.9068	DOWN
ENTPD1-AS1	-1.27671	8.26368	-42.8481	2.99e-16	9.49e-14	-8.17382	8.90204	7.62532	DOWN
MITF	-2.60082	13.3086	-42.8831	2.95e-16	9.49e-14	-8.17519	14.609	12.0082	DOWN
PDLIM7	1.72699	11.3985	42.8656	2.97e-16	9.49e-14	8.17451	10.535	12.262	UP
PPAT	-1.57991	10.4531	-42.9161	2.92e-16	9.49e-14	-8.17648	11.2431	9.66318	DOWN
CEBPZ	-1.62129	11.5872	-42.6893	3.15e-16	9.92e-14	-8.1676	12.3978	10.7765	DOWN
SMARCC1	-1.12026	13.9354	-42.5877	3.25e-16	1.02e-13	-8.1636	14.4955	13.3752	DOWN
HOXC8	-1.83154	8.40835	-42.4924	3.35e-16	1.04e-13	-8.15984	9.32412	7.49257	DOWN
PRKCE	-1.50789	10.8824	-42.3401	3.53e-16	1.09e-13	-8.15381	11.6364	10.1285	DOWN
CMTM7	-1.42118	9.42149	-42.1633	3.74e-16	1.14e-13	-8.14678	10.1321	8.7109	DOWN
CORO1C	-0.628741	13.0164	-42.0994	3.82e-16	1.15e-13	-8.14423	13.3308	12.702	NOT
VXN	-1.49945	8.59189	-42.1115	3.8e-16	1.15e-13	-8.14471	9.34161	7.84217	DOWN
YBX3	-1.05845	12.5732	-42.0502	3.88e-16	1.16e-13	-8.14226	13.1024	12.0439	DOWN
BCL2	-1.50087	12.1388	-41.9842	3.97e-16	1.18e-13	-8.13962	12.8893	11.3884	DOWN
P2RX7	-3.23674	11.3861	-41.9015	4.08e-16	1.2e-13	-8.1363	13.0045	9.76777	DOWN
PHLPP1	0.976142	11.0591	41.8413	4.16e-16	1.21e-13	8.13388	10.5711	11.5472	NOT
SRSF7	-1.08373	12.3261	-41.8393	4.16e-16	1.21e-13	-8.1338	12.868	11.7842	DOWN
AMD1	-1.67753	10.9397	-41.7992	4.22e-16	1.22e-13	-8.13218	11.7784	10.1009	DOWN
SNX21	1.11065	9.62677	41.7817	4.24e-16	1.22e-13	8.13148	9.07144	10.1821	UP
SS18L1	-1.70486	11.1372	-41.7604	4.27e-16	1.22e-13	-8.13062	11.9896	10.2848	DOWN
CTNNA1	0.955689	14.6543	41.6314	4.46e-16	1.26e-13	8.12541	14.1764	15.1321	NOT
GSTZ1	0.94451	10.2368	41.6461	4.44e-16	1.26e-13	8.126	9.76455	10.7091	NOT
EXOSC2	-1.07397	10.1652	-41.4632	4.72e-16	1.28e-13	-8.11858	10.7022	9.62823	DOWN
NKRF	-1.05753	10.2246	-41.4552	4.73e-16	1.28e-13	-8.11826	10.7534	9.69587	DOWN
PTRH2	-1.19913	10.1549	-41.5262	4.62e-16	1.28e-13	-8.12114	10.7545	9.55533	DOWN
RAB29	-0.920916	11.3069	-41.5117	4.64e-16	1.28e-13	-8.12055	11.7673	10.8464	NOT
RNF152	5.55824	10.0348	41.5455	4.59e-16	1.28e-13	8.12193	7.25566	12.8139	UP
YWHAB	-0.661233	13.271	-41.4686	4.71e-16	1.28e-13	-8.1188	13.6016	12.9404	NOT
ACBD5	-0.896134	10.9742	-41.3876	4.84e-16	1.3e-13	-8.1155	11.4222	10.5261	NOT
SNX30	-1.47528	10.789	-41.3376	4.92e-16	1.31e-13	-8.11347	11.5266	10.0514	DOWN
DMPK	2.24742	11.3631	41.266	5.04e-16	1.33e-13	8.11054	10.2394	12.4868	UP
EIF2B3	-0.963214	9.52255	-41.2812	5.01e-16	1.33e-13	-8.11116	10.0042	9.04095	NOT
CDC25A	-2.30827	10.5946	-41.1853	5.18e-16	1.35e-13	-8.10723	11.7487	9.44047	DOWN
MRTO4	-1.35329	11.0803	-41.1733	5.2e-16	1.35e-13	-8.10674	11.7569	10.4036	DOWN
SSH2	-1.11287	12.1844	-41.0405	5.44e-16	1.41e-13	-8.10129	12.7408	11.628	DOWN
ELOA	-0.676586	12.1025	-40.9861	5.54e-16	1.42e-13	-8.09904	12.4408	11.7642	NOT
PALLD	1.86434	12.8296	40.9795	5.55e-16	1.42e-13	8.09877	11.8974	13.7618	UP
GNL3	-1.43554	11.9657	-40.8973	5.71e-16	1.45e-13	-8.09537	12.6834	11.2479	DOWN
GPATCH4	-1.8883	10.7662	-40.8031	5.89e-16	1.46e-13	-8.09148	11.7104	9.82205	DOWN
HDAC4	-1.58912	11.0735	-40.8517	5.8e-16	1.46e-13	-8.09349	11.868	10.2789	DOWN
SLC25A13	-1.28542	12.5329	-40.8331	5.83e-16	1.46e-13	-8.09272	13.1756	11.8902	DOWN
SSH1	-1.42873	11.3937	-40.8199	5.86e-16	1.46e-13	-8.09217	12.1081	10.6794	DOWN
FYN	1.1913	11.2521	40.7377	6.03e-16	1.49e-13	8.08876	10.6565	11.8478	UP
PLXNB2	1.6687	14.2186	40.6891	6.13e-16	1.5e-13	8.08674	13.3843	15.053	UP
CYP2T1P	3.38393	5.65339	40.4321	6.69e-16	1.62e-13	8.07601	3.96142	7.34535	UP
PA2G4	-1.20297	12.6838	-40.4533	6.64e-16	1.62e-13	-8.0769	13.2853	12.0823	DOWN
YOD1	-1.54189	11.5153	-40.3366	6.92e-16	1.67e-13	-8.072	12.2863	10.7444	DOWN
PMP22	-2.96734	11.0904	-40.0803	7.56e-16	1.81e-13	-8.06119	12.5741	9.60675	DOWN
SLC25A15	-1.30459	9.34722	-40.0702	7.58e-16	1.81e-13	-8.06076	9.99952	8.69493	DOWN
RTF1	-0.716267	11.7772	-40.0001	7.77e-16	1.84e-13	-8.05779	12.1353	11.419	NOT
CASTOR2	1.82047	10.4678	39.9488	7.91e-16	1.85e-13	8.05561	9.55758	11.378	UP
RTN2	1.9933	11.8391	39.9534	7.9e-16	1.85e-13	8.05581	10.8424	12.8357	UP
NR2F1	5.1151	9.57158	39.8867	8.08e-16	1.88e-13	8.05297	7.01403	12.1291	UP
MTAP	-1.71841	10.2698	-39.8116	8.3e-16	1.92e-13	-8.04977	11.129	9.4106	DOWN
LHFPL2	-1.67203	11.4498	-39.6886	8.66e-16	2e-13	-8.04451	12.2858	10.6137	DOWN
IP6K2	0.769023	11.7037	39.6119	8.9e-16	2.04e-13	8.04122	11.3192	12.0883	NOT
HPS4	-1.3417	12.2354	-39.5845	8.98e-16	2.05e-13	-8.04004	12.9063	11.5646	DOWN
ENTR1	-1.57146	11.3491	-39.5214	9.18e-16	2.08e-13	-8.03732	12.1348	10.5634	DOWN
SLC6A15	-1.92572	11.6622	-39.4813	9.31e-16	2.1e-13	-8.0356	12.6251	10.6994	DOWN
AP3B2	2.36338	6.75302	39.4394	9.45e-16	2.12e-13	8.03379	5.57134	7.93471	UP
ANXA11	0.835018	13.2496	39.2973	9.94e-16	2.2e-13	8.02765	12.8321	13.6671	NOT
EPHA7	2.40112	7.92605	39.2884	9.97e-16	2.2e-13	8.02726	6.72549	9.12661	UP
RAB12	-1.30838	9.70768	-39.3138	9.88e-16	2.2e-13	-8.02836	10.3619	9.05349	DOWN
AK4	-1.86573	7.72034	-39.1407	1.05e-15	2.31e-13	-8.02084	8.65321	6.78748	DOWN
ZNF652	-1.0213	11.8668	-39.0364	1.09e-15	2.38e-13	-8.01629	12.3774	11.3561	DOWN
PACC1	-1.19983	9.48635	-38.964	1.12e-15	2.43e-13	-8.01312	10.0863	8.88644	DOWN
ADCY3	-1.4407	10.4065	-38.8802	1.15e-15	2.49e-13	-8.00945	11.1269	9.68615	DOWN
BNIP3	-0.95117	10.4154	-38.8394	1.17e-15	2.51e-13	-8.00766	10.891	9.93982	NOT
SLC29A1	-2.3998	10.5338	-38.7859	1.19e-15	2.55e-13	-8.0053	11.7337	9.3339	DOWN
PLD2	1.4395	10.0762	38.7388	1.21e-15	2.58e-13	8.00322	9.35649	10.796	UP
CITED2	2.22753	11.1877	38.7098	1.22e-15	2.59e-13	8.00194	10.074	12.3015	UP
CTSC	-1.28628	11.5839	-38.6795	1.24e-15	2.61e-13	-8.00061	12.227	10.9408	DOWN
FRMD4B	-1.53834	10.6436	-38.5962	1.28e-15	2.68e-13	-7.99692	11.4128	9.87447	DOWN
CHD1L	-0.977984	11.4577	-38.5131	1.31e-15	2.74e-13	-7.99324	11.9467	10.9687	NOT
RAB3IL1	-2.06704	9.60396	-38.5014	1.32e-15	2.74e-13	-7.99272	10.6375	8.57044	DOWN
ZNF436	1.37953	10.331	38.4481	1.35e-15	2.78e-13	7.99035	9.64128	11.0208	UP
BCL7A	-1.05309	10.987	-38.3557	1.39e-15	2.82e-13	-7.98623	11.5135	10.4604	DOWN
BNC2	-1.71655	10.8419	-38.3879	1.38e-15	2.82e-13	-7.98767	11.7001	9.98359	DOWN
PAICS	-1.52495	13.1425	-38.3731	1.38e-15	2.82e-13	-7.98701	13.905	12.38	DOWN
SFXN1	-1.30407	11.1302	-38.3677	1.39e-15	2.82e-13	-7.98677	11.7822	10.4781	DOWN
UTP20	-1.57463	11.7065	-38.312	1.41e-15	2.85e-13	-7.98428	12.4938	10.9192	DOWN
ENOPH1	-1.05916	10.5977	-38.2906	1.42e-15	2.86e-13	-7.98332	11.1273	10.0681	DOWN
PPFIA1	-0.630305	11.8956	-38.2417	1.45e-15	2.9e-13	-7.98113	12.2107	11.5804	NOT
CLIP3	2.1749	9.839	38.1857	1.48e-15	2.93e-13	7.97863	8.75154	10.9264	UP
TACC1	-1.63503	12.6657	-38.1716	1.49e-15	2.93e-13	-7.97799	13.4832	11.8482	DOWN
TSPYL4	1.35546	9.80032	38.1734	1.49e-15	2.93e-13	7.97807	9.12258	10.478	UP
UTP14A	-0.933217	11.0129	-38.1326	1.51e-15	2.96e-13	-7.97624	11.4795	10.5463	NOT
DENND3	1.65253	9.29137	38.0585	1.55e-15	3.01e-13	7.97291	8.4651	10.1176	UP
TEAD2	0.922438	12.3326	38.0659	1.55e-15	3.01e-13	7.97324	11.8714	12.7938	NOT
HSP90AB1	-0.578066	17.104	-38.0247	1.57e-15	3.03e-13	-7.97139	17.393	16.8149	NOT
MN1	5.09837	7.16232	37.9529	1.61e-15	3.1e-13	7.96815	4.61313	9.71151	UP
HRK	-1.69792	9.15617	-37.9099	1.64e-15	3.13e-13	-7.9662	10.0051	8.30721	DOWN
GNAI2	0.773561	13.1391	37.6423	1.81e-15	3.44e-13	7.95404	12.7523	13.5259	NOT
PDE7B	4.61968	5.76278	37.6005	1.83e-15	3.48e-13	7.95213	3.45294	8.07262	UP
TXNIP	2.52954	10.261	37.5522	1.87e-15	3.53e-13	7.94992	8.99621	11.5258	UP
CIPC	-1.32389	10.5531	-37.4625	1.93e-15	3.63e-13	-7.94581	11.2151	9.8912	DOWN
HNRNPF	-1.04091	13.4038	-37.4389	1.95e-15	3.64e-13	-7.94473	13.9243	12.8834	DOWN
VLDLR	1.51804	12.7108	37.3825	1.99e-15	3.7e-13	7.94214	11.9517	13.4698	UP
SSBP3	1.94071	11.522	37.3593	2e-15	3.72e-13	7.94107	10.5517	12.4924	UP
HDAC5	1.95715	13.108	37.2755	2.07e-15	3.82e-13	7.93721	12.1294	14.0865	UP
CYP19A1	-2.68413	7.0755	-37.2367	2.1e-15	3.86e-13	-7.93542	8.41756	5.73344	DOWN
SLIT2	2.05942	9.21798	37.2084	2.12e-15	3.88e-13	7.93411	8.18827	10.2477	UP
BCL9L	1.47525	13.2109	37.0353	2.26e-15	4.11e-13	7.92607	12.4733	13.9485	UP
FRMD4A	-2.82741	7.34867	-37.0434	2.25e-15	4.11e-13	-7.92645	8.76237	5.93496	DOWN
MTPAP	-0.672775	10.9197	-37.0063	2.29e-15	4.13e-13	-7.92473	11.2561	10.5833	NOT
SWAP70	-1.00036	11.5176	-36.9789	2.31e-15	4.16e-13	-7.92345	12.0178	11.0174	DOWN
FLNA	0.978659	16.668	36.9632	2.32e-15	4.17e-13	7.92272	16.1787	17.1573	NOT
SAMD11	4.76848	10.2533	36.9509	2.33e-15	4.17e-13	7.92214	7.8691	12.6376	UP
H6PD	0.920161	11.6426	36.9239	2.36e-15	4.19e-13	7.92088	11.1826	12.1027	NOT
AVL9	-0.55266	11.9047	-36.8637	2.41e-15	4.23e-13	-7.91807	12.181	11.6284	NOT
IL1RAP	-2.81704	10.8054	-36.8555	2.42e-15	4.23e-13	-7.91769	12.2139	9.39685	DOWN
KLF4	2.7398	7.54754	36.8417	2.43e-15	4.23e-13	7.91704	6.17763	8.91744	UP
TIMM21	-1.04452	9.82885	-36.8844	2.39e-15	4.23e-13	-7.91904	10.3511	9.30659	DOWN
UNC80	4.23459	7.75948	36.8544	2.42e-15	4.23e-13	7.91763	5.64218	9.87677	UP
ZC3H13	-1.15813	14.2156	-36.8123	2.46e-15	4.26e-13	-7.91566	14.7946	13.6365	DOWN
PNO1	-1.5937	10.0984	-36.6897	2.58e-15	4.45e-13	-7.90991	10.8952	9.30155	DOWN
GARS1	-0.941012	12.9374	-36.6545	2.61e-15	4.49e-13	-7.90825	13.4079	12.4669	NOT
TRUB1	-1.0228	10.1952	-36.6354	2.63e-15	4.5e-13	-7.90735	10.7066	9.68378	DOWN
URB2	-1.84091	10.5044	-36.6182	2.65e-15	4.51e-13	-7.90654	11.4249	9.58396	DOWN
GALNT3	-3.9228	8.01352	-36.5596	2.71e-15	4.57e-13	-7.90377	9.97492	6.05212	DOWN
IMMP2L	-1.14522	9.37226	-36.5612	2.7e-15	4.57e-13	-7.90385	9.94487	8.79965	DOWN
SLC20A1	-1.77762	10.7525	-36.5546	2.71e-15	4.57e-13	-7.90354	11.6413	9.86366	DOWN
SLC35F2	-1.41117	10.0919	-36.4571	2.81e-15	4.7e-13	-7.89892	10.7974	9.38627	DOWN
ZCCHC9	-1.27449	10.2114	-36.4673	2.8e-15	4.7e-13	-7.8994	10.8487	9.57418	DOWN
MCC	-1.16476	13.2016	-36.4366	2.84e-15	4.72e-13	-7.89795	13.784	12.6192	DOWN
DHCR24	-1.5015	12.9886	-36.4203	2.85e-15	4.73e-13	-7.89718	13.7394	12.2379	DOWN
DDX31	-0.836155	10.1237	-36.3784	2.9e-15	4.77e-13	-7.89519	10.5417	9.70559	NOT
VIPAS39	0.965751	9.95632	36.3792	2.9e-15	4.77e-13	7.89523	9.47344	10.4392	NOT
ACVR1C	-2.71014	6.96215	-36.3024	2.98e-15	4.89e-13	-7.89157	8.31722	5.60708	DOWN
CACYBP	-1.28017	11.4785	-36.2515	3.04e-15	4.93e-13	-7.88914	12.1186	10.8384	DOWN
RIMS3	1.15222	9.70925	36.2383	3.06e-15	4.93e-13	7.88851	9.13314	10.2854	UP
TOM1L2	1.63651	11.2722	36.2465	3.05e-15	4.93e-13	7.8889	10.4539	12.0904	UP
UBL4A	-0.604817	10.8292	-36.2627	3.03e-15	4.93e-13	-7.88968	11.1316	10.5268	NOT
TWNK	-1.53166	10.8328	-36.2235	3.08e-15	4.94e-13	-7.8878	11.5987	10.067	DOWN
AP2A1	0.807519	13.0202	36.1104	3.21e-15	5.13e-13	7.88239	12.6164	13.424	NOT
TMTC4	-1.16165	9.45493	-36.1089	3.21e-15	5.13e-13	-7.88232	10.0358	8.87411	DOWN
CPNE7	-1.79485	8.9833	-36.0736	3.26e-15	5.14e-13	-7.88063	9.88072	8.08587	DOWN
CYB5D2	1.23962	9.3347	36.0775	3.25e-15	5.14e-13	7.88082	8.71489	9.9545	UP
ZER1	1.40115	10.8272	36.0782	3.25e-15	5.14e-13	7.88085	10.1266	11.5278	UP
LAMA5	1.96964	13.1056	36.0426	3.3e-15	5.18e-13	7.87914	12.1208	14.0905	UP
GALNT7	2.18261	10.8695	36.0031	3.35e-15	5.22e-13	7.87724	9.77821	11.9608	UP
RCC2	-0.976488	13.4148	-36.0084	3.34e-15	5.22e-13	-7.8775	13.9031	12.9266	NOT
ASAH1	-1.07202	13.9018	-35.9453	3.42e-15	5.3e-13	-7.87446	14.4378	13.3658	DOWN
TEX15	-3.08588	9.37449	-35.9444	3.42e-15	5.3e-13	-7.87441	10.9174	7.83155	DOWN
SFXN4	-1.48854	9.82637	-35.9115	3.47e-15	5.35e-13	-7.87282	10.5706	9.08211	DOWN
RNF138	-1.87988	9.15012	-35.8817	3.51e-15	5.39e-13	-7.87139	10.0901	8.21018	DOWN
CITED1	-4.07878	8.99815	-35.7987	3.62e-15	5.54e-13	-7.86737	11.0375	6.95876	DOWN
BCCIP	-1.02344	10.7006	-35.7537	3.69e-15	5.6e-13	-7.86519	11.2123	10.1889	DOWN
TNPO3	-0.77788	12.2058	-35.7637	3.67e-15	5.6e-13	-7.86567	12.5948	11.8169	NOT
SOCS3	2.51175	9.00295	35.7236	3.73e-15	5.65e-13	7.86373	7.74708	10.2588	UP
ATP2A2	-0.666952	14.4663	-35.6764	3.8e-15	5.73e-13	-7.86143	14.7998	14.1328	NOT
MAK16	-1.41616	11.4799	-35.524	4.03e-15	5.99e-13	-7.854	12.188	10.7718	DOWN
NAV2	-1.93136	12.7991	-35.5368	4.01e-15	5.99e-13	-7.85463	13.7648	11.8334	DOWN
NIPA2	-0.914546	11.6999	-35.5462	4e-15	5.99e-13	-7.85508	12.1571	11.2426	NOT
SOAT1	-1.12686	11.6125	-35.5328	4.02e-15	5.99e-13	-7.85443	12.176	11.0491	DOWN
USP22	0.646988	14.3821	35.4821	4.1e-15	6.07e-13	7.85195	14.0586	14.7056	NOT
METTL1	-1.33453	9.05436	-35.4431	4.16e-15	6.14e-13	-7.85004	9.72162	8.38709	DOWN
SMS	-1.39893	13.1737	-35.4038	4.22e-15	6.22e-13	-7.84811	13.8731	12.4742	DOWN
MGAT2	-1.24331	10.5923	-35.2967	4.4e-15	6.41e-13	-7.84285	11.214	9.97068	DOWN
NOCT	-1.69658	9.49362	-35.2882	4.42e-15	6.41e-13	-7.84242	10.3419	8.64533	DOWN
PAK1IP1	-2.25255	10.0606	-35.3028	4.39e-15	6.41e-13	-7.84314	11.1869	8.93436	DOWN
RPL7L1	-0.864759	13.5044	-35.3119	4.38e-15	6.41e-13	-7.84359	13.9368	13.072	NOT
ARMC6	-1.27156	11.02	-35.2605	4.47e-15	6.44e-13	-7.84106	11.6558	10.3842	DOWN
QDPR	-1.58094	11.6428	-35.2695	4.45e-15	6.44e-13	-7.8415	12.4333	10.8524	DOWN
MYBBP1A	-1.76796	11.9802	-35.2421	4.5e-15	6.46e-13	-7.84015	12.8642	11.0962	DOWN
PKD2	1.05436	12.9795	35.1782	4.61e-15	6.61e-13	7.837	12.4524	13.5067	UP
PFKP	-1.1912	11.6354	-35.1273	4.71e-15	6.72e-13	-7.83448	12.231	11.0398	DOWN
PACS1	1.39	12.1767	35.106	4.75e-15	6.75e-13	7.83342	11.4817	12.8717	UP
TBC1D16	-1.77619	15.0686	-35.0788	4.8e-15	6.8e-13	-7.83207	15.9567	14.1805	DOWN
ANKRD44	-1.34985	10.3453	-35.0307	4.89e-15	6.86e-13	-7.82968	11.0203	9.67042	DOWN
EIF4EBP1	-1.67362	11.4222	-35.0348	4.88e-15	6.86e-13	-7.82988	12.259	10.5854	DOWN
SCO1	-0.835562	10.3974	-35.0485	4.86e-15	6.86e-13	-7.83057	10.8152	9.97966	NOT
CCDC85A	4.35508	7.06028	34.9815	4.99e-15	6.94e-13	7.82723	4.88274	9.23782	UP
HSPD1	-0.935534	14.5038	-34.9777	4.99e-15	6.94e-13	-7.82704	14.9716	14.0361	NOT
LINC02593	4.25533	9.19264	34.9877	4.98e-15	6.94e-13	7.82754	7.06497	11.3203	UP
SPACA6	1.57892	8.15541	34.968	5.01e-15	6.94e-13	7.82656	7.36595	8.94488	UP
GREB1	-1.00826	12.9409	-34.9432	5.06e-15	6.99e-13	-7.82532	13.4451	12.4368	DOWN
LRATD2	2.99461	11.3027	34.9183	5.11e-15	6.99e-13	7.82408	9.8054	12.8	UP
POLR1G	-2.449	9.63465	-34.9265	5.1e-15	6.99e-13	-7.82449	10.8591	8.41014	DOWN
URB1	-1.06768	12.0793	-34.9286	5.09e-15	6.99e-13	-7.82459	12.6131	11.5454	DOWN
BRI3BP	-1.61689	10.2622	-34.8109	5.34e-15	7.27e-13	-7.81871	11.0706	9.45374	DOWN
ATF3	2.6198	8.82043	34.7932	5.37e-15	7.3e-13	7.81782	7.51053	10.1303	UP
RASSF3	-1.08942	12.6636	-34.7766	5.41e-15	7.31e-13	-7.81699	13.2083	12.1188	DOWN
TMEM177	-1.02031	9.18803	-34.7643	5.44e-15	7.31e-13	-7.81637	9.69818	8.67788	DOWN
ZNF367	-2.34707	8.66515	-34.7648	5.44e-15	7.31e-13	-7.8164	9.83869	7.49161	DOWN
PIK3CB	-1.77697	11.1857	-34.7481	5.47e-15	7.33e-13	-7.81556	12.0742	10.2972	DOWN
DUSP2	-3.28235	7.20377	-34.7296	5.51e-15	7.36e-13	-7.81464	8.84494	5.56259	DOWN
FAM120AOS	0.959683	10.3478	34.7213	5.53e-15	7.36e-13	7.81422	9.86794	10.8276	NOT
EPB41L3	0.79831	13.719	34.6413	5.71e-15	7.58e-13	7.81019	13.3199	14.1182	NOT
GGCT	-1.39895	10.1797	-34.5871	5.84e-15	7.72e-13	-7.80746	10.8792	9.48022	DOWN
STIP1	-0.969787	13.4306	-34.5386	5.95e-15	7.85e-13	-7.80501	13.9155	12.9457	NOT
KLHL9	0.859351	10.5524	34.5028	6.04e-15	7.93e-13	7.8032	10.1228	10.9821	NOT
RHOJ	-2.67829	6.83081	-34.4984	6.05e-15	7.93e-13	-7.80297	8.16996	5.49167	DOWN
UAP1L1	-2.11654	11.6548	-34.4615	6.14e-15	8.02e-13	-7.8011	12.7131	10.5965	DOWN
ZNF485	-2.00312	7.35889	-34.4443	6.18e-15	8.05e-13	-7.80023	8.36045	6.35733	DOWN
UBA2	-0.697972	12.6974	-34.4168	6.25e-15	8.11e-13	-7.79884	13.0464	12.3484	NOT
EMSLR	-2.82149	7.99775	-34.3947	6.3e-15	8.16e-13	-7.79771	9.4085	6.58701	DOWN
CHCHD3	-0.790027	11.6806	-34.3669	6.37e-15	8.2e-13	-7.7963	12.0756	11.2856	NOT
TMEM97	-1.02839	11.4808	-34.3756	6.35e-15	8.2e-13	-7.79674	11.995	10.9666	DOWN
FRMD8	1.69657	11.9044	34.3506	6.42e-15	8.21e-13	7.79547	11.0562	12.7527	UP
SUPV3L1	-0.68237	10.7616	-34.352	6.41e-15	8.21e-13	-7.79554	11.1028	10.4204	NOT
PPM1L	2.70673	10.0463	34.3036	6.54e-15	8.34e-13	7.79307	8.69293	11.3997	UP
HDAC6	1.34386	11.3488	34.2564	6.67e-15	8.47e-13	7.79067	10.6769	12.0207	UP
ABCC5	-1.29146	12.9838	-34.2221	6.76e-15	8.54e-13	-7.78892	13.6295	12.338	DOWN
KAZALD1	2.35245	8.50426	34.2248	6.75e-15	8.54e-13	7.78905	7.32804	9.68048	UP
EIF5B	-1.25604	12.1507	-34.1885	6.85e-15	8.63e-13	-7.78719	12.7787	11.5227	DOWN
FZD1	1.23725	10.0307	34.1652	6.92e-15	8.67e-13	7.786	9.41205	10.6493	UP
TRAF3	-1.33579	10.4002	-34.1618	6.93e-15	8.67e-13	-7.78583	11.068	9.73226	DOWN
RBM28	-0.816903	12.0848	-34.1137	7.06e-15	8.81e-13	-7.78336	12.4932	11.6763	NOT
USP11	0.78683	12.568	34.1093	7.07e-15	8.81e-13	7.78314	12.1746	12.9614	NOT
SUMF1	1.06209	10.0906	34.0673	7.2e-15	8.93e-13	7.78098	9.55955	10.6216	UP
POLR1B	-1.07994	10.7196	-34.0578	7.22e-15	8.94e-13	-7.78049	11.2596	10.1796	DOWN
TBC1D14	-1.24267	12.6582	-34.0351	7.29e-15	8.99e-13	-7.77932	13.2796	12.0369	DOWN
UXS1	-1.27756	9.83572	-33.9166	7.65e-15	9.41e-13	-7.77321	10.4745	9.19694	DOWN
NBR1	0.897656	12.9534	33.9013	7.7e-15	9.44e-13	7.77242	12.5046	13.4022	NOT
DCAF6	0.815942	11.682	33.8934	7.72e-15	9.45e-13	7.77201	11.274	12.09	NOT
PRECSIT	3.08316	7.16658	33.8425	7.89e-15	9.62e-13	7.76938	5.625	8.70816	UP
ELF4	1.02268	11.3291	33.7673	8.13e-15	9.89e-13	7.76548	10.8177	11.8404	UP
NUP50	-0.612026	12.3738	-33.7275	8.27e-15	9.99e-13	-7.76341	12.6799	12.0678	NOT
RRP15	-1.43697	9.99101	-33.7306	8.26e-15	9.99e-13	-7.76357	10.7095	9.27253	DOWN
DCAF11	0.93956	11.4886	33.6299	8.61e-15	1.04e-12	7.75832	11.0188	11.9584	NOT
JPT2	-0.824987	11.7777	-33.5664	8.83e-15	1.06e-12	-7.755	12.1902	11.3652	NOT
LAP3	-0.722766	11.1902	-33.5271	8.98e-15	1.08e-12	-7.75295	11.5516	10.8288	NOT
EEF2K	-1.2214	11.0237	-33.4679	9.2e-15	1.1e-12	-7.74984	11.6344	10.413	DOWN
METTL7A	2.84961	7.58854	33.4693	9.2e-15	1.1e-12	7.74992	6.16373	9.01334	UP
CHRNA5	-1.46016	8.15008	-33.4013	9.46e-15	1.11e-12	-7.74634	8.88016	7.42	DOWN
GTF2IRD1	1.60799	10.9896	33.4104	9.42e-15	1.11e-12	7.74682	10.1856	11.7936	UP
PSME3	-0.756401	13.0793	-33.407	9.44e-15	1.11e-12	-7.74664	13.4575	12.7011	NOT
SLC19A2	-1.76127	10.1245	-33.4248	9.37e-15	1.11e-12	-7.74758	11.0051	9.24383	DOWN
TMEM120B	-1.33346	10.3848	-33.4045	9.45e-15	1.11e-12	-7.74651	11.0515	9.71807	DOWN
CALCOCO2	1.52879	12.3165	33.3712	9.58e-15	1.12e-12	7.74476	11.5521	13.0809	UP
CBLB	1.34819	11.432	33.3038	9.85e-15	1.15e-12	7.7412	10.7579	12.1061	UP
FAM174B	-2.46459	8.38814	-33.2908	9.9e-15	1.15e-12	-7.74051	9.62043	7.15585	DOWN
TTL	-0.690643	11.7653	-33.2998	9.86e-15	1.15e-12	-7.74099	12.1106	11.4199	NOT
ADCY6	1.9843	12.3231	33.2549	1.01e-14	1.16e-12	7.73862	11.331	13.3153	UP
TUBB4A	-1.45843	13.0394	-33.2476	1.01e-14	1.16e-12	-7.73823	13.7686	12.3102	DOWN
WDR3	-1.20625	11.233	-33.2611	1e-14	1.16e-12	-7.73895	11.8361	10.6298	DOWN
TBC1D4	1.18999	14.4764	33.2203	1.02e-14	1.17e-12	7.73678	13.8814	15.0714	UP
DDR1	1.69765	12.0219	33.1949	1.03e-14	1.18e-12	7.73544	11.1731	12.8707	UP
MTHFD2	-1.50855	11.3133	-33.1688	1.04e-14	1.19e-12	-7.73405	12.0676	10.5591	DOWN
RGS20	-1.73924	10.6371	-33.1505	1.05e-14	1.19e-12	-7.73308	11.5067	9.7675	DOWN
SYNGR2	1.34916	11.5141	33.1498	1.05e-14	1.19e-12	7.73305	10.8396	12.1887	UP
LTV1	-1.3796	8.85085	-33.1359	1.06e-14	1.2e-12	-7.73231	9.54065	8.16105	DOWN
CALCOCO1	1.36656	11.4887	33.1096	1.07e-14	1.21e-12	7.73091	10.8054	12.172	UP
ADGRA3	-1.04586	11.4918	-33.0653	1.09e-14	1.22e-12	-7.72855	12.0147	10.9688	DOWN
C1QTNF6	1.15174	9.74222	33.0705	1.09e-14	1.22e-12	7.72883	9.16635	10.3181	UP
POLR1C	-1.03947	10.9206	-33.0724	1.08e-14	1.22e-12	-7.72893	11.4403	10.4009	DOWN
DEPP1	3.24186	7.94777	32.9913	1.12e-14	1.25e-12	7.7246	6.32684	9.5687	UP
LRP10	1.39632	13.0954	32.984	1.13e-14	1.25e-12	7.72421	12.3973	13.7936	UP
XPO6	-0.669293	12.6006	-32.9936	1.12e-14	1.25e-12	-7.72472	12.9352	12.2659	NOT
NOL6	-1.16104	11.6055	-32.9681	1.13e-14	1.26e-12	-7.72336	12.1861	11.025	DOWN
ADIPOR1	-0.491223	12.288	-32.9282	1.15e-14	1.28e-12	-7.72123	12.5336	12.0424	NOT
SORD	-1.43756	11.3317	-32.9192	1.16e-14	1.28e-12	-7.72075	12.0504	10.6129	DOWN
XPO5	-0.796035	12.9479	-32.9039	1.16e-14	1.28e-12	-7.71992	13.3459	12.5498	NOT
AIMP2	-0.915361	10.9328	-32.8756	1.18e-14	1.29e-12	-7.71841	11.3905	10.4751	NOT
HID1	3.34335	5.57494	32.844	1.19e-14	1.3e-12	7.71671	3.90327	7.24662	UP
PGM5	2.18208	8.9663	32.8563	1.19e-14	1.3e-12	7.71738	7.87526	10.0573	UP
TMEM268	-1.68321	10.6857	-32.8367	1.2e-14	1.3e-12	-7.71632	11.5273	9.84412	DOWN
FZD2	1.98775	9.30143	32.7657	1.23e-14	1.34e-12	7.7125	8.30756	10.2953	UP
TNS3	-1.1925	12.5525	-32.7673	1.23e-14	1.34e-12	-7.71259	13.1487	11.9562	DOWN
GTPBP4	-0.959056	11.9671	-32.7209	1.26e-14	1.36e-12	-7.71009	12.4466	11.4876	NOT
PAX9	1.72201	9.35636	32.6811	1.28e-14	1.38e-12	7.70794	8.49535	10.2174	UP
AK2	-1.05097	12.088	-32.6588	1.29e-14	1.39e-12	-7.70673	12.6135	11.5625	DOWN
CDK2	-2.31789	13.1194	-32.6504	1.3e-14	1.39e-12	-7.70628	14.2783	11.9604	DOWN
SIPA1L1	1.60962	10.1549	32.6505	1.3e-14	1.39e-12	7.70628	9.35008	10.9597	UP
DDIT4	2.09647	10.8603	32.6289	1.31e-14	1.4e-12	7.70512	9.81203	11.9085	UP
ZMYM3	1.09981	12.5008	32.6	1.32e-14	1.41e-12	7.70355	11.9509	13.0507	UP
MCM3	-1.90634	12.8501	-32.577	1.34e-14	1.42e-12	-7.70231	13.8033	11.8969	DOWN
AP2M1	1.14971	14.3165	32.546	1.35e-14	1.43e-12	7.70062	13.7417	14.8914	UP
FAR1	-1.0125	10.7611	-32.5007	1.38e-14	1.46e-12	-7.69816	11.2674	10.2549	DOWN
RNF144A	-1.51099	10.5334	-32.4804	1.39e-14	1.47e-12	-7.69706	11.2889	9.77786	DOWN
ANAPC7	-0.715715	10.8961	-32.4462	1.41e-14	1.49e-12	-7.6952	11.2539	10.5382	NOT
TNS2	1.71245	11.6552	32.4292	1.42e-14	1.49e-12	7.69427	10.7989	12.5114	UP
SPRED3	2.49194	8.30864	32.3404	1.48e-14	1.55e-12	7.68942	7.06267	9.55461	UP
GMNN	-1.19101	11.0035	-32.3161	1.49e-14	1.56e-12	-7.68809	11.599	10.408	DOWN
BCL6	2.51573	11.1299	32.2538	1.53e-14	1.58e-12	7.68467	9.87208	12.3878	UP
BFAR	-1.20383	10.9899	-32.2773	1.52e-14	1.58e-12	-7.68596	11.5918	10.388	DOWN
DCAF5	0.64271	12.0126	32.2636	1.53e-14	1.58e-12	7.68521	11.6913	12.334	NOT
WDR17	1.07713	9.59111	32.2816	1.52e-14	1.58e-12	7.6862	9.05255	10.1297	UP
NAA15	-1.23251	11.6198	-32.2292	1.55e-14	1.59e-12	-7.68332	12.2361	11.0036	DOWN
PLEKHG5	1.67935	8.91594	32.236	1.55e-14	1.59e-12	7.6837	8.07627	9.75562	UP
WDR36	-1.29549	11.7304	-32.2345	1.55e-14	1.59e-12	-7.68361	12.3782	11.0827	DOWN
EIF2S1	-0.79577	12.0275	-32.2138	1.56e-14	1.6e-12	-7.68248	12.4254	11.6296	NOT
ACTN4	0.763849	14.8141	32.1519	1.6e-14	1.64e-12	7.67907	14.4322	15.196	NOT
PFDN2	-1.26805	10.369	-32.1144	1.63e-14	1.66e-12	-7.67701	11.003	9.73496	DOWN
ZMIZ1	1.01189	12.2387	32.0922	1.64e-14	1.67e-12	7.67578	11.7328	12.7447	UP
MTDH	-1.11435	13.4246	-32.0703	1.66e-14	1.68e-12	-7.67457	13.9817	12.8674	DOWN
MGAT5	-0.817131	12.7066	-32.0593	1.67e-14	1.69e-12	-7.67396	13.1152	12.298	NOT
TCFL5	-1.55896	10.2282	-32.0467	1.68e-14	1.69e-12	-7.67326	11.0077	9.44869	DOWN
GGA2	-0.816903	12.5073	-32.0218	1.69e-14	1.7e-12	-7.67189	12.9157	12.0988	NOT
ILRUN	-0.906462	13.7032	-31.9629	1.74e-14	1.74e-12	-7.66862	14.1564	13.25	NOT
CLCN5	-1.7205	9.97063	-31.9282	1.76e-14	1.76e-12	-7.6667	10.8309	9.11038	DOWN
TP53RK	-0.872303	9.94682	-31.9435	1.75e-14	1.76e-12	-7.66755	10.383	9.51066	NOT
RAN	-0.804446	13.9309	-31.9017	1.79e-14	1.78e-12	-7.66522	14.3331	13.5286	NOT
ABCF2	-1.0263	9.69038	-31.8833	1.8e-14	1.79e-12	-7.6642	10.2035	9.17723	DOWN
KCNJ2-AS1	2.80967	4.86672	31.8539	1.82e-14	1.81e-12	7.66256	3.46188	6.27155	UP
SLC4A7	-1.47378	10.6949	-31.8354	1.84e-14	1.82e-12	-7.66153	11.4318	9.95803	DOWN
RAB38	-2.0785	12.9938	-31.8118	1.86e-14	1.83e-12	-7.66022	14.033	11.9545	DOWN
RRAGD	-2.00233	10.4273	-31.8147	1.85e-14	1.83e-12	-7.66038	11.4285	9.42614	DOWN
BYSL	-1.21294	11.2474	-31.765	1.89e-14	1.85e-12	-7.6576	11.8539	10.6409	DOWN
TMEM106C	-1.64003	11.3437	-31.7783	1.88e-14	1.85e-12	-7.65835	12.1637	10.5236	DOWN
YARS1	-0.973459	11.8405	-31.7664	1.89e-14	1.85e-12	-7.65768	12.3272	11.3538	NOT
NXN	1.45449	11.2606	31.738	1.92e-14	1.87e-12	7.65609	10.5333	11.9878	UP
BAZ2B	1.15636	11.4068	31.7115	1.94e-14	1.88e-12	7.65461	10.8286	11.985	UP
SEPTIN11	-0.979908	12.882	-31.7197	1.93e-14	1.88e-12	-7.65507	13.372	12.3921	NOT
CNNM1	-2.56626	9.3062	-31.675	1.97e-14	1.91e-12	-7.65256	10.5893	8.02307	DOWN
SLBP	-1.01747	10.5456	-31.6462	2e-14	1.93e-12	-7.65095	11.0543	10.0368	DOWN
SUPT16H	-0.869694	13.1916	-31.6267	2.01e-14	1.94e-12	-7.64985	13.6264	12.7567	NOT
DLX2	4.28467	7.64239	31.6075	2.03e-14	1.95e-12	7.64877	5.50006	9.78473	UP
STING1	0.926773	11.9878	31.5958	2.04e-14	1.96e-12	7.64811	11.5244	12.4512	NOT
CCDC71L	1.201	10.228	31.5556	2.08e-14	1.99e-12	7.64585	9.62747	10.8285	UP
DNAJC2	-1.26469	10.2854	-31.5389	2.09e-14	1.99e-12	-7.64491	10.9178	9.65308	DOWN
RRN3P3	1.23321	8.59892	31.5449	2.09e-14	1.99e-12	7.64525	7.98232	9.21553	UP
GPC4	1.51652	10.25	31.5283	2.1e-14	2e-12	7.64431	9.49172	11.0082	UP
RUBCN	0.998151	11.4276	31.5069	2.12e-14	2.01e-12	7.64311	10.9286	11.9267	NOT
GSPT1	-0.757676	12.8961	-31.4766	2.15e-14	2.03e-12	-7.64139	13.2749	12.5172	NOT
UNG	-1.07017	10.175	-31.4587	2.17e-14	2.05e-12	-7.64038	10.7101	9.6399	DOWN
KLHDC8B	1.52952	10.9633	31.4151	2.21e-14	2.08e-12	7.63792	10.1985	11.728	UP
EIF3J	-0.995875	11.1701	-31.3805	2.24e-14	2.1e-12	-7.63595	11.6681	10.6722	NOT
HPDL	-1.83812	8.7476	-31.3853	2.24e-14	2.1e-12	-7.63622	9.66666	7.82854	DOWN
RRS1	-1.94532	10.2556	-31.3626	2.26e-14	2.11e-12	-7.63494	11.2283	9.28295	DOWN
SOX10	-3.3496	13.0203	-31.3728	2.25e-14	2.11e-12	-7.63551	14.6951	11.3455	DOWN
CDK6	-1.70984	12.6042	-31.3392	2.28e-14	2.12e-12	-7.63361	13.4591	11.7492	DOWN
IMP3	-0.852406	10.4152	-31.3305	2.29e-14	2.12e-12	-7.63311	10.8414	9.98898	NOT
JUP	2.17708	12.5177	31.3466	2.28e-14	2.12e-12	7.63403	11.4291	13.6062	UP
SLC25A30	-1.53454	9.9986	-31.3275	2.29e-14	2.12e-12	-7.63295	10.7659	9.23133	DOWN
MYO5A	-1.42357	13.5554	-31.2283	2.4e-14	2.21e-12	-7.6273	14.2672	12.8436	DOWN
APIP	-1.40652	8.39125	-31.2188	2.41e-14	2.22e-12	-7.62675	9.09451	7.68799	DOWN
FBXO33	-0.719418	9.97116	-31.1966	2.43e-14	2.24e-12	-7.62549	10.3309	9.61145	NOT
MRPS25	-1.03506	10.9873	-31.1551	2.48e-14	2.27e-12	-7.62312	11.5049	10.4698	DOWN
AUNIP	-1.98708	7.54843	-31.1106	2.53e-14	2.31e-12	-7.62057	8.54197	6.55489	DOWN
METTL8	-1.40575	9.44545	-31.1157	2.52e-14	2.31e-12	-7.62086	10.1483	8.74258	DOWN
LONP2	-0.805453	12.7474	-31.0901	2.55e-14	2.32e-12	-7.61939	13.1501	12.3447	NOT
BCL9	0.751032	11.8851	31.0399	2.61e-14	2.37e-12	7.61651	11.5096	12.2606	NOT
POLE3	-0.762143	10.6696	-30.9879	2.67e-14	2.42e-12	-7.61352	11.0507	10.2886	NOT
JPH1	-2.08679	8.90457	-30.9591	2.7e-14	2.45e-12	-7.61186	9.94796	7.86117	DOWN
DHX15	-0.732802	12.9967	-30.9422	2.72e-14	2.46e-12	-7.61088	13.3631	12.6303	NOT
PUS7	-2.13957	10.4072	-30.9373	2.73e-14	2.46e-12	-7.6106	11.477	9.33743	DOWN
FAT4	3.88001	9.73563	30.9138	2.76e-14	2.47e-12	7.60925	7.79562	11.6756	UP
FCF1	-0.659681	10.3853	-30.9119	2.76e-14	2.47e-12	-7.60913	10.7151	10.0555	NOT
ROGDI	1.3866	8.50239	30.9242	2.74e-14	2.47e-12	7.60984	7.80909	9.19569	UP
STX7	-1.26754	11.8149	-30.9137	2.76e-14	2.47e-12	-7.60924	12.4487	11.1812	DOWN
GAS1	2.16661	8.89491	30.8912	2.78e-14	2.49e-12	7.60794	7.8116	9.97821	UP
KDSR	-1.01021	10.5823	-30.8645	2.82e-14	2.51e-12	-7.6064	11.0874	10.0772	DOWN
MARCHF2	1.4284	9.63028	30.8303	2.86e-14	2.54e-12	7.60442	8.91608	10.3445	UP
PRAG1	-1.58512	9.95583	-30.823	2.87e-14	2.55e-12	-7.60399	10.7484	9.16327	DOWN
TRIM63	-2.36284	10.6005	-30.8179	2.88e-14	2.55e-12	-7.6037	11.7819	9.4191	DOWN
EBPL	-0.803086	9.65547	-30.7924	2.91e-14	2.57e-12	-7.60222	10.057	9.25393	NOT
MCL1	0.925569	12.988	30.7806	2.93e-14	2.58e-12	7.60153	12.5252	13.4507	NOT
NSG1	-2.47623	11.4523	-30.7411	2.98e-14	2.61e-12	-7.59924	12.6904	10.2142	DOWN
SPRY2	1.02731	11.8257	30.7441	2.97e-14	2.61e-12	7.59941	11.3121	12.3394	UP
CHKA	-0.837154	10.7267	-30.7238	3e-14	2.62e-12	-7.59823	11.1453	10.3081	NOT
DACH1	2.82925	6.91988	30.7293	2.99e-14	2.62e-12	7.59855	5.50525	8.3345	UP
CCT2	-0.744368	13.0926	-30.7107	3.02e-14	2.63e-12	-7.59747	13.4647	12.7204	NOT
MYO6	2.32885	10.8972	30.6932	3.04e-14	2.65e-12	7.59645	9.73273	12.0616	UP
SESN2	1.14003	10.598	30.6642	3.08e-14	2.67e-12	7.59476	10.028	11.168	UP
SNED1	2.35814	6.41752	30.6746	3.07e-14	2.67e-12	7.59537	5.23845	7.59659	UP
TEX2	-0.668992	11.7221	-30.6565	3.09e-14	2.68e-12	-7.59432	12.0566	11.3876	NOT
PANX1	-0.861732	10.5658	-30.6326	3.13e-14	2.69e-12	-7.59292	10.9967	10.1349	NOT
RAI14	-1.95776	11.7195	-30.6429	3.11e-14	2.69e-12	-7.59352	12.6984	10.7406	DOWN
MOK	-1.0165	11.2545	-30.619	3.15e-14	2.7e-12	-7.59212	11.7628	10.7463	DOWN
ARHGAP35	0.729998	13.2584	30.614	3.15e-14	2.71e-12	7.59183	12.8934	13.6234	NOT
SELENOI	-1.06305	12.0345	-30.6093	3.16e-14	2.71e-12	-7.59155	12.566	11.503	DOWN
CCDC88C	-1.70633	9.65222	-30.5653	3.22e-14	2.75e-12	-7.58898	10.5054	8.79906	DOWN
ITGAV	1.53082	13.5052	30.5721	3.21e-14	2.75e-12	7.58938	12.7398	14.2707	UP
PATL1	-1.1498	11.7135	-30.5579	3.24e-14	2.75e-12	-7.58855	12.2884	11.1386	DOWN
LINC01293	-2.45567	8.60668	-30.5339	3.27e-14	2.78e-12	-7.58714	9.83451	7.37885	DOWN
PINX1	-1.48393	9.27757	-30.4899	3.34e-14	2.82e-12	-7.58456	10.0195	8.53561	DOWN
PRICKLE2	1.36871	11.557	30.4921	3.33e-14	2.82e-12	7.58469	10.8726	12.2413	UP
UHMK1	-1.38451	12.2503	-30.4948	3.33e-14	2.82e-12	-7.58485	12.9425	11.558	DOWN
MRPL10	0.594332	11.3018	30.4626	3.38e-14	2.84e-12	7.58296	11.0046	11.599	NOT
EHD3	3.06415	10.5831	30.4489	3.4e-14	2.86e-12	7.58216	9.05107	12.1152	UP
PDLIM5	1.12137	12.5219	30.4397	3.41e-14	2.86e-12	7.58161	11.9612	13.0826	UP
LDLRAD3	-1.3384	10.6613	-30.3208	3.6e-14	3.02e-12	-7.5746	11.3305	9.99206	DOWN
SNHG17	-1.22037	10.2163	-30.2864	3.66e-14	3.06e-12	-7.57257	10.8265	9.60613	DOWN
FNIP2	-1.53641	12.7363	-30.2512	3.72e-14	3.1e-12	-7.57048	13.5045	11.9681	DOWN
UCK2	-1.5152	11.3831	-30.1866	3.83e-14	3.19e-12	-7.56665	12.1407	10.6256	DOWN
TAF3	-1.08873	9.79165	-30.1529	3.89e-14	3.23e-12	-7.56464	10.336	9.24728	DOWN
PDZD8	-0.911954	11.2397	-30.1382	3.92e-14	3.25e-12	-7.56377	11.6957	10.7837	NOT
CSRNP1	2.12886	9.12972	30.0916	4e-14	3.31e-12	7.561	8.06529	10.1941	UP
TLCD3A	-2.0207	8.78297	-30.0755	4.03e-14	3.33e-12	-7.56004	9.79332	7.77262	DOWN
NOC3L	-1.4071	10.1757	-30.0587	4.06e-14	3.35e-12	-7.55903	10.8793	9.47216	DOWN
SLC19A1	-2.17111	10.2865	-30.0457	4.09e-14	3.36e-12	-7.55826	11.3721	9.201	DOWN
WNT10B	-2.48975	8.55628	-30.0377	4.1e-14	3.37e-12	-7.55778	9.80115	7.3114	DOWN
SH3BP5	-1.11557	9.58667	-29.9984	4.17e-14	3.42e-12	-7.55543	10.1445	9.02888	DOWN
ELFN1	1.61241	12.6885	29.9617	4.25e-14	3.47e-12	7.55323	11.8822	13.4947	UP
CISD2	-0.966482	10.2899	-29.9159	4.34e-14	3.51e-12	-7.55048	10.7731	9.80666	NOT
EIF4EBP2	-0.905799	13.4375	-29.9331	4.3e-14	3.51e-12	-7.55151	13.8904	12.9846	NOT
HDAC7	1.73665	11.7465	29.926	4.32e-14	3.51e-12	7.55109	10.8781	12.6148	UP
LPIN1	-0.905057	12.8011	-29.9208	4.33e-14	3.51e-12	-7.55077	13.2537	12.3486	NOT
PLD6	-2.22572	8.00368	-29.9162	4.34e-14	3.51e-12	-7.5505	9.11654	6.89082	DOWN
ANK2	-1.21923	11.3163	-29.8966	4.38e-14	3.54e-12	-7.54932	11.9259	10.7066	DOWN
KLF12	1.27507	10.8225	29.8788	4.41e-14	3.56e-12	7.54825	10.1849	11.46	UP
XPO4	-1.05043	11.5521	-29.7815	4.61e-14	3.72e-12	-7.54238	12.0773	11.0269	DOWN
RRP9	-1.41161	9.62109	-29.76	4.66e-14	3.74e-12	-7.54109	10.3269	8.91528	DOWN
VPS9D1-AS1	-1.86371	9.79795	-29.7635	4.65e-14	3.74e-12	-7.5413	10.7298	8.86609	DOWN
RTTN	-1.52002	12.7334	-29.7381	4.71e-14	3.77e-12	-7.53976	13.4934	11.9734	DOWN
USP36	-0.763651	11.8649	-29.7273	4.73e-14	3.78e-12	-7.53911	12.2468	11.4831	NOT
ZYX	1.4053	11.985	29.7071	4.78e-14	3.81e-12	7.53788	11.2823	12.6876	UP
BHLHE40	-1.80317	10.2874	-29.686	4.82e-14	3.82e-12	-7.53661	11.189	9.38586	DOWN
DLG5	1.14754	11.4506	29.6898	4.82e-14	3.82e-12	7.53683	10.8769	12.0244	UP
GOLGA4	-1.34196	12.6056	-29.6925	4.81e-14	3.82e-12	-7.537	13.2765	11.9346	DOWN
LMO4	1.54653	9.47182	29.67	4.86e-14	3.85e-12	7.53563	8.69855	10.2451	UP
RUVBL1	-1.17397	11.177	-29.6014	5.02e-14	3.96e-12	-7.53147	11.7639	10.59	DOWN
MYO1B	-0.936373	12.4574	-29.5428	5.16e-14	4.07e-12	-7.5279	12.9256	11.9893	NOT
UPP1	-1.45163	9.32904	-29.516	5.22e-14	4.11e-12	-7.52626	10.0549	8.60323	DOWN
PTPN21	1.22272	11.3107	29.4998	5.26e-14	4.13e-12	7.52528	10.6993	11.9221	UP
ALDH1B1	-2.47484	11.5152	-29.4777	5.32e-14	4.17e-12	-7.52392	12.7526	10.2778	DOWN
ALKBH5	1.06587	11.4376	29.4462	5.39e-14	4.2e-12	7.52199	10.9047	11.9706	UP
HECA	0.905131	10.7108	29.4544	5.37e-14	4.2e-12	7.52249	10.2583	11.1634	NOT
NPTN	0.914055	11.4878	29.4549	5.37e-14	4.2e-12	7.52253	11.0308	11.9448	NOT
RERE	1.23817	13.1629	29.4434	5.4e-14	4.2e-12	7.52182	12.5439	13.782	UP
RRAS	1.76425	10.1413	29.4233	5.45e-14	4.23e-12	7.5206	9.25918	11.0234	UP
SEMA4B	1.29107	9.47785	29.424	5.45e-14	4.23e-12	7.52063	8.83232	10.1234	UP
SYNJ1	1.09093	10.7081	29.419	5.46e-14	4.23e-12	7.52033	10.1626	11.2535	UP
ZCCHC24	1.38886	9.81069	29.4014	5.51e-14	4.26e-12	7.51925	9.11626	10.5051	UP
PABIR3	1.32337	8.09619	29.3895	5.54e-14	4.27e-12	7.51852	7.4345	8.75787	UP
TFRC	-1.4503	13.5224	-29.3887	5.54e-14	4.27e-12	-7.51847	14.2476	12.7973	DOWN
ATP10D	1.2213	11.1765	29.3628	5.61e-14	4.29e-12	7.51688	10.5659	11.7872	UP
DIXDC1	-1.59999	9.32492	-29.3657	5.6e-14	4.29e-12	-7.51706	10.1249	8.52492	DOWN
PFKFB2	-1.51009	11.7483	-29.3622	5.61e-14	4.29e-12	-7.51684	12.5034	10.9933	DOWN
SLC7A1	-1.80599	12.1001	-29.3609	5.61e-14	4.29e-12	-7.51676	13.0031	11.1971	DOWN
ANAPC16	0.81513	11.2899	29.3341	5.69e-14	4.33e-12	7.51512	10.8823	11.6975	NOT
TRIOBP	0.98024	11.7433	29.3388	5.67e-14	4.33e-12	7.51541	11.2532	12.2334	NOT
DDX60	1.24536	8.66452	29.3094	5.75e-14	4.37e-12	7.5136	8.04184	9.2872	UP
MINDY1	1.28762	10.211	29.277	5.84e-14	4.43e-12	7.5116	9.56722	10.8548	UP
NOL4L	1.5483	10.5669	29.2642	5.88e-14	4.45e-12	7.51081	9.79278	11.3411	UP
MTMR4	-0.619705	12.337	-29.2407	5.94e-14	4.49e-12	-7.50936	12.6468	12.0271	NOT
NOP58	-1.1172	11.2903	-29.1937	6.07e-14	4.57e-12	-7.50646	11.8489	10.7317	DOWN
RSL1D1	-0.711748	13.0093	-29.1987	6.06e-14	4.57e-12	-7.50677	13.3652	12.6535	NOT
SZRD1	-0.822081	12.5772	-29.1827	6.11e-14	4.59e-12	-7.50578	12.9882	12.1661	NOT
OBSL1	1.70732	12.5646	29.1428	6.22e-14	4.66e-12	7.5033	11.711	13.4183	UP
SSBP2	2.60062	10.0326	29.1472	6.21e-14	4.66e-12	7.50358	8.73227	11.3329	UP
TMTC1	2.76351	10.155	29.0979	6.36e-14	4.75e-12	7.50052	8.77324	11.5368	UP
TFAP4	-1.61689	9.61934	-29.0496	6.5e-14	4.84e-12	-7.49751	10.4278	8.81089	DOWN
TIMM50	-1.32556	11.9965	-29.0492	6.5e-14	4.84e-12	-7.4975	12.6593	11.3337	DOWN
ZC3H15	-0.598284	11.4583	-29.0551	6.49e-14	4.84e-12	-7.49786	11.7575	11.1592	NOT
LRP8	-1.52299	10.6076	-28.953	6.81e-14	5.06e-12	-7.4915	11.3691	9.84607	DOWN
FARP2	-1.16466	11.4068	-28.9429	6.84e-14	5.07e-12	-7.49086	11.9891	10.8245	DOWN
HOXC6	1.23739	9.73653	28.903	6.97e-14	5.16e-12	7.48837	9.11784	10.3552	UP
ABHD4	0.985102	11.4721	28.887	7.03e-14	5.17e-12	7.48736	10.9795	11.9646	NOT
BSN	2.74992	7.88386	28.8888	7.02e-14	5.17e-12	7.48748	6.5089	9.25882	UP
TNFAIP1	0.761824	11.2699	28.8878	7.02e-14	5.17e-12	7.48742	10.889	11.6509	NOT
ILK	0.778261	12.3124	28.8586	7.12e-14	5.23e-12	7.48559	11.9233	12.7015	NOT
RCL1	-1.18908	8.7294	-28.8461	7.17e-14	5.25e-12	-7.4848	9.32394	8.13486	DOWN
PITPNM1	1.40376	11.5625	28.8268	7.23e-14	5.28e-12	7.48359	10.8606	12.2643	UP
SPRY4	1.25718	13.0271	28.8269	7.23e-14	5.28e-12	7.4836	12.3986	13.6557	UP
PPIF	-1.77579	11.1041	-28.7771	7.41e-14	5.4e-12	-7.48046	11.992	10.2162	DOWN
HK2	-1.23175	12.0516	-28.7465	7.52e-14	5.46e-12	-7.47854	12.6675	11.4357	DOWN
NRG3	-2.82706	9.04417	-28.748	7.51e-14	5.46e-12	-7.47863	10.4577	7.63064	DOWN
CMSS1	-1.19465	9.83611	-28.7221	7.6e-14	5.51e-12	-7.477	10.4334	9.23878	DOWN
GLI1	2.82737	8.59477	28.7171	7.62e-14	5.51e-12	7.47668	7.18108	10.0085	UP
SIDT2	1.54993	10.7629	28.7253	7.59e-14	5.51e-12	7.4772	9.98793	11.5379	UP
GEMIN4	-1.27138	10.5632	-28.6988	7.69e-14	5.55e-12	-7.47553	11.1989	9.92753	DOWN
CNOT6	-1.16422	11.5524	-28.6717	7.79e-14	5.6e-12	-7.47382	12.1345	10.9703	DOWN
KLHL18	-0.8225	10.5896	-28.678	7.77e-14	5.6e-12	-7.47421	11.0008	10.1783	NOT
FRMD3	-1.95731	7.51726	-28.6614	7.83e-14	5.61e-12	-7.47317	8.49591	6.5386	DOWN
NOL8	-0.94303	10.3921	-28.6671	7.81e-14	5.61e-12	-7.47353	10.8636	9.92059	NOT
HDHD5	-1.05647	10.5068	-28.6305	7.95e-14	5.69e-12	-7.47121	11.035	9.97853	DOWN
STMN3	1.8252	10.0717	28.6103	8.02e-14	5.73e-12	7.46993	9.15909	10.9843	UP
SPARC	1.29664	14.0549	28.6049	8.04e-14	5.74e-12	7.46959	13.4066	14.7033	UP
RHOC	0.964973	12.2888	28.5956	8.08e-14	5.75e-12	7.469	11.8063	12.7713	NOT
RP9	-0.888347	8.91147	-28.5873	8.11e-14	5.77e-12	-7.46847	9.35565	8.4673	NOT
INPP5J	2.46234	7.72307	28.5806	8.14e-14	5.78e-12	7.46805	6.4919	8.95423	UP
CCDC80	1.44708	8.42552	28.5646	8.2e-14	5.8e-12	7.46703	7.70198	9.14906	UP
PJA2	1.17325	12.2719	28.5704	8.18e-14	5.8e-12	7.4674	11.6852	12.8585	UP
TOX4	0.497646	11.7796	28.5094	8.42e-14	5.95e-12	7.46353	11.5308	12.0285	NOT
CERS1	-1.78338	8.28413	-28.4814	8.54e-14	6.01e-12	-7.46174	9.17582	7.39244	DOWN
CTDSP1	0.959282	11.7417	28.4838	8.53e-14	6.01e-12	7.4619	11.2621	12.2214	NOT
VGLL4	1.44428	13.0148	28.4713	8.58e-14	6.03e-12	7.46109	12.2926	13.7369	UP
KCNAB2	-2.19087	12.6882	-28.4581	8.64e-14	6.06e-12	-7.46026	13.7837	11.5928	DOWN
CCT3	-0.362167	14.4077	-28.4469	8.68e-14	6.07e-12	-7.45954	14.5888	14.2266	NOT
MBLAC2	-1.70036	8.78273	-28.4496	8.67e-14	6.07e-12	-7.45971	9.63291	7.93255	DOWN
AGAP1	-1.43191	11.4841	-28.3985	8.89e-14	6.2e-12	-7.45645	12.2001	10.7682	DOWN
BICD2	-1.00478	11.215	-28.3642	9.04e-14	6.3e-12	-7.45425	11.7174	10.7127	DOWN
CLSPN	-1.99576	10.509	-28.3477	9.11e-14	6.34e-12	-7.45319	11.5069	9.51113	DOWN
EPHA3	4.83751	7.3195	28.3287	9.2e-14	6.37e-12	7.45198	4.90075	9.73825	UP
KLHL13	1.68978	9.59595	28.3348	9.17e-14	6.37e-12	7.45237	8.75106	10.4408	UP
CUL4A	-0.634119	12.2861	-28.3167	9.25e-14	6.4e-12	-7.45121	12.6032	11.969	NOT
KLHL24	1.04764	12.1601	28.3089	9.28e-14	6.42e-12	7.45071	11.6363	12.684	UP
INPP5A	0.94584	11.5382	28.2802	9.41e-14	6.49e-12	7.44887	11.0653	12.0111	NOT
ZMYND19	-1.17719	10.1518	-28.2613	9.5e-14	6.54e-12	-7.44765	10.7404	9.56324	DOWN
CNN3	1.16912	11.6146	28.2401	9.6e-14	6.6e-12	7.44629	11.03	12.1992	UP
GSDME	1.22231	9.30787	28.2377	9.61e-14	6.6e-12	7.44613	8.69671	9.91902	UP
ASNSD1	-0.855455	10.3646	-28.231	9.64e-14	6.61e-12	-7.4457	10.7923	9.93688	NOT
HMGCL	1.7948	9.23085	28.1903	9.84e-14	6.73e-12	7.44307	8.33345	10.1283	UP
FAM78A	-1.7806	9.68817	-28.1708	9.93e-14	6.78e-12	-7.44182	10.5785	8.79787	DOWN
NATD1	1.66714	10.6547	28.1517	1e-13	6.84e-12	7.44059	9.82113	11.4883	UP
GMDS-DT	1.72251	7.20813	28.1428	1.01e-13	6.86e-12	7.44001	6.34688	8.06939	UP
TFDP1	-1.10704	12.0632	-28.1371	1.01e-13	6.86e-12	-7.43964	12.6167	11.5096	DOWN
MLANA	-1.75224	13.4467	-28.1195	1.02e-13	6.91e-12	-7.4385	14.3228	12.5706	DOWN
CDC5L	-0.520465	12.3669	-28.1123	1.02e-13	6.92e-12	-7.43804	12.6271	12.1067	NOT
CAMK2N1	1.36711	9.37632	28.0954	1.03e-13	6.97e-12	7.43694	8.69277	10.0599	UP
ETV1	1.77904	12.4402	28.081	1.04e-13	7.01e-12	7.43601	11.5506	13.3297	UP
AHDC1	1.48717	11.4611	28.0737	1.04e-13	7.02e-12	7.43553	10.7175	12.2047	UP
SHKBP1	0.762049	11.5126	28.0661	1.05e-13	7.04e-12	7.43504	11.1316	11.8936	NOT
EHD4	-1.42818	11.7058	-28.0539	1.05e-13	7.07e-12	-7.43425	12.4199	10.9917	DOWN
POP1	-1.06872	10.8698	-28.0316	1.06e-13	7.14e-12	-7.4328	11.4042	10.3355	DOWN
SH3PXD2A	-1.2612	12.0477	-28.027	1.07e-13	7.14e-12	-7.4325	12.6783	11.4171	DOWN
NDRG1	2.29071	10.6573	28.0172	1.07e-13	7.16e-12	7.43187	9.51196	11.8027	UP
WDR37	0.881926	10.0386	28.0001	1.08e-13	7.21e-12	7.43075	9.59766	10.4796	NOT
AGPAT5	-1.40373	11.0186	-27.9904	1.08e-13	7.23e-12	-7.43012	11.7205	10.3168	DOWN
KNOP1	-1.08451	11.5169	-27.9877	1.09e-13	7.23e-12	-7.42995	12.0592	10.9747	DOWN
PPFIBP2	1.35567	11.9319	27.9857	1.09e-13	7.23e-12	7.42982	11.2541	12.6098	UP
MCM10	-2.15184	10.4914	-27.9763	1.09e-13	7.25e-12	-7.4292	11.5673	9.41544	DOWN
ARPIN	0.751119	10.6854	27.959	1.1e-13	7.29e-12	7.42808	10.3098	11.061	NOT
RAB11FIP1	-1.01241	11.4976	-27.9605	1.1e-13	7.29e-12	-7.42818	12.0038	10.9914	DOWN
SH2D5	-2.22453	7.26207	-27.9512	1.11e-13	7.31e-12	-7.42757	8.37434	6.14981	DOWN
TTLL12	-1.43437	12.0546	-27.9155	1.13e-13	7.42e-12	-7.42524	12.7718	11.3374	DOWN
LIN7C	-1.35337	10.5602	-27.9075	1.13e-13	7.44e-12	-7.42472	11.2369	9.88351	DOWN
DGKG	3.59586	8.37579	27.8943	1.14e-13	7.48e-12	7.42386	6.57786	10.1737	UP
ERBB2	1.96151	11.3462	27.8692	1.15e-13	7.54e-12	7.42222	10.3654	12.3269	UP
KIRREL1	0.784346	13.3077	27.8737	1.15e-13	7.54e-12	7.42251	12.9156	13.6999	NOT
TSPYL2	1.45128	10.2757	27.8669	1.15e-13	7.54e-12	7.42207	9.55004	11.0013	UP
LETMD1	0.852619	10.4072	27.8394	1.17e-13	7.64e-12	7.42027	9.9809	10.8335	NOT
LINC00511	-2.60644	7.94645	-27.8008	1.19e-13	7.76e-12	-7.41774	9.24967	6.64323	DOWN
MYOM1	2.87137	9.33832	27.8004	1.19e-13	7.76e-12	7.41771	7.90264	10.774	UP
POLR1A	-0.658768	13.1045	-27.7899	1.2e-13	7.79e-12	-7.41702	13.4339	12.7751	NOT
SLC9B2	-1.93933	7.23646	-27.7566	1.22e-13	7.89e-12	-7.41483	8.20613	6.2668	DOWN
ZNF121	-0.828835	12.1453	-27.7574	1.22e-13	7.89e-12	-7.41489	12.5597	11.7309	NOT
MAP7D3	-1.29377	9.73789	-27.7497	1.22e-13	7.91e-12	-7.41438	10.3848	9.09101	DOWN
DAG1	1.27217	14.2641	27.724	1.24e-13	7.96e-12	7.41269	13.628	14.9001	UP
EXT1	1.39319	12.3748	27.7236	1.24e-13	7.96e-12	7.41266	11.6782	13.0714	UP
KARS1	-0.5085	12.3494	-27.7341	1.23e-13	7.96e-12	-7.41336	12.6037	12.0952	NOT
TEAD3	1.10977	10.833	27.7235	1.24e-13	7.96e-12	7.41266	10.2781	11.3879	UP
TPM3	-0.911002	13.5376	-27.7023	1.25e-13	8.04e-12	-7.41126	13.9931	13.0821	NOT
TGFB3	1.21683	8.99323	27.6764	1.27e-13	8.13e-12	7.40956	8.38481	9.60164	UP
TAF4B	-1.76973	9.42097	-27.6421	1.29e-13	8.25e-12	-7.40729	10.3058	8.53611	DOWN
DNAJC6	1.51541	9.73224	27.6319	1.3e-13	8.27e-12	7.40661	8.97454	10.49	UP
PRPF4	-0.676025	10.8767	-27.6358	1.29e-13	8.27e-12	-7.40687	11.2148	10.5387	NOT
AHCTF1	-1.13251	11.9045	-27.6249	1.3e-13	8.29e-12	-7.40615	12.4708	11.3383	DOWN
BCAM	1.77509	10.8343	27.6167	1.31e-13	8.31e-12	7.40561	9.94671	11.7218	UP
ADAM23	-1.34518	12.4827	-27.6045	1.31e-13	8.33e-12	-7.4048	13.1553	11.8101	DOWN
CAPS2	1.50686	7.45054	27.6057	1.31e-13	8.33e-12	7.40488	6.69712	8.20397	UP
MTR	-0.551019	12.4643	-27.597	1.32e-13	8.35e-12	-7.40431	12.7398	12.1888	NOT
CALCRL	2.5952	6.9195	27.5832	1.33e-13	8.39e-12	7.40339	5.6219	8.2171	UP
STON1	2.25356	9.19638	27.5852	1.33e-13	8.39e-12	7.40352	8.0696	10.3232	UP
CRAT	1.29806	9.72989	27.5741	1.33e-13	8.41e-12	7.40279	9.08086	10.3789	UP
PSMG1	-1.40464	9.77043	-27.57	1.34e-13	8.42e-12	-7.40252	10.4727	9.06811	DOWN
NLRP1	2.49607	7.99786	27.5415	1.36e-13	8.52e-12	7.40063	6.74983	9.2459	UP
YIPF3	0.80423	12.7142	27.5308	1.36e-13	8.56e-12	7.39992	12.3121	13.1164	NOT
DDX10	-1.24117	9.97786	-27.5231	1.37e-13	8.58e-12	-7.39941	10.5984	9.35727	DOWN
IFT140	1.28891	10.0951	27.5167	1.37e-13	8.59e-12	7.39898	9.45064	10.7396	UP
SRRD	-0.702593	11.0652	-27.5113	1.38e-13	8.6e-12	-7.39862	11.4165	10.7139	NOT
SERPINE2	-1.59774	11.7634	-27.5054	1.38e-13	8.61e-12	-7.39823	12.5623	10.9645	DOWN
E2F4	-1.2439	10.1977	-27.4941	1.39e-13	8.65e-12	-7.39748	10.8197	9.57578	DOWN
CYB561D1	0.971666	9.71095	27.4799	1.4e-13	8.7e-12	7.39653	9.22512	10.1968	NOT
TSC22D1	1.45469	11.8777	27.4692	1.41e-13	8.73e-12	7.39583	11.1503	12.605	UP
ACSL1	-1.13545	10.8934	-27.4478	1.42e-13	8.81e-12	-7.3944	11.4611	10.3257	DOWN
CDC6	-2.35377	10.779	-27.4308	1.43e-13	8.81e-12	-7.39327	11.9558	9.60208	DOWN
CHPF	1.29901	12.4178	27.4395	1.43e-13	8.81e-12	7.39384	11.7683	13.0673	UP
GNAI1	1.29195	13.5296	27.4274	1.44e-13	8.81e-12	7.39304	12.8836	14.1756	UP
MCOLN2	-2.10416	7.86206	-27.4386	1.43e-13	8.81e-12	-7.39379	8.91414	6.80998	DOWN
MSANTD3	-1.18345	10.294	-27.4312	1.43e-13	8.81e-12	-7.39329	10.8857	9.70223	DOWN
TTN-AS1	1.20246	10.6903	27.4376	1.43e-13	8.81e-12	7.39372	10.0891	11.2916	UP
WIPI1	0.669235	11.2683	27.4351	1.43e-13	8.81e-12	7.39355	10.9337	11.6029	NOT
NR3C1	0.986065	11.4764	27.4199	1.44e-13	8.83e-12	7.39254	10.9834	11.9695	NOT
PRKCA	2.08991	12.1436	27.3757	1.47e-13	9.01e-12	7.38959	11.0986	13.1885	UP
TIMM17A	-0.776527	11.0344	-27.3752	1.47e-13	9.01e-12	-7.38956	11.4227	10.6461	NOT
ZNHIT6	-0.677901	10.6736	-27.3637	1.48e-13	9.05e-12	-7.38879	11.0125	10.3346	NOT
GINS3	-1.34725	9.62664	-27.3405	1.5e-13	9.14e-12	-7.38723	10.3003	8.95302	DOWN
HOXD1	-2.6588	9.31996	-27.2858	1.54e-13	9.38e-12	-7.38357	10.6494	7.99056	DOWN
BCAR1	1.50902	11.5598	27.2785	1.55e-13	9.4e-12	7.38308	10.8053	12.3144	UP
CCNJ	-0.931304	9.4814	-27.2723	1.55e-13	9.4e-12	-7.38266	9.94706	9.01575	NOT
SLC12A6	1.26734	10.3209	27.2764	1.55e-13	9.4e-12	7.38293	9.68721	10.9546	UP
FAM168A	0.720776	11.8405	27.2519	1.57e-13	9.46e-12	7.38129	11.4801	12.2009	NOT
LIG3	-0.596247	11.9732	-27.2523	1.57e-13	9.46e-12	-7.38132	12.2713	11.6751	NOT
RCOR2	1.91324	9.75997	27.2528	1.57e-13	9.46e-12	7.38135	8.80335	10.7166	UP
ENO3	2.53261	11.1186	27.2143	1.6e-13	9.63e-12	7.37876	9.85228	12.3849	UP
ASB13	-1.05745	10.2039	-27.1998	1.61e-13	9.69e-12	-7.37778	10.7327	9.67521	DOWN
NUP62	-0.579537	11.8395	-27.1927	1.62e-13	9.7e-12	-7.37731	12.1293	11.5497	NOT
ZBTB4	1.00816	12.0968	27.1917	1.62e-13	9.7e-12	7.37724	11.5927	12.6008	UP
SEC14L1	0.867058	12.2729	27.1827	1.62e-13	9.73e-12	7.37663	11.8394	12.7065	NOT
E2F3	-0.717192	12.5568	-27.1632	1.64e-13	9.81e-12	-7.37532	12.9154	12.1982	NOT
PPIG	-0.656807	10.5923	-27.1588	1.64e-13	9.82e-12	-7.37502	10.9207	10.2639	NOT
EOGT	-0.868244	9.83368	-27.1456	1.65e-13	9.86e-12	-7.37413	10.2678	9.39956	NOT
GPR176	1.17205	9.49011	27.1363	1.66e-13	9.86e-12	7.3735	8.90408	10.0761	UP
HEATR1	-0.791068	12.4284	-27.144	1.66e-13	9.86e-12	-7.37402	12.824	12.0329	NOT
IER5L	2.0797	10.4508	27.1383	1.66e-13	9.86e-12	7.37364	9.41095	11.4906	UP
ZPR1	-0.633847	11.0715	-27.1399	1.66e-13	9.86e-12	-7.37375	11.3884	10.7546	NOT
FABP5	-1.71703	10.5856	-27.1291	1.67e-13	9.88e-12	-7.37302	11.4441	9.72705	DOWN
LUZP1	0.661062	12.5493	27.122	1.67e-13	9.9e-12	7.37254	12.2188	12.8798	NOT
BMPR2	1.11903	12.2351	27.1181	1.68e-13	9.91e-12	7.37227	11.6756	12.7946	UP
NUMA1	1.13598	13.8563	27.1158	1.68e-13	9.91e-12	7.37212	13.2883	14.4243	UP
VAMP3	1.07477	11.1942	27.1083	1.69e-13	9.93e-12	7.37161	10.6568	11.7316	UP
ANKS6	-0.786646	9.73091	-27.0991	1.69e-13	9.95e-12	-7.37099	10.1242	9.33759	NOT
CCP110	-1.39751	9.41866	-27.0986	1.69e-13	9.95e-12	-7.37096	10.1174	8.7199	DOWN
BRIX1	-1.42377	9.65427	-27.075	1.71e-13	1e-11	-7.36936	10.3662	8.94239	DOWN
SMAD6	1.40474	11.3263	27.0846	1.71e-13	1e-11	7.37001	10.6239	12.0287	UP
SRPRA	-0.453506	12.1271	-27.0485	1.74e-13	1.02e-11	-7.36756	12.3538	11.9003	NOT
LIMD1	-0.909466	12.1352	-27.0179	1.76e-13	1.03e-11	-7.36549	12.59	11.6805	NOT
GABARAPL1	1.12823	11.2464	26.9891	1.79e-13	1.04e-11	7.36353	10.6822	11.8105	UP
PPP1R3B	-0.873636	11.4749	-26.9821	1.8e-13	1.05e-11	-7.36305	11.9117	11.0381	NOT
AFAP1L1	-1.41808	10.0914	-26.954	1.82e-13	1.06e-11	-7.36114	10.8004	9.38236	DOWN
ATXN1	1.97413	12.4473	26.9316	1.84e-13	1.07e-11	7.35961	11.4602	13.4343	UP
TSN	-0.46895	11.6691	-26.9338	1.84e-13	1.07e-11	-7.35976	11.9036	11.4346	NOT
OPTN	-0.787497	10.9225	-26.9082	1.87e-13	1.08e-11	-7.35802	11.3162	10.5287	NOT
RHBDF1	1.02422	10.3096	26.8847	1.89e-13	1.09e-11	7.35642	9.79749	10.8217	UP
WDHD1	-1.12116	10.3323	-26.8922	1.88e-13	1.09e-11	-7.35693	10.8928	9.77168	DOWN
SLFN5	1.13653	11.2765	26.8612	1.91e-13	1.1e-11	7.35481	10.7083	11.8448	UP
MYO1C	0.669318	13.6652	26.8491	1.92e-13	1.11e-11	7.35398	13.3306	13.9999	NOT
TMEM33	-1.08593	12.6439	-26.846	1.93e-13	1.11e-11	-7.35377	13.1868	12.1009	DOWN
ATP6V1H	-0.638261	12.3064	-26.828	1.94e-13	1.12e-11	-7.35253	12.6256	11.9873	NOT
GPR143	-1.94917	11.5617	-26.8166	1.96e-13	1.12e-11	-7.35176	12.5363	10.5871	DOWN
RANBP1	-1.26931	11.8483	-26.8258	1.95e-13	1.12e-11	-7.35239	12.483	11.2137	DOWN
SMURF1	0.373984	11.8498	26.7986	1.97e-13	1.13e-11	7.35052	11.6628	12.0368	NOT
HAGLR	-1.58679	10.6582	-26.7521	2.02e-13	1.15e-11	-7.34733	11.4516	9.86476	DOWN
KLF15	-2.20957	8.86695	-26.76	2.01e-13	1.15e-11	-7.34787	9.97173	7.76216	DOWN
PPAN	-1.57243	8.33328	-26.7654	2.01e-13	1.15e-11	-7.34825	9.11949	7.54706	DOWN
TM7SF2	2.46468	9.45215	26.7583	2.02e-13	1.15e-11	7.34775	8.21982	10.6845	UP
VLDLR-AS1	1.98488	7.63085	26.7076	2.07e-13	1.18e-11	7.34427	6.63841	8.62329	UP
VWA7	4.50142	6.2123	26.6977	2.08e-13	1.18e-11	7.34359	3.96159	8.46301	UP
ZBTB24	-1.14635	9.72659	-26.6974	2.08e-13	1.18e-11	-7.34357	10.2998	9.15341	DOWN
MAPK1	-0.886272	12.9701	-26.6811	2.1e-13	1.19e-11	-7.34244	13.4133	12.527	NOT
SLC5A6	-1.01025	11.8238	-26.6762	2.1e-13	1.19e-11	-7.34211	12.3289	11.3187	DOWN
FAF2	-0.581034	11.883	-26.6586	2.12e-13	1.2e-11	-7.34089	12.1735	11.5925	NOT
MBD4	-0.831213	9.39432	-26.6631	2.12e-13	1.2e-11	-7.3412	9.80993	8.97872	NOT
NSUN2	-0.950972	12.2557	-26.651	2.13e-13	1.2e-11	-7.34036	12.7312	11.7802	NOT
RALB	-0.765775	10.4096	-26.6475	2.13e-13	1.2e-11	-7.34013	10.7925	10.0267	NOT
SETD7	-0.798641	12.3034	-26.6515	2.13e-13	1.2e-11	-7.3404	12.7027	11.9041	NOT
ZNF385A	1.16554	10.6528	26.6211	2.16e-13	1.21e-11	7.3383	10.0701	11.2356	UP
YRDC	-1.25952	10.047	-26.5813	2.21e-13	1.24e-11	-7.33555	10.6768	9.41725	DOWN
CREBBP	0.740304	13.7199	26.5435	2.25e-13	1.25e-11	7.33293	13.3497	14.09	NOT
ESYT2	0.536222	11.3964	26.5548	2.24e-13	1.25e-11	7.33371	11.1283	11.6645	NOT
HDDC2	-0.442916	10.4768	-26.5435	2.25e-13	1.25e-11	-7.33292	10.6982	10.2553	NOT
TANGO6	-0.90383	9.76874	-26.5628	2.23e-13	1.25e-11	-7.33426	10.2206	9.31682	NOT
FAM222A	-1.52635	9.21051	-26.5269	2.27e-13	1.26e-11	-7.33177	9.97369	8.44734	DOWN
LINC01291	-2.37908	8.63789	-26.5212	2.28e-13	1.26e-11	-7.33138	9.82743	7.44835	DOWN
MTMR3	0.892718	11.9157	26.5244	2.27e-13	1.26e-11	7.3316	11.4694	12.3621	NOT
PWP1	-0.902954	11.5048	-26.5281	2.27e-13	1.26e-11	-7.33186	11.9562	11.0533	NOT
DNAJA3	-0.816455	10.7503	-26.4965	2.31e-13	1.28e-11	-7.32967	11.1585	10.3421	NOT
GAREM1	2.22603	9.52142	26.4813	2.33e-13	1.28e-11	7.32861	8.40841	10.6344	UP
NTN4	2.88233	7.55851	26.4952	2.31e-13	1.28e-11	7.32957	6.11735	8.99968	UP
C11orf95	0.884346	11.719	26.4639	2.35e-13	1.29e-11	7.32739	11.2768	12.1612	NOT
CACNB3	1.24857	10.6005	26.4433	2.37e-13	1.31e-11	7.32596	9.9762	11.2248	UP
CHCHD4	-1.18328	9.26613	-26.4245	2.4e-13	1.31e-11	-7.32465	9.85777	8.67449	DOWN
NBEA	1.51424	11.4158	26.437	2.38e-13	1.31e-11	7.32552	10.6587	12.1729	UP
SACS	-1.63754	11.5466	-26.4373	2.38e-13	1.31e-11	-7.32555	12.3654	10.7279	DOWN
ARF6	-1.0233	12.5665	-26.4016	2.42e-13	1.33e-11	-7.32305	13.0781	12.0548	DOWN
EFNA1	2.24979	8.4539	26.3972	2.43e-13	1.33e-11	7.32274	7.32901	9.57879	UP
SVIP	-2.22174	10.0993	-26.3965	2.43e-13	1.33e-11	-7.3227	11.2102	8.98846	DOWN
TES	0.962315	10.7132	26.3997	2.43e-13	1.33e-11	7.32292	10.232	11.1943	NOT
LAMB2	1.33512	14.1207	26.3671	2.47e-13	1.34e-11	7.32064	13.4531	14.7883	UP
TNRC18	1.29627	13.3125	26.372	2.46e-13	1.34e-11	7.32098	12.6644	13.9607	UP
KIAA0930	-1.16506	11.5964	-26.3449	2.5e-13	1.36e-11	-7.31909	12.1789	11.0139	DOWN
PINK1	0.769683	10.5461	26.3441	2.5e-13	1.36e-11	7.31903	10.1613	10.931	NOT
SH2D2A	-1.79429	7.94853	-26.3402	2.5e-13	1.36e-11	-7.31876	8.84568	7.05139	DOWN
ZNF362	1.08173	12.0216	26.333	2.51e-13	1.36e-11	7.31826	11.4807	12.5625	UP
STARD7	-0.466424	13.3204	-26.3155	2.54e-13	1.37e-11	-7.31703	13.5537	13.0872	NOT
NEDD9	0.966085	12.0762	26.2735	2.59e-13	1.4e-11	7.31408	11.5932	12.5592	NOT
ACTB	0.587946	17.5356	26.2465	2.63e-13	1.41e-11	7.31218	17.2417	17.8296	NOT
BDNF-AS	2.03716	5.78832	26.2493	2.62e-13	1.41e-11	7.31238	4.76974	6.8069	UP
GEMIN5	-1.14187	11.4704	-26.2608	2.61e-13	1.41e-11	-7.31319	12.0413	10.8995	DOWN
LINC00839	-1.49158	9.23402	-26.2451	2.63e-13	1.41e-11	-7.31208	9.97981	8.48823	DOWN
JUNB	1.34024	11.3883	26.2301	2.65e-13	1.42e-11	7.31103	10.7182	12.0585	UP
NCL	-1.25396	14.867	-26.1946	2.7e-13	1.44e-11	-7.30853	15.494	14.2401	DOWN
NUFIP1	-0.916705	9.41512	-26.2101	2.68e-13	1.44e-11	-7.30962	9.87348	8.95677	NOT
HMGA2	-1.33244	12.425	-26.1854	2.71e-13	1.45e-11	-7.30788	13.0913	11.7588	DOWN
PTDSS1	-0.783794	12.7148	-26.1796	2.72e-13	1.45e-11	-7.30747	13.1067	12.3229	NOT
PDSS1	-1.66634	8.48469	-26.1665	2.74e-13	1.46e-11	-7.30655	9.31786	7.65152	DOWN
ATP2B1	0.76544	12.2483	26.1499	2.76e-13	1.47e-11	7.30538	11.8656	12.6311	NOT
HNRNPAB	-1.14019	13.1751	-26.1426	2.78e-13	1.48e-11	-7.30486	13.7452	12.605	DOWN
NARS2	-1.06746	10.7651	-26.1401	2.78e-13	1.48e-11	-7.30469	11.2988	10.2313	DOWN
CCDC78	-2.59087	7.94026	-26.1183	2.81e-13	1.49e-11	-7.30314	9.23569	6.64483	DOWN
IMPDH1	-1.06629	11.8925	-26.1186	2.81e-13	1.49e-11	-7.30316	12.4256	11.3593	DOWN
HCG11	1.02008	11.2217	26.0947	2.85e-13	1.51e-11	7.30147	10.7117	11.7318	UP
L1CAM	1.67132	11.9307	26.0805	2.87e-13	1.51e-11	7.30047	11.095	12.7664	UP
LINS1	-1.034	8.84737	-26.0785	2.87e-13	1.51e-11	-7.30033	9.36437	8.33037	DOWN
TFAM	-1.28659	10.5501	-26.0761	2.87e-13	1.51e-11	-7.30015	11.1934	9.90685	DOWN
UBE4B	0.420931	13.0837	26.0884	2.86e-13	1.51e-11	7.30103	12.8732	13.2941	NOT
SLC43A1	-1.22289	9.1626	-26.0467	2.92e-13	1.53e-11	-7.29807	9.77405	8.55116	DOWN
FLNC	1.52709	13.5519	26.0037	2.99e-13	1.57e-11	7.29502	12.7883	14.3154	UP
RAD1	-0.823111	10.3449	-25.9974	3e-13	1.57e-11	-7.29457	10.7565	9.93338	NOT
AMER1	-0.843625	9.34108	-25.9752	3.03e-13	1.58e-11	-7.29299	9.76289	8.91927	NOT
GLOD4	-0.650912	10.9516	-25.9714	3.04e-13	1.58e-11	-7.29272	11.277	10.6261	NOT
SDC1	-1.45025	11.2618	-25.983	3.02e-13	1.58e-11	-7.29355	11.9869	10.5367	DOWN
TMBIM1	0.694866	11.9612	25.9721	3.04e-13	1.58e-11	7.29277	11.6137	12.3086	NOT
SLC7A5	-1.84836	13.0857	-25.9486	3.07e-13	1.6e-11	-7.2911	14.0099	12.1615	DOWN
IARS1	-0.686594	12.9312	-25.941	3.09e-13	1.61e-11	-7.29055	13.2745	12.5879	NOT
HACD3	-0.944111	12.058	-25.9032	3.15e-13	1.63e-11	-7.28785	12.5301	11.586	NOT
RAB5B	1.28412	12.6085	25.9162	3.13e-13	1.63e-11	7.28879	11.9664	13.2505	UP
ADAM10	1.14951	12.3158	25.8754	3.2e-13	1.66e-11	7.28586	11.741	12.8905	UP
CERK	-0.743987	12.11	-25.8667	3.21e-13	1.66e-11	-7.28524	12.4819	11.738	NOT
TNFRSF14	-1.73116	11.1688	-25.863	3.22e-13	1.66e-11	-7.28498	12.0344	10.3033	DOWN
WDR5	-0.561924	11.7096	-25.8661	3.21e-13	1.66e-11	-7.2852	11.9905	11.4286	NOT
CTTNBP2	1.44958	10.9048	25.8391	3.26e-13	1.68e-11	7.28327	10.18	11.6296	UP
ADD1	0.542514	13.1736	25.829	3.28e-13	1.69e-11	7.28254	12.9023	13.4448	NOT
PAXIP1	-0.745032	9.27762	-25.8177	3.3e-13	1.7e-11	-7.28173	9.65013	8.9051	NOT
C1QBP	-1.03505	12.478	-25.7561	3.41e-13	1.74e-11	-7.27731	12.9955	11.9604	DOWN
DNAJB4	0.97787	10.668	25.7525	3.41e-13	1.74e-11	7.27705	10.1791	11.157	NOT
FURIN	0.929755	11.6415	25.7595	3.4e-13	1.74e-11	7.27755	11.1766	12.1063	NOT
GATAD2A	-0.903921	13.4429	-25.7664	3.39e-13	1.74e-11	-7.27805	13.8948	12.9909	NOT
POGLUT1	-1.65645	8.85277	-25.7647	3.39e-13	1.74e-11	-7.27792	9.68099	8.02454	DOWN
SDE2	-0.621574	10.8996	-25.7554	3.41e-13	1.74e-11	-7.27726	11.2103	10.5888	NOT
TTLL6	4.22625	7.47254	25.7613	3.4e-13	1.74e-11	7.27768	5.35942	9.58567	UP
ZNF641	0.508013	10.2554	25.7617	3.4e-13	1.74e-11	7.27771	10.0014	10.5094	NOT
PCMTD2	1.22699	9.12336	25.7335	3.45e-13	1.75e-11	7.27568	8.50986	9.73686	UP
BEND3	-2.13862	9.34801	-25.7104	3.49e-13	1.76e-11	-7.27402	10.4173	8.2787	DOWN
DESI1	-0.915246	11.3881	-25.7173	3.48e-13	1.76e-11	-7.27451	11.8457	10.9305	NOT
MLLT10	-0.837642	10.8241	-25.7257	3.46e-13	1.76e-11	-7.27512	11.2429	10.4052	NOT
NIFK	-1.15653	10.2446	-25.7249	3.46e-13	1.76e-11	-7.27506	10.8229	9.66632	DOWN
SPEG	1.99342	10.0245	25.7124	3.49e-13	1.76e-11	7.27416	9.02775	11.0212	UP
SRSF1	-0.746044	13.0995	-25.7204	3.47e-13	1.76e-11	-7.27474	13.4725	12.7265	NOT
DICER1	-0.658209	12.4635	-25.6941	3.52e-13	1.78e-11	-7.27284	12.7927	12.1344	NOT
FBLIM1	1.19969	10.5348	25.6823	3.54e-13	1.79e-11	7.27199	9.93494	11.1346	UP
G3BP1	-0.836456	12.7796	-25.674	3.56e-13	1.79e-11	-7.27139	13.1978	12.3614	NOT
MAT2A	-0.711227	12.7545	-25.6698	3.57e-13	1.79e-11	-7.27109	13.1101	12.3989	NOT
UTP25	-0.9575	10.8175	-25.6751	3.56e-13	1.79e-11	-7.27147	11.2962	10.3387	NOT
H1-9P	-3.20178	7.57621	-25.6511	3.6e-13	1.8e-11	-7.26974	9.17709	5.97532	DOWN
ID4	1.50946	12.1009	25.659	3.59e-13	1.8e-11	7.27031	11.3462	12.8556	UP
NDUFAF2	-1.78678	9.09999	-25.6466	3.61e-13	1.8e-11	-7.26941	9.99338	8.20661	DOWN
SLC38A2	1.18659	13.3676	25.6586	3.59e-13	1.8e-11	7.27028	12.7743	13.9609	UP
SSPOP	3.13697	6.80475	25.6469	3.61e-13	1.8e-11	7.26943	5.23626	8.37323	UP
ST3GAL4	-1.75356	11.582	-25.6454	3.61e-13	1.8e-11	-7.26933	12.4587	10.7052	DOWN
EDNRB	-1.53808	13.0578	-25.6377	3.63e-13	1.81e-11	-7.26877	13.8269	12.2888	DOWN
EP300	0.690709	13.2643	25.6254	3.65e-13	1.81e-11	7.26787	12.9189	13.6096	NOT
PNRC1	1.48759	11.5811	25.6263	3.65e-13	1.81e-11	7.26795	10.8373	12.3249	UP
RPL21	-0.939505	13.8147	-25.6192	3.66e-13	1.82e-11	-7.26743	14.2845	13.3449	NOT
TCIM	4.86697	2.71726	25.62	3.66e-13	1.82e-11	7.26749	0.283774	5.15074	UP
EEF1A2	1.70463	9.93266	25.5677	3.77e-13	1.85e-11	7.2637	9.08035	10.785	UP
EXOSC4	-1.22098	10.3385	-25.5772	3.75e-13	1.85e-11	-7.26438	10.949	9.72805	DOWN
PAXBP1-AS1	2.05886	6.59666	25.5672	3.77e-13	1.85e-11	7.26366	5.56723	7.62609	UP
PLOD3	-0.863102	13.5489	-25.5716	3.76e-13	1.85e-11	-7.26398	13.9804	13.1173	NOT
TJP1	0.983198	11.4525	25.5846	3.73e-13	1.85e-11	7.26492	10.9609	11.9441	NOT
TJP3	3.32521	5.84488	25.5679	3.77e-13	1.85e-11	7.26371	4.18228	7.50749	UP
CEP85	-0.675109	10.0687	-25.5558	3.79e-13	1.86e-11	-7.26283	10.4062	9.73111	NOT
FAM155B	-1.72201	8.84035	-25.5422	3.82e-13	1.88e-11	-7.26185	9.70135	7.97934	DOWN
GNAL	-1.62725	8.63906	-25.5396	3.82e-13	1.88e-11	-7.26165	9.45269	7.82543	DOWN
TARS1	-0.968444	12.6898	-25.5258	3.85e-13	1.89e-11	-7.26066	13.174	12.2056	NOT
SRM	-1.40354	11.9139	-25.5079	3.89e-13	1.9e-11	-7.25935	12.6156	11.2121	DOWN
SHF	1.62491	9.74717	25.4907	3.93e-13	1.92e-11	7.2581	8.93472	10.5596	UP
RNF141	1.20166	11.1057	25.4782	3.95e-13	1.93e-11	7.25719	10.5049	11.7066	UP
HPRT1	-1.35504	8.85472	-25.4673	3.98e-13	1.94e-11	-7.25639	9.53224	8.1772	DOWN
R3HCC1L	-0.616583	10.7111	-25.4707	3.97e-13	1.94e-11	-7.25664	11.0194	10.4028	NOT
TCF7L2	1.17821	11.2447	25.4646	3.98e-13	1.94e-11	7.25619	10.6556	11.8338	UP
HDLBP	0.364528	14.9188	25.4391	4.04e-13	1.96e-11	7.25433	14.7365	15.1011	NOT
RAF1	0.573459	12.7831	25.4373	4.04e-13	1.96e-11	7.25421	12.4964	13.0699	NOT
RUNDC3A	2.48864	8.35373	25.4452	4.02e-13	1.96e-11	7.25478	7.10941	9.59805	UP
ZNF217	0.65898	12.2706	25.4223	4.07e-13	1.97e-11	7.25311	11.9411	12.6001	NOT
CARHSP1	1.28968	11.812	25.4076	4.11e-13	1.98e-11	7.25203	11.1672	12.4569	UP
SNX5	-1.18886	11.5326	-25.413	4.09e-13	1.98e-11	-7.25243	12.127	10.9382	DOWN
CTPS1	-1.74899	10.9959	-25.398	4.13e-13	1.99e-11	-7.25133	11.8704	10.1214	DOWN
TRIB2	-0.849251	11.6519	-25.3987	4.13e-13	1.99e-11	-7.25138	12.0765	11.2273	NOT
ATP7A	-1.09199	11.3061	-25.3901	4.14e-13	2e-11	-7.25075	11.8521	10.7601	DOWN
FEM1B	-0.729005	12.0111	-25.387	4.15e-13	2e-11	-7.25053	12.3756	11.6466	NOT
HMG20A	-0.592131	10.9284	-25.3716	4.19e-13	2.01e-11	-7.2494	11.2244	10.6323	NOT
TIAM1	-1.07905	10.4302	-25.3727	4.18e-13	2.01e-11	-7.24948	10.9697	9.8907	DOWN
MATK	-1.64249	8.81024	-25.3544	4.23e-13	2.02e-11	-7.24814	9.63148	7.98899	DOWN
SLC44A2	0.943217	11.0249	25.3544	4.23e-13	2.02e-11	7.24814	10.5533	11.4965	NOT
NKD1	-1.63687	7.31285	-25.3135	4.32e-13	2.06e-11	-7.24513	8.13129	6.49441	DOWN
PRKAR1B	-1.03435	9.18458	-25.311	4.33e-13	2.06e-11	-7.24495	9.70176	8.66741	DOWN
SLC7A6	-1.03344	10.8614	-25.3107	4.33e-13	2.06e-11	-7.24493	11.3781	10.3447	DOWN
SPART	-0.711764	11.8624	-25.3105	4.33e-13	2.06e-11	-7.24492	12.2183	11.5065	NOT
CAPN1	0.988817	13.0034	25.2843	4.39e-13	2.09e-11	7.24299	12.5089	13.4978	NOT
ZNF76	0.610504	10.3103	25.277	4.41e-13	2.1e-11	7.24246	10.0051	10.6156	NOT
VPS39	0.767218	11.9134	25.2327	4.51e-13	2.14e-11	7.23919	11.5298	12.297	NOT
CASP3	-1.20975	10.0038	-25.2162	4.55e-13	2.16e-11	-7.23797	10.6087	9.3989	DOWN
CCNE2	-2.48674	8.4377	-25.1954	4.61e-13	2.18e-11	-7.23643	9.68107	7.19433	DOWN
QTRT2	-1.06824	10.8496	-25.1979	4.6e-13	2.18e-11	-7.23662	11.3837	10.3155	DOWN
HSPA9	-0.641991	14.2559	-25.1663	4.68e-13	2.21e-11	-7.23428	14.5769	13.9349	NOT
PGAM5	-0.815398	11.0827	-25.1644	4.68e-13	2.21e-11	-7.23415	11.4904	10.675	NOT
ARID5B	0.796237	14.0794	25.1477	4.73e-13	2.23e-11	7.23291	13.6812	14.4775	NOT
CHAMP1	-0.977751	11.2185	-25.1416	4.74e-13	2.23e-11	-7.23246	11.7074	10.7296	NOT
YWHAE	-0.653434	12.9428	-25.1468	4.73e-13	2.23e-11	-7.23285	13.2695	12.6161	NOT
RBBP8	-1.50523	10.1347	-25.1267	4.78e-13	2.25e-11	-7.23136	10.8873	9.38208	DOWN
AFDN	-0.975776	12.5005	-25.1083	4.83e-13	2.27e-11	-7.22999	12.9884	12.0127	NOT
YWHAG	-0.444326	14.0778	-25.1061	4.84e-13	2.27e-11	-7.22982	14.2999	13.8556	NOT
SAMD5	3.34379	8.67654	25.0977	4.86e-13	2.28e-11	7.2292	7.00465	10.3484	UP
SMARCC2	0.776826	12.9402	25.088	4.88e-13	2.29e-11	7.22848	12.5518	13.3286	NOT
SOX6	-1.65109	12.9608	-25.0819	4.9e-13	2.29e-11	-7.22803	13.7863	12.1352	DOWN
TIMM8A	-1.35939	9.13002	-25.0639	4.95e-13	2.31e-11	-7.22669	9.80971	8.45032	DOWN
SHCBP1	-1.36695	9.70101	-25.0464	5e-13	2.33e-11	-7.22539	10.3845	9.01753	DOWN
LYRM1	0.960482	8.96623	25.0287	5.05e-13	2.35e-11	7.22407	8.48599	9.44647	NOT
UCHL5	-1.22099	10.7392	-25.0286	5.05e-13	2.35e-11	-7.22406	11.3496	10.1287	DOWN
FARSA	-0.891515	11.7294	-24.9912	5.15e-13	2.39e-11	-7.22128	12.1752	11.2837	NOT
GPR107	0.605631	12.2488	24.9888	5.16e-13	2.4e-11	7.2211	11.946	12.5516	NOT
ADAT2	-1.55725	7.76806	-24.9649	5.22e-13	2.42e-11	-7.21932	8.54668	6.98944	DOWN
CCDC191	1.5384	7.27878	24.9485	5.27e-13	2.44e-11	7.21809	6.50958	8.04798	UP
CCT6A	-0.61464	13.5765	-24.9399	5.3e-13	2.45e-11	-7.21744	13.8838	13.2692	NOT
NORAD	0.929046	14.6236	24.9438	5.29e-13	2.45e-11	7.21774	14.1591	15.0882	NOT
SHQ1	-0.640732	9.95147	-24.9299	5.33e-13	2.46e-11	-7.2167	10.2718	9.6311	NOT
TBC1D17	0.876196	10.6677	24.9163	5.37e-13	2.48e-11	7.21568	10.2296	11.1058	NOT
UMPS	-0.833236	10.8246	-24.9145	5.37e-13	2.48e-11	-7.21554	11.2412	10.408	NOT
SLC18B1	-1.43468	10.8344	-24.8904	5.44e-13	2.51e-11	-7.21374	11.5517	10.117	DOWN
TFPI	1.98499	8.65658	24.8863	5.46e-13	2.51e-11	7.21343	7.66409	9.64908	UP
MEIS3	2.24383	11.8065	24.8734	5.49e-13	2.52e-11	7.21246	10.6846	12.9284	UP
FAM117B	-0.916802	9.29665	-24.8614	5.53e-13	2.54e-11	-7.21157	9.75505	8.83825	NOT
INPP5B	1.15196	11.2268	24.8436	5.59e-13	2.56e-11	7.21022	10.6508	11.8028	UP
MAGED2	1.21294	13.0805	24.8472	5.57e-13	2.56e-11	7.2105	12.474	13.6869	UP
CLUH	-1.09859	12.5165	-24.8207	5.66e-13	2.59e-11	-7.2085	13.0658	11.9672	DOWN
TMEM198	1.71074	8.60697	24.7987	5.73e-13	2.62e-11	7.20685	7.7516	9.46234	UP
ATF6B	0.510568	12.0566	24.7792	5.79e-13	2.64e-11	7.20538	11.8013	12.3119	NOT
ERMAP	1.3351	8.01078	24.7828	5.78e-13	2.64e-11	7.20565	7.34323	8.67832	UP
APOBEC3C	1.18594	9.93668	24.7566	5.86e-13	2.67e-11	7.20368	9.34371	10.5296	UP
SNU13	-0.814398	11.7693	-24.7528	5.87e-13	2.67e-11	-7.20339	12.1765	11.3621	NOT
CORO6	2.09553	8.66785	24.723	5.97e-13	2.71e-11	7.20114	7.62008	9.71561	UP
HBP1	1.05759	11.3565	24.6841	6.1e-13	2.77e-11	7.19819	10.8277	11.8853	UP
YPEL1	2.13858	7.38614	24.6561	6.2e-13	2.81e-11	7.19608	6.31684	8.45543	UP
IVNS1ABP	-0.810608	11.8085	-24.6297	6.29e-13	2.85e-11	-7.19407	12.2138	11.4032	NOT
DCTPP1	-1.16817	10.5815	-24.6114	6.35e-13	2.87e-11	-7.19268	11.1656	9.99741	DOWN
PARD6G	-1.03031	9.38747	-24.6113	6.35e-13	2.87e-11	-7.19267	9.90263	8.87231	DOWN
CMC2	-1.08125	9.60277	-24.5901	6.43e-13	2.9e-11	-7.19106	10.1434	9.06214	DOWN
TASOR2	-0.824622	12.5444	-24.5863	6.44e-13	2.91e-11	-7.19077	12.9567	12.132	NOT
FLNB	0.812689	12.7131	24.5763	6.48e-13	2.92e-11	7.19001	12.3068	13.1195	NOT
COPA	0.579966	13.871	24.5593	6.54e-13	2.94e-11	7.18872	13.5811	14.161	NOT
EIF2S2	-0.433878	12.2877	-24.5637	6.52e-13	2.94e-11	-7.18905	12.5047	12.0708	NOT
SATB1	1.25371	11.5463	24.5473	6.58e-13	2.96e-11	7.18781	10.9194	12.1731	UP
FAM234B	-0.941229	9.95175	-24.5216	6.68e-13	2.99e-11	-7.18584	10.4224	9.48113	NOT
MAN2B1	0.580461	12.1962	24.521	6.68e-13	2.99e-11	7.1858	11.9059	12.4864	NOT
PIK3CD	-0.905885	10.4647	-24.4998	6.76e-13	3.02e-11	-7.18418	10.9177	10.0118	NOT
VDR	-1.39263	8.7236	-24.5066	6.74e-13	3.02e-11	-7.1847	9.41992	8.02728	DOWN
RRP12	-1.02295	11.5068	-24.4872	6.81e-13	3.04e-11	-7.18321	12.0183	10.9953	DOWN
FNDC10	-1.54554	10.706	-24.4732	6.86e-13	3.06e-11	-7.18214	11.4788	9.93325	DOWN
PPT1	-0.876465	12.2131	-24.4466	6.97e-13	3.1e-11	-7.18011	12.6513	11.7749	NOT
STYXL2	4.30318	6.96985	24.4317	7.02e-13	3.13e-11	7.17896	4.81826	9.12144	UP
STX6	-0.522116	11.0384	-24.4157	7.09e-13	3.15e-11	-7.17774	11.2995	10.7774	NOT
ASB16-AS1	1.07932	9.2089	24.3992	7.15e-13	3.18e-11	7.17647	8.66924	9.74856	UP
TATDN2	-1.08606	9.53585	-24.3977	7.16e-13	3.18e-11	-7.17635	10.0789	8.99282	DOWN
ALDH3B1	1.80816	8.48855	24.3706	7.27e-13	3.22e-11	7.17427	7.58447	9.39263	UP
B4GALT2	-1.01936	10.6204	-24.3746	7.25e-13	3.22e-11	-7.17458	11.1301	10.1107	DOWN
HOXA11	-1.6409	8.90891	-24.3589	7.32e-13	3.23e-11	-7.17338	9.72936	8.08846	DOWN
PELO	0.894231	10.8845	24.3607	7.31e-13	3.23e-11	7.17351	10.4374	11.3316	NOT
ABCB10	-1.00331	9.98889	-24.3516	7.35e-13	3.24e-11	-7.17281	10.4905	9.48724	DOWN
BMERB1	2.87301	7.61529	24.3513	7.35e-13	3.24e-11	7.17279	6.17878	9.05179	UP
CDK4	-1.07317	12.9073	-24.333	7.42e-13	3.27e-11	-7.17138	13.4439	12.3707	DOWN
CASP9	1.6271	8.73891	24.2756	7.67e-13	3.38e-11	7.16695	7.92536	9.55246	UP
ESRP1	-2.43499	9.77839	-24.2364	7.84e-13	3.45e-11	-7.16392	10.9959	8.56089	DOWN
PDCD11	-1.11499	12.638	-24.2347	7.85e-13	3.45e-11	-7.16379	13.1955	12.0805	DOWN
IGFBP5	5.5111	5.46788	24.2231	7.9e-13	3.47e-11	7.16289	2.71234	8.22343	UP
MBNL1-AS1	2.13071	6.88719	24.2197	7.91e-13	3.47e-11	7.16263	5.82184	7.95255	UP
SLC16A6	-2.16276	12.6473	-24.199	8.01e-13	3.51e-11	-7.16102	13.7287	11.5659	DOWN
CENPP	-0.861936	8.12296	-24.1767	8.11e-13	3.55e-11	-7.15929	8.55393	7.69199	NOT
ARHGEF40	1.39588	10.8332	24.1679	8.15e-13	3.56e-11	7.15861	10.1352	11.5311	UP
CYB561A3	0.851279	10.257	24.1661	8.16e-13	3.56e-11	7.15846	9.83141	10.6827	NOT
USP40	0.692431	10.2525	24.1673	8.15e-13	3.56e-11	7.15856	9.90632	10.5987	NOT
LINC02762	2.85266	5.8658	24.1582	8.2e-13	3.57e-11	7.15785	4.43947	7.29213	UP
NBL1	-1.46673	10.9317	-24.1488	8.24e-13	3.58e-11	-7.15712	11.6651	10.1983	DOWN
ZBTB46	1.90008	9.56841	24.1364	8.3e-13	3.61e-11	7.15616	8.61837	10.5185	UP
LARP1	-0.675605	14.9624	-24.1265	8.34e-13	3.62e-11	-7.15539	15.3002	14.6246	NOT
WASF3	-0.983236	11.2392	-24.1262	8.35e-13	3.62e-11	-7.15536	11.7308	10.7476	NOT
BCL10	0.797211	9.63747	24.0845	8.54e-13	3.7e-11	7.15212	9.23887	10.0361	NOT
GUF1	-0.646766	11.3272	-24.0829	8.55e-13	3.7e-11	-7.15199	11.6506	11.0038	NOT
TNFRSF19	-2.64396	8.53	-24.0623	8.65e-13	3.74e-11	-7.15038	9.85198	7.20802	DOWN
TRAPPC9	1.30873	11.5948	24.0566	8.68e-13	3.75e-11	7.14993	10.9404	12.2491	UP
RAP1GAP	-1.4533	9.0067	-24.0506	8.71e-13	3.76e-11	-7.14947	9.73335	8.28005	DOWN
CHRNB1	1.13279	7.76877	24.0438	8.75e-13	3.77e-11	7.14893	7.20237	8.33516	UP
AKAP8L	0.728797	11.7885	24.0355	8.79e-13	3.78e-11	7.14829	11.4241	12.1529	NOT
TRPM4	1.29815	9.90955	24.0347	8.79e-13	3.78e-11	7.14823	9.26047	10.5586	UP
HMGXB3	-0.848978	12.0649	-24.0226	8.85e-13	3.8e-11	-7.14728	12.4894	11.6405	NOT
LITAF	0.877652	13.2076	24.0158	8.89e-13	3.81e-11	7.14674	12.7688	13.6464	NOT
STK32A	-3.33517	7.85546	-24.0067	8.93e-13	3.83e-11	-7.14604	9.52305	6.18788	DOWN
EPM2A	-1.14056	9.02357	-23.9843	9.05e-13	3.87e-11	-7.14428	9.59385	8.4533	DOWN
ZNF606	1.15429	9.24122	23.983	9.05e-13	3.87e-11	7.14418	8.66407	9.81836	UP
VDAC1	-0.866879	13.3145	-23.9752	9.09e-13	3.89e-11	-7.14357	13.748	12.8811	NOT
LTBR	-0.572608	12.2914	-23.9449	9.25e-13	3.94e-11	-7.14119	12.5777	12.0051	NOT
METTL9	-0.954551	13.2048	-23.9508	9.22e-13	3.94e-11	-7.14165	13.6821	12.7275	NOT
TMEM109	-1.03314	11.6686	-23.9495	9.23e-13	3.94e-11	-7.14154	12.1852	11.152	DOWN
SMIM10L2A	1.99308	7.65229	23.9395	9.28e-13	3.95e-11	7.14076	6.65575	8.64883	UP
UBAP2L	-0.610113	13.5404	-23.9316	9.32e-13	3.97e-11	-7.14014	13.8455	13.2353	NOT
SINHCAF	-1.13614	9.75109	-23.9177	9.4e-13	3.99e-11	-7.13904	10.3192	9.18302	DOWN
RIF1	-0.750548	12.2419	-23.9072	9.45e-13	4.01e-11	-7.13822	12.6171	11.8666	NOT
ZBTB5	0.738851	10.1439	23.888	9.56e-13	4.05e-11	7.13671	9.77443	10.5133	NOT
AP1AR	-1.07559	10.1428	-23.8665	9.68e-13	4.1e-11	-7.13502	10.6806	9.60496	DOWN
GDF11	1.53927	12.6719	23.868	9.67e-13	4.1e-11	7.13513	11.9022	13.4415	UP
TBC1D20	-0.651273	11.3102	-23.8595	9.72e-13	4.11e-11	-7.13446	11.6358	10.9846	NOT
EFHD1	0.676701	12.985	23.8459	9.79e-13	4.14e-11	7.13339	12.6466	13.3233	NOT
LRRFIP1	-0.276578	12.6408	-23.8397	9.83e-13	4.15e-11	-7.1329	12.7791	12.5025	NOT
ARPC4	0.585767	11.9419	23.8215	9.93e-13	4.19e-11	7.13146	11.649	12.2348	NOT
EFCAB14	-0.434059	12.0096	-23.8095	1e-12	4.2e-11	-7.13051	12.2267	11.7926	NOT
EIF4H	0.45639	13.4946	23.8135	9.98e-13	4.2e-11	7.13083	13.2664	13.7228	NOT
NF2	-0.423485	12.7698	-23.8123	9.98e-13	4.2e-11	-7.13074	12.9815	12.558	NOT
SNHG15	-1.72925	9.74498	-23.8082	1e-12	4.2e-11	-7.13041	10.6096	8.88035	DOWN
STAMBP	-0.61578	11.045	-23.796	1.01e-12	4.23e-11	-7.12944	11.3529	10.7371	NOT
DGKA	1.9018	7.34756	23.7811	1.02e-12	4.25e-11	7.12826	6.39666	8.29846	UP
NAA50	-0.722998	12.194	-23.7796	1.02e-12	4.25e-11	-7.12814	12.5555	11.8325	NOT
SRSF3	-0.451064	13.2388	-23.7855	1.01e-12	4.25e-11	-7.12862	13.4643	13.0132	NOT
SUV39H2	-1.15642	9.53296	-23.7817	1.02e-12	4.25e-11	-7.12831	10.1112	8.95475	DOWN
ALG9	-1.06703	8.14319	-23.7743	1.02e-12	4.26e-11	-7.12773	8.6767	7.60967	DOWN
PSD3	-1.36367	12.0673	-23.7683	1.02e-12	4.26e-11	-7.12725	12.7491	11.3855	DOWN
SRRM2-AS1	1.32509	7.25846	23.7713	1.02e-12	4.26e-11	7.12749	6.59591	7.921	UP
NR4A2	1.71315	9.01376	23.7319	1.05e-12	4.35e-11	7.12436	8.15719	9.87034	UP
CSNK1G1	-0.939128	10.2983	-23.7254	1.05e-12	4.36e-11	-7.12385	10.7679	9.82874	NOT
POP7	-0.947357	10.5618	-23.7095	1.06e-12	4.39e-11	-7.12258	11.0355	10.0882	NOT
SHC1	0.791735	13.2592	23.7145	1.06e-12	4.39e-11	7.12298	12.8633	13.655	NOT
KCNQ5	-1.42798	10.5088	-23.6908	1.07e-12	4.44e-11	-7.12109	11.2228	9.79478	DOWN
ARNTL	1.01366	9.20367	23.6832	1.08e-12	4.45e-11	7.12049	8.69685	9.7105	UP
SRGAP2	0.865391	12.4786	23.6686	1.08e-12	4.49e-11	7.11933	12.0459	12.9113	NOT
SGMS1-AS1	1.89105	7.33783	23.6567	1.09e-12	4.51e-11	7.11838	6.3923	8.28335	UP
SCARB1	-0.744716	13.4004	-23.6492	1.1e-12	4.53e-11	-7.11778	13.7727	13.028	NOT
NREP	1.42178	10.4038	23.6342	1.11e-12	4.56e-11	7.11658	9.69287	11.1147	UP
ADRB2	-2.02348	10.6558	-23.6192	1.12e-12	4.59e-11	-7.11539	11.6675	9.64405	DOWN
BBS2	1.14258	9.32292	23.6238	1.11e-12	4.59e-11	7.11576	8.75163	9.89421	UP
PHB	-0.597382	13.3487	-23.6198	1.12e-12	4.59e-11	-7.11543	13.6474	13.05	NOT
SLC38A7	-1.08269	11.089	-23.6152	1.12e-12	4.6e-11	-7.11507	11.6304	10.5477	DOWN
IFITM3	1.12175	11.881	23.6076	1.12e-12	4.61e-11	7.11446	11.3201	12.4419	UP
FAM111B	-2.99781	7.83381	-23.5916	1.13e-12	4.65e-11	-7.11318	9.33272	6.33491	DOWN
SIRPA	-2.23309	12.0729	-23.5653	1.15e-12	4.72e-11	-7.11107	13.1894	10.9563	DOWN
DLX4	1.16129	9.52167	23.5388	1.17e-12	4.78e-11	7.10895	8.94103	10.1023	UP
SNRNP27	-1.11369	9.33447	-23.5337	1.17e-12	4.79e-11	-7.10854	9.89131	8.77762	DOWN
ZC3H10	0.556479	9.5752	23.534	1.17e-12	4.79e-11	7.10857	9.29696	9.85344	NOT
LETM1	-0.726117	12.2959	-23.5298	1.18e-12	4.8e-11	-7.10823	12.659	11.9329	NOT
ASAP3	1.20559	9.96532	23.5241	1.18e-12	4.81e-11	7.10777	9.36252	10.5681	UP
IFRD2	-1.41203	10.9211	-23.5009	1.2e-12	4.87e-11	-7.10591	11.6271	10.215	DOWN
ZFYVE1	0.816182	11.2589	23.4623	1.22e-12	4.97e-11	7.10281	10.8508	11.667	NOT
SDHAF3	-0.932615	8.87351	-23.4253	1.25e-12	5.08e-11	-7.09982	9.33981	8.4072	NOT
HELLS	-1.27631	10.7593	-23.3993	1.27e-12	5.15e-11	-7.09772	11.3975	10.1212	DOWN
PBX1	2.49017	8.02248	23.3789	1.28e-12	5.2e-11	7.09607	6.7774	9.26757	UP
TMEM86A	0.800193	8.87878	23.3813	1.28e-12	5.2e-11	7.09627	8.47868	9.27888	NOT
G6PD	0.687946	12.4691	23.3743	1.29e-12	5.21e-11	7.0957	12.1252	12.8131	NOT
HIF1A	-1.13027	12.1367	-23.3682	1.29e-12	5.22e-11	-7.09521	12.7018	11.5716	DOWN
DLL3	-1.96312	9.13924	-23.3118	1.33e-12	5.39e-11	-7.09064	10.1208	8.15768	DOWN
ATF1	-0.805294	8.89875	-23.2956	1.35e-12	5.44e-11	-7.08933	9.30139	8.4961	NOT
ZNF473	-0.641968	9.89705	-23.2745	1.36e-12	5.5e-11	-7.08761	10.218	9.57606	NOT
KBTBD6	-0.727295	10.3562	-23.2718	1.37e-12	5.51e-11	-7.08739	10.7198	9.99253	NOT
C1RL	1.45869	10.2364	23.2665	1.37e-12	5.52e-11	7.08696	9.50702	10.9657	UP
RFLNB	-1.97937	12.4006	-23.262	1.37e-12	5.53e-11	-7.08659	13.3903	11.4109	DOWN
NUP155	-0.793062	12.5637	-23.255	1.38e-12	5.55e-11	-7.08602	12.9602	12.1671	NOT
SYDE2	1.23021	9.79195	23.2468	1.39e-12	5.57e-11	7.08535	9.17685	10.4071	UP
MPHOSPH6	-1.24495	8.47346	-23.2382	1.39e-12	5.58e-11	-7.08466	9.09593	7.85099	DOWN
OFD1	0.813087	9.62967	23.24	1.39e-12	5.58e-11	7.0848	9.22313	10.0362	NOT
ERVMER34-1	-1.52422	8.67575	-23.233	1.4e-12	5.6e-11	-7.08423	9.43786	7.91364	DOWN
FDXR	1.23708	10.847	23.2298	1.4e-12	5.6e-11	7.08397	10.2285	11.4656	UP
NHP2	-1.01702	11.8196	-23.23	1.4e-12	5.6e-11	-7.08399	12.3281	11.3111	DOWN
RBM25	-0.615955	12.1042	-23.2107	1.42e-12	5.65e-11	-7.08242	12.4122	11.7962	NOT
ARHGEF4	-1.17562	8.35165	-23.1803	1.44e-12	5.74e-11	-7.07993	8.93946	7.76384	DOWN
PLPP1	1.34132	10.2446	23.1808	1.44e-12	5.74e-11	7.07997	9.57396	10.9153	UP
NSRP1	-0.852187	10.1486	-23.1741	1.45e-12	5.76e-11	-7.07943	10.5747	9.72248	NOT
NRP2	-2.97233	11.2784	-23.1386	1.48e-12	5.88e-11	-7.07652	12.7645	9.79221	DOWN
TRIT1	-0.567504	9.48347	-23.1194	1.5e-12	5.94e-11	-7.07495	9.76722	9.19971	NOT
FLJ20021	2.12287	7.27066	23.1132	1.5e-12	5.95e-11	7.07444	6.20923	8.3321	UP
TESK2	1.34787	7.33239	23.0983	1.51e-12	6e-11	7.07322	6.65846	8.00632	UP
ZC3H8	-1.19131	8.87844	-23.0947	1.52e-12	6.01e-11	-7.07292	9.4741	8.28278	DOWN
PTGES3	-0.73599	12.8142	-23.0884	1.52e-12	6.03e-11	-7.07241	13.1822	12.4462	NOT
DNAJC3	-0.80518	12.1597	-23.0759	1.53e-12	6.06e-11	-7.07138	12.5623	11.7571	NOT
PSMD7	-0.950556	10.9981	-23.0659	1.54e-12	6.09e-11	-7.07055	11.4733	10.5228	NOT
C10orf90	-2.45556	9.20878	-23.0554	1.55e-12	6.12e-11	-7.0697	10.4366	7.981	DOWN
VPS37D	1.22043	7.26355	23.0554	1.55e-12	6.12e-11	7.06969	6.65334	7.87377	UP
AKT1S1	0.653267	12.0123	23.0494	1.56e-12	6.14e-11	7.0692	11.6856	12.3389	NOT
CAMK2A	1.68303	7.12693	23.0389	1.57e-12	6.17e-11	7.06833	6.28542	7.96844	UP
LSM11	-1.31002	8.76161	-23.0379	1.57e-12	6.17e-11	-7.06825	9.41662	8.1066	DOWN
GMPPA	1.49865	11.0943	23.007	1.6e-12	6.28e-11	7.0657	10.345	11.8436	UP
CXXC5	1.33058	10.2928	22.9751	1.63e-12	6.39e-11	7.06307	9.6275	10.9581	UP
DIP2B	-0.665203	12.4798	-22.9609	1.64e-12	6.43e-11	-7.0619	12.8124	12.1472	NOT
KLHL23	-1.35807	8.07285	-22.9595	1.64e-12	6.43e-11	-7.06179	8.75188	7.39382	DOWN
ZDHHC24	0.793483	9.9254	22.9612	1.64e-12	6.43e-11	7.06193	9.52866	10.3221	NOT
MED16	0.835116	11.2574	22.9024	1.7e-12	6.65e-11	7.05706	10.8398	11.6749	NOT
MRPS2	-0.629686	11.3743	-22.8968	1.71e-12	6.66e-11	-7.05659	11.6892	11.0595	NOT
POLA1	-0.992836	10.6698	-22.8859	1.72e-12	6.7e-11	-7.05569	11.1662	10.1734	NOT
ABTB1	2.03974	9.65688	22.8762	1.73e-12	6.73e-11	7.05489	8.63701	10.6767	UP
DOK6	1.61374	9.18986	22.8775	1.73e-12	6.73e-11	7.055	8.38299	9.99673	UP
SRFBP1	-0.894025	9.9751	-22.8607	1.74e-12	6.78e-11	-7.0536	10.4221	9.52809	NOT
CNDP2	-0.655194	11.9693	-22.8539	1.75e-12	6.81e-11	-7.05303	12.2969	11.6417	NOT
MR1	1.56932	9.81113	22.8518	1.75e-12	6.81e-11	7.05286	9.02647	10.5958	UP
GNPNAT1	-1.03572	10.3779	-22.8309	1.77e-12	6.89e-11	-7.05112	10.8958	9.86006	DOWN
AJUBA	1.43494	11.7976	22.8168	1.79e-12	6.94e-11	7.04994	11.0801	12.515	UP
CAPZA2	1.17742	11.4456	22.8119	1.8e-12	6.95e-11	7.04954	10.8569	12.0343	UP
MCM4	-1.66884	12.7703	-22.8136	1.79e-12	6.95e-11	-7.04968	13.6047	11.9359	DOWN
MSH2	-0.807522	11.2304	-22.8106	1.8e-12	6.95e-11	-7.04943	11.6342	10.8267	NOT
CCNE1	-1.446	8.67632	-22.7822	1.83e-12	7.06e-11	-7.04706	9.39932	7.95332	DOWN
CHMP1B	0.72364	11.1896	22.7377	1.88e-12	7.24e-11	7.04334	10.8277	11.5514	NOT
TLNRD1	-1.18907	10.9235	-22.7345	1.88e-12	7.25e-11	-7.04308	11.518	10.329	DOWN
ATP9A	1.20972	11.759	22.7156	1.9e-12	7.33e-11	7.04149	11.1541	12.3638	UP
OSR2	2.68306	9.34599	22.7023	1.92e-12	7.38e-11	7.04038	8.00446	10.6875	UP
CHRD	2.25544	7.89637	22.6896	1.93e-12	7.43e-11	7.03932	6.76866	9.02409	UP
HMOX2	-0.95104	9.6176	-22.6855	1.94e-12	7.44e-11	-7.03898	10.0931	9.14208	NOT
POLR3H	-0.895926	11.1758	-22.6798	1.94e-12	7.46e-11	-7.0385	11.6238	10.7278	NOT
CCDC102A	1.28596	9.44853	22.665	1.96e-12	7.52e-11	7.03726	8.80555	10.0915	UP
TTLL4	-0.915183	11.3646	-22.656	1.97e-12	7.55e-11	-7.03649	11.8222	10.907	NOT
SNX33	0.804296	11.0269	22.6427	1.99e-12	7.61e-11	7.03538	10.6247	11.429	NOT
MAGED1	1.3726	12.4448	22.6334	2e-12	7.63e-11	7.0346	11.7585	13.1311	UP
POGLUT3	-1.24134	10.6499	-22.6356	2e-12	7.63e-11	-7.03478	11.2706	10.0292	DOWN
GNL3L	-0.716381	11.5456	-22.6292	2e-12	7.64e-11	-7.03425	11.9038	11.1874	NOT
PFKFB3	-0.990238	11.8812	-22.6312	2e-12	7.64e-11	-7.03441	12.3764	11.3861	NOT
XYLT2	-0.955216	10.6386	-22.6245	2.01e-12	7.65e-11	-7.03385	11.1162	10.1609	NOT
CCN3	-2.14838	8.83713	-22.6193	2.02e-12	7.66e-11	-7.03342	9.91132	7.76294	DOWN
PSMC3IP	-1.58854	8.72362	-22.6204	2.01e-12	7.66e-11	-7.03351	9.51789	7.92935	DOWN
SLC11A2	-0.90838	10.7534	-22.6176	2.02e-12	7.66e-11	-7.03327	11.2076	10.2992	NOT
ELAC2	-0.506088	11.7113	-22.5975	2.04e-12	7.75e-11	-7.03157	11.9644	11.4583	NOT
TRIM67	3.13046	6.56828	22.5928	2.05e-12	7.77e-11	7.03118	5.00305	8.13351	UP
DPP10-AS1	-1.2054	8.03238	-22.5705	2.08e-12	7.86e-11	-7.0293	8.63508	7.42968	DOWN
RCC1	-1.16551	10.675	-22.5694	2.08e-12	7.86e-11	-7.02921	11.2577	10.0922	DOWN
FKBP4	-1.16047	12.8758	-22.5521	2.1e-12	7.93e-11	-7.02774	13.4561	12.2956	DOWN
P2RX6	1.83473	8.06713	22.5546	2.1e-12	7.93e-11	7.02795	7.14977	8.9845	UP
DENR	-0.486409	11.4435	-22.5366	2.12e-12	8e-11	-7.02644	11.6867	11.2003	NOT
PPP4R1	0.498472	11.7511	22.5348	2.12e-12	8e-11	7.02628	11.5019	12.0004	NOT
PDGFRA	1.51534	7.15483	22.5309	2.13e-12	8.01e-11	7.02596	6.39717	7.9125	UP
SRPK1	-0.718575	12.4369	-22.5271	2.13e-12	8.02e-11	-7.02563	12.7962	12.0776	NOT
ATP10A	-3.47655	7.73858	-22.5233	2.14e-12	8.03e-11	-7.02531	9.47686	6.0003	DOWN
EDIL3	3.91115	6.50467	22.5222	2.14e-12	8.03e-11	7.02522	4.5491	8.46025	UP
TLCD1	-0.970481	9.01533	-22.5248	2.13e-12	8.03e-11	-7.02544	9.50057	8.53009	NOT
ERICD	2.19902	7.40614	22.5116	2.15e-12	8.06e-11	7.02432	6.30663	8.50565	UP
PBX2	0.880329	12.0305	22.5125	2.15e-12	8.06e-11	7.0244	11.5904	12.4707	NOT
C6orf89	0.672657	12.9633	22.5005	2.17e-12	8.11e-11	7.02338	12.627	13.2996	NOT
DLG3	1.37234	7.4334	22.4933	2.18e-12	8.13e-11	7.02277	6.74723	8.11957	UP
GK5	-0.868643	9.35864	-22.4959	2.17e-12	8.13e-11	-7.02299	9.79296	8.92431	NOT
CDC25B	0.57661	13.4669	22.487	2.18e-12	8.16e-11	7.02223	13.1786	13.7552	NOT
CPT1A	1.0895	11.8415	22.4659	2.21e-12	8.25e-11	7.02045	11.2968	12.3863	UP
CDCA7	-1.54228	9.76402	-22.4532	2.23e-12	8.31e-11	-7.01937	10.5352	8.99288	DOWN
XYLT1	-0.919899	12.1027	-22.4391	2.25e-12	8.37e-11	-7.01817	12.5626	11.6427	NOT
FKBP5	-1.12686	9.13808	-22.4346	2.25e-12	8.39e-11	-7.01779	9.70151	8.57465	DOWN
TFE3	0.715159	10.7681	22.4294	2.26e-12	8.41e-11	7.01735	10.4106	11.1257	NOT
AHCY	-0.550458	13.5763	-22.4241	2.27e-12	8.43e-11	-7.0169	13.8515	13.3011	NOT
GTF2IP12	1.13341	9.04309	22.4217	2.27e-12	8.43e-11	7.01669	8.47638	9.60979	UP
SLC25A25	-1.60688	10.7268	-22.4049	2.3e-12	8.5e-11	-7.01526	11.5303	9.92341	DOWN
TPCN2	-0.953038	10.9832	-22.4055	2.29e-12	8.5e-11	-7.01531	11.4597	10.5067	NOT
SGCD	-2.11181	10.0211	-22.4012	2.3e-12	8.52e-11	-7.01495	11.077	8.96515	DOWN
ABCB5	-2.91474	10.9296	-22.3919	2.31e-12	8.54e-11	-7.01415	12.387	9.47223	DOWN
BIN1	1.29152	10.8352	22.3917	2.31e-12	8.54e-11	7.01414	10.1895	11.481	UP
TENT5A	2.5957	10.4778	22.394	2.31e-12	8.54e-11	7.01434	9.17999	11.7757	UP
RPF2	-0.917165	9.30298	-22.3809	2.33e-12	8.59e-11	-7.01322	9.76156	8.84439	NOT
PHKB	0.836858	11.367	22.3499	2.37e-12	8.75e-11	7.01057	10.9486	11.7854	NOT
WDR4	-1.52305	9.55673	-22.3486	2.38e-12	8.75e-11	-7.01046	10.3183	8.79521	DOWN
PAK2	-0.751514	12.1965	-22.3389	2.39e-12	8.79e-11	-7.00963	12.5723	11.8208	NOT
SMAD9	1.61759	11.0234	22.3337	2.4e-12	8.81e-11	7.00919	10.2146	11.8322	UP
PCNA	-1.11666	11.917	-22.327	2.41e-12	8.83e-11	-7.00861	12.4753	11.3586	DOWN
STS	-0.869807	9.21078	-22.3284	2.4e-12	8.83e-11	-7.00874	9.64568	8.77587	NOT
DUSP1	1.47038	9.78618	22.3214	2.42e-12	8.85e-11	7.00814	9.05099	10.5214	UP
GALNT1	-0.707465	12.2295	-22.318	2.42e-12	8.85e-11	-7.00785	12.5832	11.8758	NOT
TSPAN31	0.964614	10.8324	22.3192	2.42e-12	8.85e-11	7.00795	10.3501	11.3147	NOT
WDTC1	0.927798	11.4414	22.3179	2.42e-12	8.85e-11	7.00784	10.9775	11.9053	NOT
FOXP1	0.700111	10.3231	22.3128	2.43e-12	8.87e-11	7.0074	9.97302	10.6731	NOT
H3C6	0.959639	10.3554	22.2888	2.46e-12	8.97e-11	7.00535	9.87563	10.8353	NOT
HDAC2	-0.635874	11.931	-22.2882	2.46e-12	8.97e-11	-7.00529	12.2489	11.6131	NOT
NR4A3	-1.47246	12.0259	-22.2888	2.46e-12	8.97e-11	-7.00535	12.7621	11.2896	DOWN
SSH3	1.37684	9.9837	22.2921	2.46e-12	8.97e-11	7.00563	9.29529	10.6721	UP
LAMA4	-2.67295	7.85436	-22.2768	2.48e-12	9.03e-11	-7.00432	9.19083	6.51788	DOWN
NOL10	-0.795659	11.0945	-22.2701	2.49e-12	9.06e-11	-7.00374	11.4923	10.6967	NOT
RHPN1-AS1	1.49159	7.22262	22.259	2.51e-12	9.11e-11	7.00279	6.47683	7.96842	UP
ATIC	-0.44987	12.1018	-22.2536	2.52e-12	9.13e-11	-7.00233	12.3268	11.8769	NOT
LIN28B	-0.96151	10.1169	-22.2518	2.52e-12	9.13e-11	-7.00217	10.5976	9.63614	NOT
PTPRZ1	-2.22385	8.8989	-22.2509	2.52e-12	9.13e-11	-7.0021	10.0108	7.78698	DOWN
SRSF10	-0.428795	11.8388	-22.2463	2.53e-12	9.15e-11	-7.0017	12.0532	11.6244	NOT
CHST10	-0.842791	10.1205	-22.2377	2.54e-12	9.19e-11	-7.00096	10.5419	9.69909	NOT
IQSEC2	1.04698	9.12027	22.2305	2.55e-12	9.22e-11	7.00034	8.59678	9.64376	UP
TTYH2	-0.85588	10.9889	-22.2273	2.56e-12	9.23e-11	-7.00007	11.4168	10.5609	NOT
H2BC11	-1.29106	10.6792	-22.2246	2.56e-12	9.24e-11	-6.99984	11.3247	10.0337	DOWN
SIRT3	0.90965	9.59613	22.2204	2.57e-12	9.26e-11	6.99948	9.14131	10.051	NOT
EIF4E	-0.654836	10.961	-22.2007	2.6e-12	9.36e-11	-6.99778	11.2885	10.6336	NOT
TRIM24	-0.976979	10.4543	-22.1943	2.61e-12	9.39e-11	-6.99723	10.9428	9.96581	NOT
CYP24A1	3.29013	4.77264	22.189	2.62e-12	9.41e-11	6.99677	3.12758	6.41771	UP
NEU3	-0.848461	10.6249	-22.1841	2.63e-12	9.43e-11	-6.99635	11.0491	10.2006	NOT
BRD8	0.51838	11.6793	22.1718	2.65e-12	9.5e-11	6.99529	11.4202	11.9385	NOT
KLHDC2	0.920211	10.4937	22.1672	2.65e-12	9.52e-11	6.99489	10.0336	10.9538	NOT
ENOX2	-0.950708	9.44569	-22.1613	2.66e-12	9.54e-11	-6.99438	9.92104	8.97033	NOT
MRPL47	-0.832775	10.1778	-22.1599	2.67e-12	9.54e-11	-6.99427	10.5942	9.76144	NOT
FEN1	-1.6823	11.0429	-22.1438	2.69e-12	9.63e-11	-6.99287	11.8841	10.2018	DOWN
ATAD3B	-1.26057	10.7071	-22.1291	2.72e-12	9.71e-11	-6.9916	11.3374	10.0768	DOWN
FAM53B	-1.84375	12.6158	-22.1276	2.72e-12	9.71e-11	-6.99148	13.5377	11.6939	DOWN
AHNAK	1.80799	15.6749	22.1067	2.76e-12	9.83e-11	6.98967	14.7709	16.5789	UP
BMP5	5.58341	2.82548	22.0977	2.77e-12	9.87e-11	6.98889	0.0337741	5.61719	UP
DHRS1	1.0711	8.90274	22.0933	2.78e-12	9.89e-11	6.98851	8.36719	9.43829	UP
ATG13	0.507128	12.3282	22.087	2.79e-12	9.92e-11	6.98796	12.0746	12.5817	NOT
LSG1	-0.753899	11.218	-22.0843	2.79e-12	9.92e-11	-6.98773	11.5949	10.841	NOT
NCR3LG1	-1.98346	9.85545	-22.0853	2.79e-12	9.92e-11	-6.98782	10.8472	8.86371	DOWN
PDHX	-0.437304	11.1215	-22.0831	2.8e-12	9.92e-11	-6.98762	11.3401	10.9028	NOT
PCDH10	2.21165	8.06063	22.078	2.8e-12	9.94e-11	6.98718	6.9548	9.16645	UP
SETD1B	0.704921	12.3323	22.0746	2.81e-12	9.96e-11	6.98689	11.9799	12.6848	NOT
LRP1	1.59326	14.0134	22.0584	2.84e-12	1e-10	6.98548	13.2168	14.81	UP
BOC	1.99021	8.15864	22.0313	2.89e-12	1.01e-10	6.98313	7.16353	9.15374	UP
IDH1	-0.878781	12.8968	-22.0341	2.88e-12	1.01e-10	-6.98338	13.3362	12.4575	NOT
IRF4	-3.00764	7.73932	-22.0458	2.86e-12	1.01e-10	-6.98439	9.24314	6.2355	DOWN
LHX6	-2.51581	6.81707	-22.0418	2.87e-12	1.01e-10	-6.98404	8.07497	5.55917	DOWN
MCM2	-1.20452	11.3148	-22.044	2.86e-12	1.01e-10	-6.98424	11.917	10.7125	DOWN
RNPEP	0.540218	12.4347	22.0532	2.85e-12	1.01e-10	6.98503	12.1646	12.7048	NOT
SESN3	1.94828	12.3649	22.0501	2.85e-12	1.01e-10	6.98476	11.3907	13.339	UP
TMEM201	-1.10912	10.7977	-22.0562	2.84e-12	1.01e-10	-6.98529	11.3523	10.2432	DOWN
TPM1	1.09471	10.3003	22.0317	2.89e-12	1.01e-10	6.98317	9.75299	10.8477	UP
DHODH	-0.892754	8.3996	-22.0088	2.93e-12	1.03e-10	-6.98118	8.84598	7.95322	NOT
IGSF11	-2.73753	9.4371	-22.0091	2.93e-12	1.03e-10	-6.9812	10.8059	8.06834	DOWN
MRPL12	-1.09753	10.2926	-21.9973	2.95e-12	1.03e-10	-6.98018	10.8414	9.74387	DOWN
SPIRE1	-0.787585	12.6671	-22.0054	2.93e-12	1.03e-10	-6.98088	13.0609	12.2733	NOT
CHCHD6	-1.52181	9.71714	-21.9567	3.02e-12	1.06e-10	-6.97663	10.478	8.95624	DOWN
RBMS3	2.36964	7.25903	21.9498	3.04e-12	1.06e-10	6.97603	6.07421	8.44385	UP
IMP4	-0.93766	10.8842	-21.9172	3.1e-12	1.08e-10	-6.97318	11.353	10.4154	NOT
PXN	0.659763	12.6254	21.9228	3.09e-12	1.08e-10	6.97368	12.2955	12.9552	NOT
TOB1	1.11247	11.4718	21.919	3.09e-12	1.08e-10	6.97334	10.9155	12.028	UP
TOMM40	-1.17541	12.0959	-21.9131	3.11e-12	1.08e-10	-6.97282	12.6836	11.5082	DOWN
ZNF75D	1.31982	9.08981	21.9082	3.12e-12	1.08e-10	6.9724	8.4299	9.74972	UP
ATP6V0A2	-0.531271	10.7798	-21.8657	3.2e-12	1.11e-10	-6.96867	11.0454	10.5141	NOT
HCN2	2.59638	9.51571	21.8435	3.24e-12	1.13e-10	6.96673	8.21752	10.8139	UP
ZSCAN30	1.27683	9.53654	21.8464	3.24e-12	1.13e-10	6.96698	8.89812	10.175	UP
GDPD5	-2.02068	10.448	-21.8287	3.27e-12	1.14e-10	-6.96543	11.4583	9.43764	DOWN
HEXIM1	0.970073	11.3351	21.8215	3.29e-12	1.14e-10	6.96479	10.85	11.8201	NOT
LNPEP	1.31877	11.7175	21.8274	3.28e-12	1.14e-10	6.96531	11.0582	12.3769	UP
SKIL	1.41752	11.3814	21.8217	3.29e-12	1.14e-10	6.96481	10.6726	12.0902	UP
KHNYN	0.944277	12.4654	21.8084	3.32e-12	1.15e-10	6.96365	11.9932	12.9375	NOT
MAN2B2	0.71696	11.3731	21.8095	3.31e-12	1.15e-10	6.96374	11.0146	11.7316	NOT
RRP1	-1.14212	10.7286	-21.8034	3.33e-12	1.15e-10	-6.9632	11.2997	10.1575	DOWN
TP53I3	1.15942	10.092	21.7923	3.35e-12	1.16e-10	6.96223	9.51231	10.6717	UP
GNAS	0.561226	15.9356	21.7599	3.42e-12	1.18e-10	6.95937	15.655	16.2162	NOT
SPTB	4.18468	6.07791	21.7509	3.44e-12	1.18e-10	6.95858	3.98557	8.17025	UP
AFF1	0.925532	11.655	21.7458	3.45e-12	1.19e-10	6.95812	11.1923	12.1178	NOT
HES6	-2.0604	9.54609	-21.7272	3.49e-12	1.19e-10	-6.95648	10.5763	8.51589	DOWN
INPP5K	0.840468	10.7704	21.7276	3.49e-12	1.19e-10	6.95652	10.3502	11.1906	NOT
MALAT1	1.17392	18.2931	21.7299	3.48e-12	1.19e-10	6.95672	17.7061	18.88	UP
NRBF2	-0.969141	9.63369	-21.7361	3.47e-12	1.19e-10	-6.95727	10.1183	9.14912	NOT
PES1	-0.739284	12.2716	-21.7395	3.46e-12	1.19e-10	-6.95757	12.6412	11.902	NOT
PRMT3	-0.872211	9.84832	-21.7308	3.48e-12	1.19e-10	-6.9568	10.2844	9.41221	NOT
SLC35B2	-0.657621	12.6788	-21.7446	3.45e-12	1.19e-10	-6.95802	13.0076	12.3499	NOT
LIN7B	1.91912	8.1017	21.7132	3.52e-12	1.2e-10	6.95524	7.14214	9.06126	UP
TEX10	-0.967433	10.442	-21.6951	3.56e-12	1.22e-10	-6.95364	10.9257	9.95831	NOT
DLX3	5.42757	3.46692	21.6679	3.62e-12	1.23e-10	6.95124	0.753135	6.18071	UP
UBE3A	-0.442224	11.94	-21.6774	3.6e-12	1.23e-10	-6.95207	12.1611	11.7189	NOT
ITGA1	3.03716	10.3358	21.6639	3.63e-12	1.24e-10	6.95088	8.8172	11.8544	UP
NUCKS1	-0.434232	14.221	-21.6647	3.63e-12	1.24e-10	-6.95095	14.4381	14.0039	NOT
PSMA7	-1.04316	12.8678	-21.6633	3.63e-12	1.24e-10	-6.95083	13.3894	12.3462	DOWN
PTPA	1.02064	12.5055	21.6536	3.65e-12	1.24e-10	6.94996	11.9951	13.0158	UP
SLC12A4	1.05819	11.6061	21.6538	3.65e-12	1.24e-10	6.94998	11.077	12.1352	UP
DSCC1	-1.65426	8.83714	-21.6445	3.67e-12	1.25e-10	-6.94916	9.66427	8.01	DOWN
DTL	-2.0663	10.6406	-21.6295	3.71e-12	1.25e-10	-6.94783	11.6738	9.60748	DOWN
ENPP1	1.56676	11.2248	21.6429	3.68e-12	1.25e-10	6.94902	10.4414	12.0082	UP
LLGL2	1.34872	9.43082	21.6398	3.69e-12	1.25e-10	6.94874	8.75646	10.1052	UP
SNRPD1	-0.779614	11.3847	-21.6323	3.7e-12	1.25e-10	-6.94808	11.7745	10.9949	NOT
PHF12	0.56792	11.3613	21.6097	3.76e-12	1.27e-10	6.94607	11.0773	11.6452	NOT
NUP188	-0.785031	11.6544	-21.5964	3.79e-12	1.28e-10	-6.94488	12.0469	11.2619	NOT
RNF168	-0.913704	11.1862	-21.6	3.78e-12	1.28e-10	-6.9452	11.6431	10.7294	NOT
IRS2	-0.924866	12.5028	-21.5753	3.84e-12	1.29e-10	-6.943	12.9652	12.0403	NOT
ADRA2A	2.91167	9.66792	21.5668	3.86e-12	1.3e-10	6.94225	8.21208	11.1238	UP
AMMECR1	-1.13805	9.3598	-21.5643	3.87e-12	1.3e-10	-6.94202	9.92882	8.79077	DOWN
BBS5	-1.41023	7.6329	-21.5557	3.89e-12	1.3e-10	-6.94126	8.33802	6.92779	DOWN
MKNK2	1.30886	12.1495	21.5582	3.88e-12	1.3e-10	6.94148	11.495	12.8039	UP
PACSIN2	-0.742386	12.0064	-21.5715	3.85e-12	1.3e-10	-6.94267	12.3776	11.6352	NOT
UBE2H	1.17328	13.0083	21.5656	3.86e-12	1.3e-10	6.94214	12.4217	13.595	UP
GPR180	-1.58501	9.39782	-21.543	3.92e-12	1.31e-10	-6.94012	10.1903	8.60532	DOWN
PHF21A	1.29854	11.2025	21.5412	3.92e-12	1.31e-10	6.93996	10.5532	11.8518	UP
TRAM2	0.494339	12.7268	21.5509	3.9e-12	1.31e-10	6.94082	12.4796	12.9739	NOT
PAQR5	-1.66804	8.22963	-21.5315	3.95e-12	1.32e-10	-6.9391	9.06365	7.39562	DOWN
SIGMAR1	-1.04787	12.1518	-21.5255	3.96e-12	1.32e-10	-6.93855	12.6757	11.6279	DOWN
TRADD	0.782603	8.87882	21.5372	3.93e-12	1.32e-10	6.9396	8.48752	9.27012	NOT
ALKBH2	-0.912368	9.44688	-21.5217	3.97e-12	1.33e-10	-6.93821	9.90307	8.9907	NOT
CELF1	-0.336195	12.8664	-21.5077	4.01e-12	1.34e-10	-6.93697	13.0345	12.6983	NOT
CYCS	-1.30241	12.606	-21.5059	4.01e-12	1.34e-10	-6.9368	13.2573	11.9548	DOWN
PDE3B	-2.12175	7.9097	-21.4976	4.03e-12	1.34e-10	-6.93606	8.97057	6.84882	DOWN
RAPGEF2	0.624129	12.0633	21.4958	4.04e-12	1.34e-10	6.93591	11.7513	12.3754	NOT
SPG21	-0.398338	11.5921	-21.5028	4.02e-12	1.34e-10	-6.93653	11.7913	11.393	NOT
BAIAP2-DT	1.11666	10.5762	21.477	4.08e-12	1.35e-10	6.93422	10.0179	11.1345	UP
KREMEN1	0.596845	10.8904	21.4863	4.06e-12	1.35e-10	6.93505	10.5919	11.1888	NOT
SORBS3	0.95608	12.413	21.4787	4.08e-12	1.35e-10	6.93437	11.9349	12.891	NOT
SP2-DT	1.2339	8.39792	21.4666	4.11e-12	1.36e-10	6.93329	7.78098	9.01487	UP
COLGALT2	-1.40146	9.69825	-21.444	4.17e-12	1.38e-10	-6.93126	10.399	8.99752	DOWN
SLC35E2A	1.19411	10.9974	21.4414	4.18e-12	1.38e-10	6.93103	10.4004	11.5945	UP
MRPL17	-0.748025	10.7887	-21.4215	4.23e-12	1.4e-10	-6.92923	11.1627	10.4147	NOT
NONO	0.29214	14.8367	21.4148	4.25e-12	1.4e-10	6.92863	14.6906	14.9828	NOT
SLIRP	-1.39713	10.1904	-21.4021	4.28e-12	1.41e-10	-6.92749	10.889	9.49187	DOWN
EIF4A3	-0.567788	12.2543	-21.3811	4.34e-12	1.43e-10	-6.9256	12.5382	11.9704	NOT
FAM133B	-0.92147	9.03999	-21.3743	4.36e-12	1.43e-10	-6.92499	9.50073	8.57926	NOT
PPP3CA	0.938345	11.2551	21.3777	4.35e-12	1.43e-10	6.92529	10.786	11.7243	NOT
UHRF1	-2.01615	10.9365	-21.3751	4.36e-12	1.43e-10	-6.92506	11.9445	9.92839	DOWN
ARRB1	0.869223	11.8806	21.3562	4.41e-12	1.45e-10	6.92335	11.446	12.3152	NOT
NCOA2	0.752511	12.6535	21.3562	4.41e-12	1.45e-10	6.92335	12.2772	13.0297	NOT
PPP2R2A	-1.06257	12.0858	-21.3563	4.41e-12	1.45e-10	-6.92336	12.6171	11.5545	DOWN
STK17B	0.995127	9.7898	21.3538	4.42e-12	1.45e-10	6.92314	9.29224	10.2874	NOT
ZFYVE16	-1.36261	12.408	-21.3593	4.4e-12	1.45e-10	-6.92363	13.0893	11.7267	DOWN
TBRG4	-0.683113	11.8351	-21.334	4.47e-12	1.46e-10	-6.92135	12.1766	11.4935	NOT
PRDM2	-0.467701	11.7141	-21.3214	4.51e-12	1.48e-10	-6.92021	11.9479	11.4802	NOT
CHD4	0.692167	14.7676	21.2975	4.58e-12	1.5e-10	6.91805	14.4215	15.1137	NOT
SEMA6D	2.12913	8.75551	21.2911	4.6e-12	1.5e-10	6.91747	7.69095	9.82008	UP
UGT8	-2.52975	6.86175	-21.2888	4.6e-12	1.5e-10	-6.91726	8.12663	5.59687	DOWN
RNF103	1.0883	9.42385	21.2809	4.63e-12	1.51e-10	6.91655	8.8797	9.968	UP
CARM1	-0.923386	11.753	-21.2655	4.67e-12	1.52e-10	-6.91515	12.2147	11.2913	NOT
CASP2	-0.496056	11.4735	-21.2488	4.72e-12	1.53e-10	-6.91364	11.7215	11.2254	NOT
CCDC34	-1.82989	8.55948	-21.2583	4.7e-12	1.53e-10	-6.9145	9.47442	7.64454	DOWN
CNTFR	-1.72881	8.34739	-21.2485	4.72e-12	1.53e-10	-6.91361	9.21179	7.48298	DOWN
GPATCH11	-0.818265	10.1202	-21.2469	4.73e-12	1.53e-10	-6.91346	10.5293	9.71108	NOT
KCNMB4	1.95102	7.08651	21.2534	4.71e-12	1.53e-10	6.91405	6.111	8.06202	UP
RAB7A	-0.739683	13.8927	-21.2567	4.7e-12	1.53e-10	-6.91435	14.2626	13.5229	NOT
RPF1	-1.0971	9.3253	-21.2586	4.69e-12	1.53e-10	-6.91453	9.87385	8.77675	DOWN
SH3BP4	0.482119	13.2433	21.2463	4.73e-12	1.53e-10	6.9134	13.0022	13.4843	NOT
CFLAR	0.645196	11.1448	21.2415	4.75e-12	1.54e-10	6.91298	10.8222	11.4674	NOT
EVA1A	0.949481	10.1943	21.2412	4.75e-12	1.54e-10	6.91295	9.71957	10.6691	NOT
FXN	-1.33145	8.2344	-21.2401	4.75e-12	1.54e-10	-6.91284	8.90013	7.56868	DOWN
GALNTL6	-1.55021	8.91233	-21.2378	4.76e-12	1.54e-10	-6.91263	9.68743	8.13723	DOWN
GK	-1.11892	8.93278	-21.2259	4.79e-12	1.54e-10	-6.91155	9.49224	8.37332	DOWN
OTUD3	-0.799868	10.2327	-21.2337	4.77e-12	1.54e-10	-6.91227	10.6326	9.83277	NOT
SNAPC4	-0.874576	10.8817	-21.2262	4.79e-12	1.54e-10	-6.91158	11.319	10.4444	NOT
RNF149	-0.776793	9.65253	-21.1965	4.88e-12	1.57e-10	-6.90888	10.0409	9.26413	NOT
SPPL3	0.462841	11.3044	21.2015	4.87e-12	1.57e-10	6.90933	11.0729	11.5358	NOT
STXBP2	0.929318	9.77042	21.1878	4.91e-12	1.58e-10	6.90809	9.30577	10.2351	NOT
ZCCHC17	-0.709769	10.267	-21.1689	4.97e-12	1.6e-10	-6.90636	10.6219	9.91209	NOT
MAPKAPK3	-0.556624	11.215	-21.1548	5.02e-12	1.61e-10	-6.90508	11.4933	10.9367	NOT
STAT6	0.604919	13.4862	21.1544	5.02e-12	1.61e-10	6.90504	13.1837	13.7886	NOT
TONSL	-1.26036	11.2533	-21.151	5.03e-12	1.61e-10	-6.90473	11.8834	10.6231	DOWN
TXNDC5	-1.1433	8.54896	-21.1518	5.03e-12	1.61e-10	-6.90481	9.12061	7.9773	DOWN
NDUFAF4	-1.28233	8.2947	-21.1298	5.1e-12	1.63e-10	-6.9028	8.93586	7.65353	DOWN
PEX10	-0.908418	10.7344	-21.1226	5.12e-12	1.64e-10	-6.90214	11.1886	10.2802	NOT
WDR74	-0.857441	10.7957	-21.1172	5.14e-12	1.64e-10	-6.90164	11.2244	10.367	NOT
NABP1	-1.26828	9.5793	-21.1132	5.15e-12	1.65e-10	-6.90127	10.2134	8.94516	DOWN
RAB3A	-0.961789	10.008	-21.0936	5.22e-12	1.66e-10	-6.89948	10.4889	9.52713	NOT
GABPB1-IT1	1.27208	8.43744	21.0892	5.23e-12	1.67e-10	6.89908	7.8014	9.07349	UP
UBE2L6	1.46981	7.74415	21.0816	5.26e-12	1.68e-10	6.89839	7.00925	8.47906	UP
SPACA9	1.55718	8.47055	21.055	5.35e-12	1.7e-10	6.89595	7.69195	9.24914	UP
PIR	-0.88544	12.043	-21.0323	5.43e-12	1.72e-10	-6.89385	12.4858	11.6003	NOT
PLCD3	0.790348	9.89729	21.0402	5.4e-12	1.72e-10	6.89458	9.50211	10.2925	NOT
PRX	1.40697	7.20672	21.0372	5.41e-12	1.72e-10	6.8943	6.50324	7.91021	UP
YPEL3	1.49572	10.2687	21.0197	5.47e-12	1.74e-10	6.8927	9.52087	11.0166	UP
RALGPS1	1.12375	6.95307	21.0026	5.54e-12	1.75e-10	6.89112	6.39119	7.51494	UP
RNF20	0.636908	11.3567	21.008	5.52e-12	1.75e-10	6.89162	11.0383	11.6752	NOT
DUS1L	-0.692314	12.1598	-20.9792	5.62e-12	1.78e-10	-6.88897	12.506	11.8137	NOT
NCK2	-0.996958	11.3427	-20.9736	5.64e-12	1.78e-10	-6.88845	11.8412	10.8442	NOT
PDP2	-0.912348	10.4375	-20.9801	5.62e-12	1.78e-10	-6.88905	10.8937	9.98135	NOT
FKBP11	-0.854196	9.90585	-20.9651	5.67e-12	1.79e-10	-6.88767	10.333	9.47876	NOT
MRPL15	-0.903187	11.4893	-20.9673	5.66e-12	1.79e-10	-6.88787	11.9409	11.0377	NOT
NDUFS2	0.424877	12.2996	20.9566	5.7e-12	1.79e-10	6.88688	12.0872	12.5121	NOT
SLC25A40	-1.11148	8.92499	-20.9579	5.7e-12	1.79e-10	-6.88701	9.48073	8.36925	DOWN
SSB	-0.905334	11.2367	-20.9586	5.7e-12	1.79e-10	-6.88707	11.6894	10.7841	NOT
STUB1	-0.870508	12.0108	-20.9699	5.65e-12	1.79e-10	-6.88811	12.446	11.5755	NOT
DAB2IP	0.714035	11.7995	20.9536	5.71e-12	1.8e-10	6.88661	11.4425	12.1565	NOT
DPH2	-1.06161	10.1642	-20.9433	5.75e-12	1.81e-10	-6.88565	10.6951	9.63345	DOWN
AXIN2	1.17493	7.77917	20.9176	5.85e-12	1.83e-10	6.88328	7.1917	8.36663	UP
PRMT7	-1.03632	10.1348	-20.9167	5.85e-12	1.83e-10	-6.8832	10.653	9.61669	DOWN
ZNF277	0.934547	10.0894	20.9234	5.83e-12	1.83e-10	6.88382	9.62217	10.5567	NOT
FCHSD1	1.16156	10.4942	20.9043	5.9e-12	1.84e-10	6.88205	9.91337	11.0749	UP
LNP1	1.64441	11.2408	20.9078	5.89e-12	1.84e-10	6.88237	10.4186	12.063	UP
PBXIP1	1.68119	12.1786	20.9126	5.87e-12	1.84e-10	6.88281	11.338	13.0191	UP
TSPAN10	-2.43828	11.264	-20.9043	5.9e-12	1.84e-10	-6.88204	12.4831	10.0449	DOWN
CCT5	-0.73756	13.6913	-20.9006	5.91e-12	1.85e-10	-6.8817	14.0601	13.3225	NOT
DDAH2	1.9789	10.4087	20.8943	5.94e-12	1.85e-10	6.88112	9.41921	11.3981	UP
ACBD4	1.5436	8.69465	20.8754	6.01e-12	1.87e-10	6.87937	7.92285	9.46645	UP
KTN1	-0.852231	12.7729	-20.8734	6.02e-12	1.87e-10	-6.87918	13.199	12.3468	NOT
PSMG4	-0.653961	9.27135	-20.8791	6e-12	1.87e-10	-6.87971	9.59833	8.94437	NOT
PGK1	-0.599983	14.0411	-20.8662	6.05e-12	1.88e-10	-6.87851	14.3411	13.7411	NOT
RDH11	-0.71225	11.3918	-20.8671	6.04e-12	1.88e-10	-6.8786	11.7479	11.0356	NOT
FBXO8	1.16259	9.9135	20.8528	6.1e-12	1.89e-10	6.87727	9.3322	10.4948	UP
SSR3	-0.737969	12.9459	-20.8573	6.08e-12	1.89e-10	-6.87769	13.3149	12.5769	NOT
CSRP1	1.32781	9.62565	20.843	6.14e-12	1.9e-10	6.87637	8.96174	10.2895	UP
KANK1	-1.1619	11.9046	-20.8468	6.12e-12	1.9e-10	-6.87672	12.4856	11.3237	DOWN
NXT1	-1.10202	9.25431	-20.8465	6.13e-12	1.9e-10	-6.87668	9.80532	8.70331	DOWN
MSTO1	-0.706842	9.21797	-20.8357	6.17e-12	1.91e-10	-6.87568	9.5714	8.86455	NOT
FLVCR2	-1.56425	7.33658	-20.826	6.21e-12	1.92e-10	-6.87478	8.1187	6.55445	DOWN
NCOA7	-1.15164	9.67187	-20.8255	6.21e-12	1.92e-10	-6.87473	10.2477	9.09605	DOWN
PAQR4	-1.40561	9.79929	-20.8276	6.2e-12	1.92e-10	-6.87493	10.5021	9.09648	DOWN
RAB3D	1.09155	12.5152	20.8202	6.23e-12	1.92e-10	6.87424	11.9695	13.061	UP
SCAMP3	-0.584526	11.0025	-20.8245	6.21e-12	1.92e-10	-6.87464	11.2947	10.7102	NOT
MEOX1	4.41259	2.49007	20.8019	6.31e-12	1.94e-10	6.87254	0.283774	4.69636	UP
TMEM8B	1.38023	9.09089	20.7881	6.36e-12	1.96e-10	6.87125	8.40078	9.78101	UP
ZDHHC2	1.13042	12.525	20.7889	6.36e-12	1.96e-10	6.87133	11.9598	13.0902	UP
ZNF701	0.680065	9.83951	20.7841	6.38e-12	1.96e-10	6.87088	9.49947	10.1795	NOT
BATF3	-2.00755	5.91016	-20.7575	6.49e-12	1.99e-10	-6.8684	6.91393	4.90638	DOWN
HOXA3	1.40235	8.35859	20.7636	6.47e-12	1.99e-10	6.86897	7.65741	9.05977	UP
KCMF1	0.6922	11.4287	20.7473	6.54e-12	2.01e-10	6.86744	11.0826	11.7748	NOT
NUP58	-0.779393	11.6065	-20.7457	6.54e-12	2.01e-10	-6.86729	11.9962	11.2168	NOT
SRPK2	-0.478043	11.7926	-20.74	6.57e-12	2.01e-10	-6.86676	12.0316	11.5536	NOT
VAV2	0.961748	10.9786	20.743	6.55e-12	2.01e-10	6.86704	10.4977	11.4595	NOT
ZFP36L1	1.03885	13.8029	20.7332	6.6e-12	2.02e-10	6.86612	13.2835	14.3224	UP
NAMPT	-0.775405	10.967	-20.7213	6.65e-12	2.03e-10	-6.86501	11.3547	10.5793	NOT
PCDH9	1.86522	10.6968	20.7201	6.65e-12	2.03e-10	6.86489	9.76418	11.6294	UP
TLE1	0.862078	10.6838	20.7208	6.65e-12	2.03e-10	6.86496	10.2528	11.1149	NOT
ARHGEF26	-1.14387	7.03014	-20.7148	6.68e-12	2.04e-10	-6.8644	7.60207	6.45821	DOWN
ATP8B1	5.8326	3.91944	20.7009	6.74e-12	2.05e-10	6.8631	1.00314	6.83574	UP
KRR1	-0.968033	10.8194	-20.7048	6.72e-12	2.05e-10	-6.86346	11.3034	10.3354	NOT
MCMBP	-0.899335	11.5327	-20.7048	6.72e-12	2.05e-10	-6.86347	11.9823	11.083	NOT
SLC15A4	-0.635324	9.80612	-20.7058	6.72e-12	2.05e-10	-6.86356	10.1238	9.48846	NOT
B3GNT8	2.37063	5.59672	20.6925	6.78e-12	2.06e-10	6.86231	4.41141	6.78203	UP
SLC25A19	-1.24688	8.39334	-20.6644	6.9e-12	2.09e-10	-6.85968	9.01677	7.7699	DOWN
TRPM1	-4.13534	7.13098	-20.6674	6.89e-12	2.09e-10	-6.85995	9.19865	5.06331	DOWN
SLC48A1	1.01194	10.0006	20.6581	6.93e-12	2.1e-10	6.85909	9.49462	10.5066	UP
ITPRIP	0.769945	9.99792	20.6393	7.02e-12	2.13e-10	6.85731	9.61295	10.3829	NOT
FAM126A	-0.832471	12.7775	-20.6296	7.06e-12	2.14e-10	-6.85641	13.1937	12.3612	NOT
AFG3L2	-0.908038	12.4274	-20.6073	7.17e-12	2.17e-10	-6.85431	12.8814	11.9733	NOT
DET1	0.526945	8.71735	20.6035	7.18e-12	2.17e-10	6.85395	8.45388	8.98082	NOT
FGFR3	1.99738	10.643	20.6005	7.2e-12	2.17e-10	6.85367	9.6443	11.6417	UP
MVP	1.12391	11.3656	20.6024	7.19e-12	2.17e-10	6.85384	10.8037	11.9276	UP
LINC00910	1.92802	6.86236	20.583	7.28e-12	2.19e-10	6.85201	5.89835	7.82637	UP
MDN1	-1.2065	12.28	-20.5854	7.27e-12	2.19e-10	-6.85224	12.8833	11.6768	DOWN
MKRN1	0.701852	11.7517	20.5829	7.28e-12	2.19e-10	6.85201	11.4008	12.1026	NOT
UBE2Q2	1.00612	9.43351	20.5835	7.28e-12	2.19e-10	6.85206	8.93045	9.93657	UP
MGAT3	1.21293	7.79014	20.575	7.32e-12	2.2e-10	6.85126	7.18367	8.39661	UP
RFC2	-0.877423	10.9662	-20.5776	7.31e-12	2.2e-10	-6.85151	11.4049	10.5275	NOT
MCIDAS	-2.15363	7.55106	-20.57	7.34e-12	2.21e-10	-6.85079	8.62788	6.47424	DOWN
NOTCH3	1.66819	11.8043	20.5616	7.39e-12	2.22e-10	6.84999	10.9702	12.6384	UP
TMEM30A	0.792916	11.1433	20.5629	7.38e-12	2.22e-10	6.85012	10.7469	11.5398	NOT
MCM6	-1.67117	11.2374	-20.5494	7.45e-12	2.23e-10	-6.84884	12.0729	10.4018	DOWN
JDP2	1.61044	9.07994	20.5458	7.46e-12	2.24e-10	6.8485	8.27472	9.88516	UP
APLP2	0.522704	13.3286	20.5292	7.55e-12	2.26e-10	6.84693	13.0672	13.5899	NOT
GLIS2	3.15894	6.71058	20.5236	7.57e-12	2.26e-10	6.8464	5.1311	8.29005	UP
LARP4	-1.01403	12.0844	-20.5283	7.55e-12	2.26e-10	-6.84684	12.5915	11.5774	DOWN
ARHGEF12	0.716612	12.808	20.5031	7.68e-12	2.29e-10	6.84446	12.4497	13.1663	NOT
E2F1	-2.17055	9.85359	-20.507	7.66e-12	2.29e-10	-6.84483	10.9389	8.76832	DOWN
SMARCA2	0.776689	11.6126	20.4971	7.71e-12	2.3e-10	6.84389	11.2243	12.001	NOT
MOSPD3	0.70389	10.0151	20.4878	7.75e-12	2.31e-10	6.843	9.66314	10.367	NOT
MIDN	1.0553	12.6954	20.4563	7.92e-12	2.36e-10	6.84001	12.1678	13.223	UP
SUOX	0.970058	10.0172	20.4525	7.94e-12	2.36e-10	6.83966	9.53212	10.5022	NOT
EFCAB2	0.941607	8.40818	20.445	7.98e-12	2.37e-10	6.83894	7.93738	8.87898	NOT
PRTG	1.24619	9.44667	20.4442	7.98e-12	2.37e-10	6.83887	8.82358	10.0698	UP
PRMT5	-0.297301	11.9494	-20.4398	8.01e-12	2.38e-10	-6.83845	12.098	11.8007	NOT
EIF2AK3-DT	1.65608	5.83107	20.434	8.04e-12	2.39e-10	6.83789	5.00304	6.65911	UP
TRIM8	1.10943	11.4696	20.4168	8.13e-12	2.41e-10	6.83625	10.9148	12.0243	UP
MGAT4A	-1.80212	9.41271	-20.403	8.2e-12	2.43e-10	-6.83494	10.3138	8.51165	DOWN
MTHFD1	-1.31661	12.5189	-20.4025	8.21e-12	2.43e-10	-6.83489	13.1772	11.8606	DOWN
ZMYND8	0.648868	12.4769	20.3969	8.24e-12	2.44e-10	6.83436	12.1525	12.8014	NOT
GLRX5	-0.867162	10.4231	-20.3911	8.27e-12	2.45e-10	-6.8338	10.8567	9.98952	NOT
RPS6KA5	-1.20702	8.96882	-20.381	8.32e-12	2.46e-10	-6.83284	9.57233	8.36531	DOWN
TEX30	-1.06879	8.33625	-20.3836	8.31e-12	2.46e-10	-6.83309	8.87065	7.80186	DOWN
TXNL4A	-0.633811	11.718	-20.378	8.34e-12	2.46e-10	-6.83255	12.0349	11.401	NOT
ETNK2	0.882954	10.8607	20.3605	8.44e-12	2.49e-10	6.83088	10.4193	11.3022	NOT
NBR2	1.10333	7.49906	20.3579	8.45e-12	2.49e-10	6.83063	6.94739	8.05073	UP
YPEL2	1.15771	9.56728	20.3602	8.44e-12	2.49e-10	6.83085	8.98842	10.1461	UP
AMOTL2	0.649548	13.0455	20.3415	8.55e-12	2.52e-10	6.82907	12.7207	13.3702	NOT
ATP8B3	1.5291	8.38364	20.3389	8.56e-12	2.52e-10	6.82882	7.61909	9.14819	UP
FLOT1	0.79267	12.7251	20.3383	8.57e-12	2.52e-10	6.82875	12.3287	13.1214	NOT
CDK19	1.40287	9.85367	20.3292	8.62e-12	2.53e-10	6.82788	9.15224	10.5551	UP
GPRC5B	-1.43655	12.145	-20.3162	8.69e-12	2.55e-10	-6.82664	12.8633	11.4267	DOWN
DLG4	1.51009	9.11582	20.3069	8.75e-12	2.56e-10	6.82575	8.36078	9.87086	UP
SMG7	-0.69342	12.1776	-20.307	8.75e-12	2.56e-10	-6.82576	12.5243	11.8309	NOT
ANXA6	0.530479	12.6904	20.2994	8.79e-12	2.57e-10	6.82503	12.4251	12.9556	NOT
CHSY3	-1.13063	9.36392	-20.3012	8.78e-12	2.57e-10	-6.8252	9.92924	8.79861	DOWN
GOSR2	0.669721	10.9471	20.293	8.83e-12	2.58e-10	6.82441	10.6122	11.2819	NOT
ICAM1	-0.990563	10.6471	-20.2827	8.89e-12	2.59e-10	-6.82343	11.1424	10.1519	NOT
MBP	-1.75978	11.7887	-20.2851	8.87e-12	2.59e-10	-6.82366	12.6686	10.9088	DOWN
SEPTIN3	-1.18752	10.6129	-20.2885	8.86e-12	2.59e-10	-6.82398	11.2066	10.0191	DOWN
PSMG3-AS1	1.35819	9.96058	20.271	8.96e-12	2.61e-10	6.8223	9.28148	10.6397	UP
ATRIP	-0.534039	9.14856	-20.2653	8.99e-12	2.62e-10	-6.82175	9.41558	8.88154	NOT
PRMT1	-0.958282	12.2689	-20.2647	9e-12	2.62e-10	-6.82169	12.7481	11.7898	NOT
VPS9D1	1.96825	7.78037	20.2671	8.98e-12	2.62e-10	6.82192	6.79625	8.7645	UP
LGI3	-1.87053	9.55068	-20.2386	9.16e-12	2.66e-10	-6.81918	10.4859	8.61541	DOWN
SCLY	-1.88984	7.49339	-20.2416	9.14e-12	2.66e-10	-6.81948	8.43831	6.54847	DOWN
UTP11	-1.01216	10.4601	-20.2359	9.17e-12	2.66e-10	-6.81892	10.9662	9.95407	DOWN
ATXN1-AS1	2.89772	6.29006	20.2252	9.24e-12	2.68e-10	6.81789	4.8412	7.73892	UP
C11orf24	-0.69669	11.3392	-20.224	9.25e-12	2.68e-10	-6.81778	11.6875	10.9908	NOT
CCDC50	-0.626503	11.3765	-20.2211	9.26e-12	2.68e-10	-6.8175	11.6897	11.0632	NOT
ING4	1.10357	9.68994	20.2214	9.26e-12	2.68e-10	6.81753	9.13816	10.2417	UP
IPO7	-0.717294	13.8332	-20.2264	9.23e-12	2.68e-10	-6.81801	14.1919	13.4746	NOT
TTC30A	1.21924	7.99874	20.2228	9.25e-12	2.68e-10	6.81767	7.38912	8.60836	UP
BHLHE41	-2.16582	8.216	-20.2106	9.33e-12	2.69e-10	-6.81649	9.29891	7.13309	DOWN
LMNB2	-0.784859	12.4528	-20.2129	9.31e-12	2.69e-10	-6.81671	12.8453	12.0604	NOT
SLC24A1	0.924412	9.74707	20.2157	9.3e-12	2.69e-10	6.81697	9.28486	10.2093	NOT
ADAMTS7	1.6485	9.63038	20.2031	9.38e-12	2.7e-10	6.81576	8.80613	10.4546	UP
CAB39L	-1.3643	10.0023	-20.2084	9.34e-12	2.7e-10	-6.81627	10.6845	9.32019	DOWN
GSS	0.473493	11.4066	20.2065	9.35e-12	2.7e-10	6.81609	11.1699	11.6434	NOT
ADGRL2	1.0422	11.2541	20.1997	9.4e-12	2.71e-10	6.81544	10.733	11.7752	UP
NET1	-0.820095	10.6373	-20.1988	9.4e-12	2.71e-10	-6.81534	11.0473	10.2272	NOT
HSPA8	-0.656538	16.0719	-20.1827	9.51e-12	2.73e-10	-6.81379	16.4002	15.7437	NOT
NPAT	-0.873967	10.0172	-20.184	9.5e-12	2.73e-10	-6.81392	10.4542	9.5802	NOT
GPAT4	-0.946058	13.2741	-20.175	9.55e-12	2.74e-10	-6.81305	13.7471	12.8011	NOT
KLC4	1.21656	9.93247	20.1752	9.55e-12	2.74e-10	6.81307	9.32419	10.5407	UP
PLPPR2	0.684715	11.5293	20.1732	9.57e-12	2.74e-10	6.81287	11.187	11.8717	NOT
SLC2A1	-1.20337	9.59166	-20.1693	9.59e-12	2.75e-10	-6.81249	10.1933	8.98997	DOWN
ZNF580	0.97818	10.5539	20.1666	9.61e-12	2.75e-10	6.81223	10.0648	11.043	NOT
DCLK2	2.22573	8.87388	20.1532	9.7e-12	2.77e-10	6.81094	7.76102	9.98674	UP
PIGW	-1.63669	5.56488	-20.1475	9.73e-12	2.78e-10	-6.81039	6.38323	4.74653	DOWN
TOP3A	-0.733197	11.0332	-20.1497	9.72e-12	2.78e-10	-6.8106	11.3998	10.6666	NOT
SOS2	0.933322	11.4142	20.1432	9.76e-12	2.79e-10	6.80997	10.9475	11.8809	NOT
USP53	1.60917	9.80822	20.1405	9.78e-12	2.79e-10	6.80971	9.00363	10.6128	UP
IFT52	0.653691	9.68635	20.1327	9.83e-12	2.8e-10	6.80895	9.35951	10.0132	NOT
MAP3K8	1.39997	6.78853	20.1311	9.84e-12	2.8e-10	6.8088	6.08854	7.48851	UP
DHX37	-0.841414	11.1945	-20.1206	9.91e-12	2.82e-10	-6.80778	11.6152	10.7738	NOT
PLPP2	-1.06601	10.42	-20.1199	9.92e-12	2.82e-10	-6.80771	10.953	9.88698	DOWN
LMO7	2.048	9.69023	20.1159	9.94e-12	2.83e-10	6.80732	8.66623	10.7142	UP
NEIL2	-1.05984	11.3671	-20.1071	1e-11	2.84e-10	-6.80647	11.8971	10.8372	DOWN
SERINC3	1.0097	12.8232	20.1025	1e-11	2.85e-10	6.80603	12.3184	13.3281	UP
TRIP13	-1.62616	9.80915	-20.1032	1e-11	2.85e-10	-6.80609	10.6222	8.99606	DOWN
TLE4	1.89367	9.44948	20.0846	1.02e-11	2.88e-10	6.80429	8.50264	10.3963	UP
BACE2	-1.32896	12.4276	-20.0803	1.02e-11	2.89e-10	-6.80386	13.0921	11.7631	DOWN
GLUD1	-0.611765	11.8829	-20.0518	1.04e-11	2.94e-10	-6.80109	12.1888	11.577	NOT
PHC2	0.630001	12.0485	20.0448	1.04e-11	2.95e-10	6.80041	11.7335	12.3635	NOT
ALDH6A1	0.969755	10.5356	20.0285	1.05e-11	2.98e-10	6.79882	10.0508	11.0205	NOT
ATP1B3	-0.69144	12.5537	-20.0306	1.05e-11	2.98e-10	-6.79902	12.8994	12.208	NOT
CACFD1	1.27306	10.3443	20.0264	1.06e-11	2.98e-10	6.79862	9.70772	10.9808	UP
DDX18	-0.719241	11.7652	-20.0241	1.06e-11	2.98e-10	-6.7984	12.1248	11.4055	NOT
HEIH	0.873562	9.28994	20.0295	1.05e-11	2.98e-10	6.79892	8.85316	9.72672	NOT
VPS53	-0.555653	12.429	-20.0158	1.06e-11	3e-10	-6.79759	12.7068	12.1512	NOT
BOP1	-1.52012	12.1114	-19.9986	1.08e-11	3.03e-10	-6.7959	12.8715	11.3513	DOWN
C1orf56	1.11262	8.78956	19.9818	1.09e-11	3.06e-10	6.79426	8.23325	9.34587	UP
IDH3A	-0.892775	10.6261	-19.9714	1.1e-11	3.08e-10	-6.79324	11.0724	10.1797	NOT
CERS6	-1.09603	10.8239	-19.9691	1.1e-11	3.09e-10	-6.79302	11.3719	10.2759	DOWN
SSU72	-0.739936	12.7855	-19.966	1.1e-11	3.09e-10	-6.79271	13.1554	12.4155	NOT
USP31	-0.820019	10.3113	-19.9687	1.1e-11	3.09e-10	-6.79298	10.7213	9.90128	NOT
ZBED5-AS1	1.46145	8.40592	19.9652	1.1e-11	3.09e-10	6.79264	7.67519	9.13664	UP
FTX	1.0365	10.0327	19.9585	1.11e-11	3.1e-10	6.79198	9.51448	10.551	UP
METAP1	-0.608947	11.499	-19.9608	1.1e-11	3.1e-10	-6.79221	11.8034	11.1945	NOT
CWF19L2	1.431	9.67137	19.9468	1.11e-11	3.12e-10	6.79083	8.95587	10.3869	UP
UNC13A	1.35435	11.4923	19.9487	1.11e-11	3.12e-10	6.79102	10.8151	12.1694	UP
MAVS	0.550686	13.7099	19.9357	1.12e-11	3.14e-10	6.78974	13.4345	13.9852	NOT
ZNF467	5.27448	6.14277	19.937	1.12e-11	3.14e-10	6.78987	3.50553	8.78001	UP
CAPN5	0.949055	10.196	19.9283	1.13e-11	3.15e-10	6.78902	9.72152	10.6706	NOT
ATP2B1-AS1	2.74284	6.10825	19.9203	1.14e-11	3.17e-10	6.78823	4.73683	7.47967	UP
SAMHD1	-1.45594	9.24281	-19.9107	1.14e-11	3.19e-10	-6.78729	9.97077	8.51484	DOWN
MYO19	-1.0974	10.3532	-19.9058	1.15e-11	3.2e-10	-6.78681	10.9019	9.80448	DOWN
EFCAB13	1.21936	7.28531	19.8964	1.15e-11	3.21e-10	6.78588	6.67563	7.89499	UP
SETD6	-0.672506	9.53483	-19.89	1.16e-11	3.22e-10	-6.78526	9.87109	9.19858	NOT
TRAP1	-0.634652	12.4096	-19.89	1.16e-11	3.22e-10	-6.78526	12.727	12.0923	NOT
PPP4R3B	0.610015	12.1316	19.8829	1.16e-11	3.24e-10	6.78455	11.8266	12.4366	NOT
CC2D2A	0.319756	11.0381	19.8548	1.19e-11	3.29e-10	6.78179	10.8782	11.1979	NOT
PRR7	-1.80794	8.3162	-19.8586	1.18e-11	3.29e-10	-6.78216	9.22017	7.41223	DOWN
CES2	0.800046	11.2741	19.8338	1.2e-11	3.34e-10	6.77972	10.8741	11.6742	NOT
FLRT1	4.0714	7.40447	19.8243	1.21e-11	3.35e-10	6.77878	5.36877	9.44017	UP
PRR7-AS1	-2.85263	5.79558	-19.824	1.21e-11	3.35e-10	-6.77875	7.2219	4.36927	DOWN
SLC45A2	-2.94598	9.0259	-19.829	1.21e-11	3.35e-10	-6.77925	10.4989	7.55291	DOWN
SLC8A1	1.75915	11.0837	19.8297	1.21e-11	3.35e-10	6.77931	10.2041	11.9632	UP
CPNE5	2.71401	6.64116	19.8139	1.22e-11	3.37e-10	6.77776	5.28415	7.99816	UP
MOV10	1.22316	12.5585	19.8181	1.22e-11	3.37e-10	6.77817	11.9469	13.17	UP
NOVA2	2.2686	9.54627	19.8044	1.23e-11	3.39e-10	6.77681	8.41197	10.6806	UP
CPNE2	0.713949	10.2322	19.7872	1.24e-11	3.43e-10	6.77511	9.87518	10.5891	NOT
CLCN7	-1.13635	13.4502	-19.7747	1.25e-11	3.46e-10	-6.77387	14.0184	12.8821	DOWN
IFRD1	0.696869	11.2047	19.7731	1.26e-11	3.46e-10	6.77372	10.8563	11.5531	NOT
NOL9	-0.446189	11.5428	-19.7718	1.26e-11	3.46e-10	-6.77359	11.7659	11.3197	NOT
PSME1	0.57097	11.1453	19.7744	1.25e-11	3.46e-10	6.77385	10.8598	11.4308	NOT
UBE2G2	-0.816217	11.3001	-19.769	1.26e-11	3.46e-10	-6.77331	11.7082	10.892	NOT
GDE1	0.454637	11.6058	19.7574	1.27e-11	3.49e-10	6.77216	11.3784	11.8331	NOT
ABR	-0.723143	12.4266	-19.7494	1.28e-11	3.5e-10	-6.77137	12.7882	12.0651	NOT
LRRN4CL	-1.06104	11.9309	-19.7463	1.28e-11	3.51e-10	-6.77106	12.4615	11.4004	DOWN
PSEN1	0.560456	11.4539	19.741	1.28e-11	3.52e-10	6.77053	11.1737	11.7342	NOT
USP9X	0.643369	13.8088	19.733	1.29e-11	3.54e-10	6.76974	13.4871	14.1305	NOT
ATAD3A	-1.07531	10.5267	-19.7202	1.3e-11	3.57e-10	-6.76847	11.0643	9.98903	DOWN
THAP4	-0.650141	10.6689	-19.7134	1.31e-11	3.58e-10	-6.76779	10.994	10.3438	NOT
SGTB	-1.31341	10.2134	-19.7094	1.31e-11	3.59e-10	-6.76739	10.8701	9.55667	DOWN
MRPS12	-0.829696	10.4544	-19.7035	1.32e-11	3.6e-10	-6.76681	10.8692	10.0395	NOT
RNASEL	1.15122	9.43783	19.699	1.32e-11	3.61e-10	6.76636	8.86222	10.0134	UP
STK16	0.536846	9.75319	19.6971	1.32e-11	3.61e-10	6.76617	9.48477	10.0216	NOT
DNA2	-0.89072	9.16489	-19.688	1.33e-11	3.62e-10	-6.76526	9.61025	8.71953	NOT
MAML3	0.896438	11.3766	19.6895	1.33e-11	3.62e-10	6.76541	10.9284	11.8248	NOT
NR2F1-AS1	4.5723	7.33452	19.6876	1.33e-11	3.62e-10	6.76523	5.04837	9.62067	UP
NUP88	-0.557981	10.935	-19.6923	1.33e-11	3.62e-10	-6.76569	11.214	10.656	NOT
PGAP3	1.0593	8.48076	19.6944	1.32e-11	3.62e-10	6.7659	7.95111	9.01041	UP
SEMA6B	1.33269	10.5195	19.6911	1.33e-11	3.62e-10	6.76558	9.85316	11.1858	UP
TP53INP1	1.06419	12.3999	19.6864	1.33e-11	3.62e-10	6.7651	11.8678	12.932	UP
ZNF106	-1.43082	15.6175	-19.6677	1.35e-11	3.67e-10	-6.76324	16.333	14.9021	DOWN
POLD4	1.35497	8.08326	19.6559	1.36e-11	3.69e-10	6.76206	7.40577	8.76074	UP
NBEAL2	0.9364	10.9164	19.6355	1.38e-11	3.74e-10	6.76003	10.4482	11.3846	NOT
WDR46	-0.664762	11.4031	-19.6379	1.38e-11	3.74e-10	-6.76027	11.7355	11.0707	NOT
SLC2A12	2.83007	6.86047	19.623	1.39e-11	3.77e-10	6.75878	5.44544	8.27551	UP
COBL	-1.22877	10.5038	-19.6125	1.4e-11	3.8e-10	-6.75773	11.1182	9.88944	DOWN
MASTL	-1.14827	10.5169	-19.5968	1.42e-11	3.83e-10	-6.75615	11.091	9.94273	DOWN
CAD	-1.07332	12.8732	-19.585	1.43e-11	3.86e-10	-6.75497	13.4099	12.3365	DOWN
NT5C2	0.944116	11.4207	19.5821	1.43e-11	3.87e-10	6.75469	10.9486	11.8928	NOT
NBPF9	-0.514537	10.2089	-19.5753	1.44e-11	3.88e-10	-6.754	10.4661	9.95159	NOT
PRKD3	-0.767494	11.9276	-19.5768	1.44e-11	3.88e-10	-6.75415	12.3114	11.5439	NOT
LYPD6	-0.949067	8.68648	-19.5706	1.44e-11	3.89e-10	-6.75354	9.16101	8.21195	NOT
ZNF850	-0.736441	9.60376	-19.5558	1.46e-11	3.93e-10	-6.75204	9.97198	9.23553	NOT
POLR3K	-1.392	9.4928	-19.5511	1.46e-11	3.94e-10	-6.75158	10.1888	8.7968	DOWN
RBM17	-0.458846	11.1824	-19.5497	1.46e-11	3.94e-10	-6.75143	11.4119	10.953	NOT
PCSK4	1.55111	7.29147	19.5418	1.47e-11	3.96e-10	6.75064	6.51591	8.06702	UP
SETD3	-0.345506	11.0818	-19.5395	1.47e-11	3.96e-10	-6.75041	11.2546	10.9091	NOT
SRPRB	-0.765178	10.623	-19.5428	1.47e-11	3.96e-10	-6.75074	11.0056	10.2404	NOT
COQ8B	0.94198	10.2739	19.5329	1.48e-11	3.97e-10	6.74974	9.8029	10.7449	NOT
MXD4	1.05365	11.8457	19.5361	1.48e-11	3.97e-10	6.75006	11.3189	12.3725	UP
NOL11	-0.655684	11.3837	-19.522	1.49e-11	4e-10	-6.74865	11.7115	11.0558	NOT
AGBL5	0.749619	11.5473	19.5192	1.5e-11	4.01e-10	6.74836	11.1725	11.9221	NOT
TMX2	-0.739003	11.6973	-19.5157	1.5e-11	4.01e-10	-6.74802	12.0668	11.3278	NOT
ADD3	0.920061	12.2473	19.5131	1.5e-11	4.02e-10	6.74775	11.7873	12.7074	NOT
DNASE1L1	0.990538	10.1993	19.5106	1.5e-11	4.02e-10	6.74751	9.70402	10.6946	NOT
TCOF1	-1.10241	11.7413	-19.514	1.5e-11	4.02e-10	-6.74785	12.2925	11.1901	DOWN
CEP89	0.529496	10.1901	19.506	1.51e-11	4.03e-10	6.74704	9.92531	10.4548	NOT
SLC25A43	-0.813591	9.83858	-19.5041	1.51e-11	4.03e-10	-6.74684	10.2454	9.43179	NOT
ACACB	0.949171	10.6337	19.4982	1.52e-11	4.04e-10	6.74625	10.1591	11.1083	NOT
CUEDC1	0.724776	11.4525	19.5006	1.51e-11	4.04e-10	6.7465	11.0901	11.8149	NOT
RGL1	-1.34527	8.18756	-19.5001	1.52e-11	4.04e-10	-6.74644	8.8602	7.51492	DOWN
UTP15	-1.05579	10.5367	-19.4933	1.52e-11	4.05e-10	-6.74576	11.0646	10.0088	DOWN
GTF3C4	-0.474724	11.9299	-19.4862	1.53e-11	4.07e-10	-6.74504	12.1672	11.6925	NOT
MYLIP	0.882992	12.0323	19.4716	1.55e-11	4.11e-10	6.74357	11.5908	12.4738	NOT
PDLIM2	0.809279	9.72029	19.4701	1.55e-11	4.11e-10	6.74342	9.31565	10.1249	NOT
RAB27A	-0.991778	9.0376	-19.4721	1.54e-11	4.11e-10	-6.74362	9.53349	8.54171	NOT
SETDB2	-0.754818	11.1984	-19.4687	1.55e-11	4.11e-10	-6.74328	11.5758	10.821	NOT
DUS3L	-1.2034	10.4794	-19.4605	1.56e-11	4.13e-10	-6.74245	11.0811	9.87767	DOWN
GATAD2B	0.425263	10.8046	19.4627	1.55e-11	4.13e-10	6.74268	10.592	11.0173	NOT
ABCE1	-1.14491	11.7923	-19.4526	1.57e-11	4.15e-10	-6.74165	12.3648	11.2198	DOWN
DGKE	-1.278	8.349	-19.4047	1.62e-11	4.28e-10	-6.73681	8.988	7.71	DOWN
ZBTB26	0.98869	8.61245	19.4059	1.62e-11	4.28e-10	6.73693	8.1181	9.10679	NOT
DSN1	-0.696357	9.40931	-19.4006	1.62e-11	4.29e-10	-6.73639	9.75749	9.06113	NOT
NRDC	0.471689	12.5439	19.3932	1.63e-11	4.31e-10	6.73563	12.3081	12.7797	NOT
DYRK1B	1.01884	11.0066	19.3881	1.64e-11	4.33e-10	6.73512	10.4972	11.516	UP
OBI1	-0.824399	10.0257	-19.3865	1.64e-11	4.33e-10	-6.73496	10.4379	9.61352	NOT
GNL2	-0.793079	11.1416	-19.3806	1.65e-11	4.34e-10	-6.73436	11.5381	10.745	NOT
RIC1	0.679567	11.1273	19.3723	1.66e-11	4.36e-10	6.73351	10.7875	11.4671	NOT
SLC39A14	-0.887678	12.4923	-19.3738	1.65e-11	4.36e-10	-6.73367	12.9361	12.0485	NOT
FAM107B	1.48941	9.28056	19.3661	1.66e-11	4.38e-10	6.73289	8.53586	10.0253	UP
ATP6V0B	-0.700827	11.5224	-19.354	1.68e-11	4.41e-10	-6.73165	11.8728	11.172	NOT
CHD3	0.709583	14.2766	19.3558	1.68e-11	4.41e-10	6.73184	13.9218	14.6313	NOT
INPPL1	0.715021	13.4154	19.3542	1.68e-11	4.41e-10	6.73168	13.0579	13.7729	NOT
CREB3L2	0.67734	12.6626	19.3503	1.68e-11	4.42e-10	6.73128	12.3239	13.0013	NOT
PAPLN	1.06704	9.46414	19.3451	1.69e-11	4.43e-10	6.73076	8.93062	9.99766	UP
SEC61A1	0.389661	13.6996	19.3462	1.69e-11	4.43e-10	6.73087	13.5047	13.8944	NOT
ARMH4	-0.765979	11.1192	-19.3292	1.71e-11	4.47e-10	-6.72913	11.5022	10.7362	NOT
FAM13A	-0.505517	10.2673	-19.3182	1.72e-11	4.5e-10	-6.72802	10.5201	10.0145	NOT
RALGPS2-AS1	2.22734	5.33887	19.3182	1.72e-11	4.5e-10	6.72802	4.2252	6.45254	UP
VAMP2	0.788552	9.83026	19.312	1.73e-11	4.52e-10	6.72739	9.43599	10.2245	NOT
TTC23	0.700252	9.98436	19.2983	1.74e-11	4.56e-10	6.72598	9.63423	10.3345	NOT
SPTBN1	-0.650189	15.9079	-19.2843	1.76e-11	4.6e-10	-6.72455	16.233	15.5828	NOT
ASB6	0.537268	10.8057	19.2751	1.77e-11	4.63e-10	6.72362	10.537	11.0743	NOT
BAZ1A	-0.850166	11.754	-19.2724	1.78e-11	4.63e-10	-6.72334	12.1791	11.329	NOT
DDX20	-0.683081	10.2482	-19.2743	1.77e-11	4.63e-10	-6.72353	10.5897	9.90664	NOT
NAPA	-0.597375	10.7521	-19.2635	1.79e-11	4.66e-10	-6.72243	11.0508	10.4534	NOT
STK26	-1.79453	8.23607	-19.264	1.79e-11	4.66e-10	-6.72249	9.13334	7.33881	DOWN
DHFR	-0.874107	11.4541	-19.2546	1.8e-11	4.68e-10	-6.72152	11.8912	11.0171	NOT
ZNF350	0.855987	9.23287	19.2557	1.8e-11	4.68e-10	6.72163	8.80487	9.66086	NOT
DDR2	0.756716	12.4907	19.2452	1.81e-11	4.71e-10	6.72056	12.1124	12.8691	NOT
RSAD1	-0.687439	10.6361	-19.2444	1.81e-11	4.71e-10	-6.72047	10.9798	10.2924	NOT
BRCA1	-1.29469	10.921	-19.2216	1.84e-11	4.78e-10	-6.71814	11.5683	10.2736	DOWN
CDKN1B	0.748308	11.6513	19.2217	1.84e-11	4.78e-10	6.71815	11.2772	12.0255	NOT
DNAJC9	-0.855527	10.8818	-19.2201	1.84e-11	4.78e-10	-6.71799	11.3096	10.4541	NOT
CDKN1A	1.60411	12.7422	19.2148	1.85e-11	4.79e-10	6.71744	11.9401	13.5442	UP
WBP11	-0.624447	12.329	-19.2125	1.85e-11	4.8e-10	-6.7172	12.6413	12.0168	NOT
KCNIP3	-1.029	8.29755	-19.1909	1.88e-11	4.87e-10	-6.71499	8.81205	7.78304	DOWN
YY1AP1	0.243688	11.2639	19.1912	1.88e-11	4.87e-10	6.71502	11.142	11.3857	NOT
LRRC59	-0.618525	13.2634	-19.1827	1.89e-11	4.89e-10	-6.71415	13.5727	12.9542	NOT
CHAF1B	-1.57613	9.4646	-19.1776	1.9e-11	4.91e-10	-6.71362	10.2527	8.67653	DOWN
ACSF2	1.43019	8.78152	19.1699	1.91e-11	4.93e-10	6.71283	8.06642	9.49661	UP
TNS1	2.40702	7.70298	19.1619	1.92e-11	4.95e-10	6.71201	6.49947	8.90649	UP
ACAD10	0.68002	10.6041	19.159	1.92e-11	4.96e-10	6.71171	10.2641	10.9441	NOT
CPN1	-1.92262	5.57011	-19.1608	1.92e-11	4.96e-10	-6.7119	6.53141	4.6088	DOWN
KLF6	-0.764562	12.6092	-19.146	1.94e-11	5e-10	-6.71037	12.9914	12.2269	NOT
BLM	-1.34763	9.40299	-19.1395	1.95e-11	5.02e-10	-6.7097	10.0768	8.72918	DOWN
PGD	0.395819	12.7799	19.1409	1.95e-11	5.02e-10	6.70985	12.582	12.9778	NOT
POLR3GL	1.20615	8.95344	19.1342	1.96e-11	5.03e-10	6.70916	8.35037	9.55651	UP
GJA1	6.80965	4.73764	19.1303	1.96e-11	5.04e-10	6.70875	1.33281	8.14247	UP
DIMT1	-1.25699	9.52321	-19.1245	1.97e-11	5.06e-10	-6.70815	10.1517	8.89471	DOWN
DDX11	-1.15049	10.6938	-19.1175	1.98e-11	5.08e-10	-6.70743	11.269	10.1185	DOWN
PDIK1L	-0.894189	8.38908	-19.1037	2e-11	5.13e-10	-6.706	8.83618	7.94199	NOT
TRMT2B	0.750109	10.1791	19.1002	2.01e-11	5.14e-10	6.70564	9.80409	10.5542	NOT
GRAMD4	-0.95335	11.2096	-19.0883	2.02e-11	5.18e-10	-6.70442	11.6863	10.7329	NOT
BTN3A2	-0.605176	10.6922	-19.0841	2.03e-11	5.19e-10	-6.70398	10.9947	10.3896	NOT
DNAJB2	1.24097	11.1043	19.0821	2.03e-11	5.19e-10	6.70378	10.4838	11.7248	UP
LDB3	-3.32357	9.30586	-19.0837	2.03e-11	5.19e-10	-6.70394	10.9676	7.64407	DOWN
HNRNPD	-0.730957	13.1606	-19.0688	2.05e-11	5.24e-10	-6.7024	13.5261	12.7951	NOT
TMEM94	0.65781	12.3192	19.0647	2.06e-11	5.25e-10	6.70197	11.9903	12.6481	NOT
FAM168B	0.823817	12.5453	19.0588	2.06e-11	5.27e-10	6.70137	12.1334	12.9572	NOT
PRPF38B	-0.676665	10.5915	-19.0535	2.07e-11	5.29e-10	-6.70081	10.9298	10.2532	NOT
H3C1	-1.22481	9.485	-19.0372	2.1e-11	5.35e-10	-6.69912	10.0974	8.87259	DOWN
LRPPRC	-0.633391	13.6699	-19.0293	2.11e-11	5.37e-10	-6.6983	13.9866	13.3532	NOT
PUS10	1.44003	8.01007	19.0274	2.11e-11	5.38e-10	6.69811	7.29006	8.73009	UP
CCNI	0.711189	14.223	19.0236	2.12e-11	5.39e-10	6.69771	13.8674	14.5786	NOT
GRASLND	-2.12556	6.51378	-19.0201	2.12e-11	5.4e-10	-6.69735	7.57656	5.451	DOWN
MB	3.92001	1.99378	19.0095	2.14e-11	5.43e-10	6.69625	0.0337741	3.95379	UP
SMIM13	-0.877646	11.0709	-19.0101	2.14e-11	5.43e-10	-6.69631	11.5097	10.632	NOT
EFHC1	0.904013	10.5322	19.0064	2.14e-11	5.44e-10	6.69593	10.0802	10.9842	NOT
XRCC2	-1.38999	8.66967	-19.0024	2.15e-11	5.45e-10	-6.69551	9.36467	7.97467	DOWN
AHSA2P	1.01178	9.53991	18.9939	2.16e-11	5.46e-10	6.69462	9.03402	10.0458	UP
HOXA1	0.891488	9.5121	18.9976	2.16e-11	5.46e-10	6.69501	9.06636	9.95785	NOT
PPIE	0.708506	9.7702	18.9968	2.16e-11	5.46e-10	6.69492	9.41595	10.1245	NOT
PPP3CB-AS1	1.20088	8.05854	18.996	2.16e-11	5.46e-10	6.69485	7.4581	8.65899	UP
SPOPL	-1.11245	8.16869	-19.0008	2.15e-11	5.46e-10	-6.69534	8.72491	7.61246	DOWN
UTP4	-0.915152	10.5593	-18.9972	2.16e-11	5.46e-10	-6.69497	11.0169	10.1017	NOT
WBP1	1.2472	8.4205	18.9977	2.16e-11	5.46e-10	6.69502	7.79689	9.0441	UP
IL6R	-1.14342	10.1367	-18.9922	2.16e-11	5.47e-10	-6.69445	10.7085	9.56504	DOWN
CHD2	0.546027	12.2421	18.9845	2.18e-11	5.49e-10	6.69365	11.969	12.5151	NOT
GADD45A	1.89472	9.82876	18.9742	2.19e-11	5.53e-10	6.69257	8.8814	10.7761	UP
ZSCAN2	1.41758	9.33885	18.9701	2.2e-11	5.54e-10	6.69215	8.63006	10.0476	UP
VPS35L	0.488642	11.6635	18.9681	2.2e-11	5.55e-10	6.69194	11.4192	11.9078	NOT
TMEM263	0.827747	11.1923	18.9613	2.21e-11	5.57e-10	6.69123	10.7784	11.6061	NOT
TUB	-1.01799	10.4945	-18.9617	2.21e-11	5.57e-10	-6.69128	11.0035	9.98549	DOWN
PTOV1-AS1	1.33361	7.41507	18.9561	2.22e-11	5.58e-10	6.69069	6.74826	8.08188	UP
USP30	0.611544	9.53033	18.9584	2.22e-11	5.58e-10	6.69093	9.22455	9.8361	NOT
FANCM	-0.653031	9.49188	-18.9532	2.23e-11	5.59e-10	-6.69038	9.8184	9.16537	NOT
USF2	-0.610004	12.2116	-18.9481	2.23e-11	5.61e-10	-6.68985	12.5166	11.9066	NOT
GLYR1	-0.551502	12.0285	-18.9453	2.24e-11	5.62e-10	-6.68957	12.3042	11.7527	NOT
PTAR1	-0.591058	11.1414	-18.9354	2.25e-11	5.65e-10	-6.68853	11.4369	10.8458	NOT
SDHB	-0.755426	11.1444	-18.9272	2.27e-11	5.68e-10	-6.68767	11.5221	10.7667	NOT
GAS2L1	0.923343	10.2631	18.922	2.28e-11	5.7e-10	6.68714	9.80138	10.7247	NOT
IQGAP1	0.495871	13.902	18.9087	2.3e-11	5.75e-10	6.68574	13.6541	14.15	NOT
MAN1C1	2.35409	7.20051	18.906	2.3e-11	5.76e-10	6.68545	6.02346	8.37755	UP
PUDP	-0.635993	10.0026	-18.8973	2.32e-11	5.79e-10	-6.68455	10.3206	9.68456	NOT
PRUNE2	-1.57868	12.5378	-18.8935	2.32e-11	5.8e-10	-6.68415	13.3272	11.7485	DOWN
CARMIL2	2.05577	8.45599	18.8884	2.33e-11	5.82e-10	6.68361	7.4281	9.48387	UP
C1R	1.58191	8.82256	18.886	2.34e-11	5.83e-10	6.68337	8.03161	9.61352	UP
SHLD2	-1.45565	9.9162	-18.8772	2.35e-11	5.86e-10	-6.68245	10.644	9.18837	DOWN
PKP4	-0.349482	11.4971	-18.8692	2.36e-11	5.89e-10	-6.6816	11.6718	11.3224	NOT
CYP27A1	-0.784083	11.1315	-18.8573	2.38e-11	5.94e-10	-6.68036	11.5235	10.7394	NOT
LNC-LBCS	1.1191	6.51066	18.8524	2.39e-11	5.95e-10	6.67984	5.95111	7.07021	UP
BCL2L11	1.33012	9.89349	18.8513	2.39e-11	5.96e-10	6.67972	9.22843	10.5586	UP
BMT2	0.633222	8.52416	18.8179	2.45e-11	6.09e-10	6.67621	8.20755	8.84078	NOT
[truncated: 40,257 more rows]

## Sheet: S3_DA-all-genes
ID	logFC	AveExpr	t	P.Value	adj.P.Val	Z-statistics	Ave.CT	Ave.SOX10_KD	significance_sign
[truncated: 613 more rows]

[truncated: 3 more sheets: S4_GSEA-enrichr, S5_DA-mir-targets, S6_GSEA-literature]
